# Supplementary material for: Detection of Neanderthal Adaptively Introgressed Genetic Variants That Modulate Reporter Gene Expression in Human Immune Cells
Source: Mol Biol Evol. 2021 Oct 18;39(1):msab304. doi: 10.1093/molbev/msab304 (PMC8760939; doi:10.1093/molbev/msab304)
Supplement: msab304_Supplementary_Data [file msab304_supplementary_data.zip]

Archive with 3 entries (3 files):
- Author Checklist.docx
- Supplemental Tables Revised.xlsx
- Supplementary Information MBE Revision.pdf
