# Supplementary material for: Detection of Neanderthal Adaptively Introgressed Genetic Variants That Modulate Reporter Gene Expression in Human Immune Cells
Source: Mol Biol Evol. 2021 Oct 18;39(1):msab304. doi: 10.1093/molbev/msab304 (PMC8760939; doi:10.1093/molbev/msab304)
Supplement: msab304_Supplementary_Data [file msab304_supplementary_data.zip › Supplemental Tables Revised.xlsx]

## Sheet: S1
Table S1. Populations used in this study
Population Name	N Inds	Dataset Name	Dataset Abbreviation	Genome Sequence Refrence	Introgression Set Refernce
Central Sieria	31	Estonian Biocentre human Genome Diversity Panel	EGDP	Pagani et al. 2016	Jagoda et al. 2017
West Siberia	17	Estonian Biocentre human Genome Diversity Panel	EGDP	Pagani et al. 2016	Jagoda et al. 2017
Northeast Siberia	25	Estonian Biocentre human Genome Diversity Panel	EGDP	Pagani et al. 2016	Jagoda et al. 2017
South Siberia and Mongolia	34	Estonian Biocentre human Genome Diversity Panel	EGDP	Pagani et al. 2016	Jagoda et al. 2017
East and Southeast Asia Mainland	29	Estonian Biocentre human Genome Diversity Panel	EGDP	Pagani et al. 2016	Jagoda et al. 2017
East and Northeast Europe	53	Estonian Biocentre human Genome Diversity Panel	EGDP	Pagani et al. 2016	Jagoda et al. 2017
Island Southeast Asia	45	Estonian Biocentre human Genome Diversity Panel	EGDP	Pagani et al. 2016	Jagoda et al. 2017
South and West Europe	32	Estonian Biocentre human Genome Diversity Panel	EGDP	Pagani et al. 2016	Jagoda et al. 2017
South Asia	28	Estonian Biocentre human Genome Diversity Panel	EGDP	Pagani et al. 2016	Jagoda et al. 2017
Volga Ural	23	Estonian Biocentre human Genome Diversity Panel	EGDP	Pagani et al. 2016	Jagoda et al. 2017
West Asia Armenia	26	Estonian Biocentre human Genome Diversity Panel	EGDP	Pagani et al. 2016	Jagoda et al. 2017
Oceania	8	Estonian Biocentre human Genome Diversity Panel	EGDP	Pagani et al. 2016	Jagoda et al. 2017
Europe	669	1000 Genomes Project	1KG	The 1000 Genomes Project Consortium 2015	Sankararaman et al. 2014
EAS	617	1000 Genomes Project	1KG	The 1000 Genomes Project Consortium 2015	Sankararaman et al. 2014
America	23	Simons Genome Diversity Project	SGDP	Mallick et al. 2016	Sankararaman et al. 2016
Central Asia Siberia	27	Simons Genome Diversity Project	SGDP	Mallick et al. 2016	Sankararaman et al. 2016
East Asia	49	Simons Genome Diversity Project	SGDP	Mallick et al. 2016	Sankararaman et al. 2016
Melanesia	27	Simons Genome Diversity Project	SGDP	Mallick et al. 2016	Sankararaman et al. 2016
West Eurasia	69	Simons Genome Diversity Project	SGDP	Mallick et al. 2016	Sankararaman et al. 2016
South Asia	38	Simons Genome Diversity Project	SGDP	Mallick et al. 2016	Sankararaman et al. 2016

## Sheet: S2
Table S2 All Tested Variants
a - Coordinates are hg19
b - Only signficiant (multiple hypothesis corrected p-value < 0.01) are reported, non-signficant values are denoted with "x"
Sequence ID	Chr:Posa	Non-Introg LFCb	Introg LFCb	Expression Modulation LFCb	Non-Introg Putative CRE Sequence	Introg Putative CRE Sequence
experimental_74	1:119550502	x	x	x	GGCCCTGGCCGCTGCTCGGGCCCCGCGCAGGCACACGGGACAAGGCGAAGCCCCGACGCCCAGAGGGCGCTTGGGCCCAGCACACTCGCGCACAGCCCAGGAAACGGGAAAGGCCACTGTCTGCTTCCCTTTCGCAGATTCTATCCGCTGGCACGCGAAGGTCACACGGG	GGCCCTGGCCGCTGCTCGGGCCCCGCGCAGGCACACGGGACAAGGCGAAGCCCCGACGCCCAGAGGGCGCTTGGGCCCAGCACACCCGCGCACAGCCCAGGAAACGGGAAAGGCCACTGTCTGCTTCCCTTTCGCAGATTCTATCCGCTGGCACGCGAAGGTCACACGGG
experimental_128	1:119560089	x	x	x	GCAAACTGTCTTTAATCTCAAATCATAATTATTTTCTTTTATGAGTTGCATCCATTGTCTCCCTTATCTTCTCTACCTTTATTATCTATCTAATCTGAAGTGTGCACAGGTTTTATACAAAACACATTAGGTACAAGAGTCTTTATTCTCACACAGTCTACTTGCCAGCC	GCAAACTGTCTTTAATCTCAAATCATAATTATTTTCTTTTATGAGTTGCATCCATTGTCTCCCTTATCTTCTCTACCTTTATTATGTATCTAATCTGAAGTGTGCACAGGTTTTATACAAAACACATTAGGTACAAGAGTCTTTATTCTCACACAGTCTACTTGCCAGCC
experimental_141	1:119560773	x	x	x	TAGCAGAAAGTCAAGACAATAATTTTGTTTTCATAACATTATTTCTCTGTACTTCTCTCTCCAATGTAAACTCCTTCAGGATAGAAGGTGGTTTTTATTCATTTTTAGCTCTGCCCTCAACCACCTCCTGCTCCTGACCCACTTCACCCCAGCACAGTGATTCTCAAACA	TAGCAGAAAGTCAAGACAATAATTTTGTTTTCATAACATTATTTCTCTGTACTTCTCTCTCCAATGTAAACTCCTTCAGGATAGAGGGTGGTTTTTATTCATTTTTAGCTCTGCCCTCAACCACCTCCTGCTCCTGACCCACTTCACCCCAGCACAGTGATTCTCAAACA
experimental_247	1:12568012	0.229068	x	x	GCATTCATGAGCAGGGGGAGGCCAAAGGACTCCGGAGGAGAGAGGCCCAATAAGGCTGGCGCTATTTCCGATCCATAGAGAGAGCAGAGGTGGGCAGGCCCTTTTGATTAATGTATCATTCTTGAATGCAAGCTTCAAAATCCGGGTATGCCGGGTGAGAATGAGCAGGA	GCATTCATGAGCAGGGGGAGGCCAAAGGACTCCGGAGGAGAGAGGCCCAATAAGGCTGGCGCTATTTCCGATCCATAGAGAGAGGAGAGGTGGGCAGGCCCTTTTGATTAATGTATCATTCTTGAATGCAAGCTTCAAAATCCGGGTATGCCGGGTGAGAATGAGCAGGA
experimental_267	1:14240110	-1.12677	-1.21123	x	TGTTTGGCCTAAATGAATTGGAAAAGTTTAAGAAATCCTAGCTGAAAGCAGGGCCATGCAATAACATGGCTTTATCTCCCCTGAGGCCAGAAGAGAACCAGATTTGCAAATCTGTAAGAATTGCCTTGCTGGAGAAGAAGGAGCCCTTGGGAAGAATGGAGCTGCACAAT	TGTTTGGCCTAAATGAATTGGAAAAGTTTAAGAAATCCTAGCTGAAAGCAGGGCCATGCAATAACATGGCTTTATCTCCCCTGAAGCCAGAAGAGAACCAGATTTGCAAATCTGTAAGAATTGCCTTGCTGGAGAAGAAGGAGCCCTTGGGAAGAATGGAGCTGCACAAT
experimental_268	1:14432129	-0.686564	-0.759671	x	AGGTCATGGAACTCCATGAAATTGTCTTAATTGGAAGATGTAGAGAATTGTTGATGATCATGGACCAGAGTGGGAAAACCAAGTAGATGCTTGTCTCCTTGGGTGTGTTTCATTTGGTCACTTTGGACAGGGGTTCCAAGAATGGTGAAGCCATTCTTCTAAAACTAATA	AGGTCATGGAACTCCATGAAATTGTCTTAATTGGAAGATGTAGAGAATTGTTGATGATCATGGACCAGAGTGGGAAAACCAAGTGGATGCTTGTCTCCTTGGGTGTGTTTCATTTGGTCACTTTGGACAGGGGTTCCAAGAATGGTGAAGCCATTCTTCTAAAACTAATA
experimental_366	1:15494148	1.75445	1.16652	x	TTTCACCGGGTCTTCAACATAGGTCACTGAAGTTCCAAATGGGAGGGGAGGATATTATCAATGTTTCATTAGGTCCCTGCATAGCCCTGGTGCTGGCTGGAGGAACTGGCCCTAACCTCCTAAGTTTAGTCATTTCATATAAAGATAAACATACACTCACATACAAACCC	TTTCACCGGGTCTTCAACATAGGTCACTGAAGTTCCAAATGGGAGGGGAGGATATTATCAATGTTTCATTAGGTCCCTGCATAGACCTGGTGCTGGCTGGAGGAACTGGCCCTAACCTCCTAAGTTTAGTCATTTCATATAAAGATAAACATACACTCACATACAAACCC
experimental_368	1:15497832	x	x	x	GGTGGCGATGCCCCTGGTCCCCGGCAACTCTTCCACCTTCCTTTCTGCCGCCCCCCCTATGAATGCATAAGAACTAATTCCTATAACAAACCCCTTATCTCATAGGTCATAGAAGTTTGGCTTCTCTCATTGACCTGGAAGGATGCCGTCATCCACTCTGACCTGCAAAC	GGTGGCGATGCCCCTGGTCCCCGGCAACTCTTCCACCTTCCTTTCTGCCGCCCCCCCTATGAATGCATAAGAACTAATTCCTATGACAAACCCCTTATCTCATAGGTCATAGAAGTTTGGCTTCTCTCATTGACCTGGAAGGATGCCGTCATCCACTCTGACCTGCAAAC
experimental_370	1:15498725	2.35047	2.59444	x	CTCCCAGGGTCAGGTGACCCTACCACCTCAGCCTTCCAAGTAGCTGGGACTACAGGCACGTGTCACCATGCTCCACTAATTTTGGTATTTTTTCTTTTTTGCAGAAATGGAGTTTTGCCATGTTGCCCAGGCTGGTCTTGCACTCCTGGGCTCAAGCGATCCACCTGCCT	CTCCCAGGGTCAGGTGACCCTACCACCTCAGCCTTCCAAGTAGCTGGGACTACAGGCACGTGTCACCATGCTCCACTAATTTTGTTATTTTTTCTTTTTTGCAGAAATGGAGTTTTGCCATGTTGCCCAGGCTGGTCTTGCACTCCTGGGCTCAAGCGATCCACCTGCCT
experimental_374	1:15504785	x	x	x	GGGGTGTGGACCCAAGAGGACTCTGAGGAATCGGCTGAGCTCAAGGATATAGAGACAGGTGGGGTGGGAGGACCAGGAAGGGAGTTAAGGCTTGGAAGAGCCACCATGGGCAACCGAAGGGACCGCTCTACTCCTCCACCAGGACTGTCTCCTGGCTCTGCCCCAGGGAA	GGGGTGTGGACCCAAGAGGACTCTGAGGAATCGGCTGAGCTCAAGGATATAGAGACAGGTGGGGTGGGAGGACCAGGAAGGGAGGTAAGGCTTGGAAGAGCCACCATGGGCAACCGAAGGGACCGCTCTACTCCTCCACCAGGACTGTCTCCTGGCTCTGCCCCAGGGAA
experimental_376	1:15531843	x	-0.47721	x	GGACCCTGGTGATGTCAGGTTTTATACAATGCACCGACAGCTTGTGTTTGGAGTCGGGGAGGGAAGCTGCCTCTTTTCTCTGCAAGCCATGACATATTCTGGAAGATGCCCACTTTCCCATCGCTGTGGGATTACTGAGGCTGAGCCCTCACCCTGGAATATCCTGATCT	GGACCCTGGTGATGTCAGGTTTTATACAATGCACCGACAGCTTGTGTTTGGAGTCGGGGAGGGAAGCTGCCTCTTTTCTCTGCAAACCATGACATATTCTGGAAGATGCCCACTTTCCCATCGCTGTGGGATTACTGAGGCTGAGCCCTCACCCTGGAATATCCTGATCT
experimental_379	1:15563728	x	x	x	AGCTCTTTATAGCAGCATAAGCATGGACTAATACAGGCTCTTTATCACTCCACAGAAAGAGGCTGTATCCTCCATCAACTAGTTGAAAGTATTTTAACACACTGTGAAAGCCAAAGAAACATGGAGGCTGACTGTGGCCTTCAGTTTGCAGTCTCAGCACCTGGCCCTGC	AGCTCTTTATAGCAGCATAAGCATGGACTAATACAGGCTCTTTATCACTCCACAGAAAGAGGCTGTATCCTCCATCAACTAGTTGGAAGTATTTTAACACACTGTGAAAGCCAAAGAAACATGGAGGCTGACTGTGGCCTTCAGTTTGCAGTCTCAGCACCTGGCCCTGC
experimental_381	1:15580230	x	x	x	TCCCAGCCAATGCAACATCTCAAGAAAATAAAATTAAAAGTGTACAGATCAAATAAGTAAAAATAAACTTTTAATTTGCAGATGACATGGTAACATCCTAAGCAGGCGACAAAAAAACTTCTAGAAAGTTCAGTTAAGGTTGCAAGATACCATATAAGCATACTAAAATC	TCCCAGCCAATGCAACATCTCAAGAAAATAAAATTAAAAGTGTACAGATCAAATAAGTAAAAATAAACTTTTAATTTGCAGATGGCATGGTAACATCCTAAGCAGGCGACAAAAAAACTTCTAGAAAGTTCAGTTAAGGTTGCAAGATACCATATAAGCATACTAAAATC
experimental_398	1:159929140	x	x	x	AGTTTCTCTCTTACCACTGGTTCCCTCTCTCTTACCCCTGACCAGGAGGTGGATGCATCTCTATTCTGGGTGGTCCTTTGCAACTCCTTCATCAGCCCCTGGACATCTGGCCACACATCTCATCTCCTCCTCCCCAGAGGCCTGTCCAAATGCCCCTATCGTACAGCACC	AGTTTCTCTCTTACCACTGGTTCCCTCTCTCTTACCCCTGACCAGGAGGTGGATGCATCTCTATTCTGGGTGGTCCTTTGCAACTACTTCATCAGCCCCTGGACATCTGGCCACACATCTCATCTCCTCCTCCCCAGAGGCCTGTCCAAATGCCCCTATCGTACAGCACC
experimental_426	1:160044953	x	x	x	TGTTTGCAATGTGCTTTTTCATTCCTATGACCACTATCAGAATCAGAAAGATCAGGACCTGACCCATCCTTCACCTTTCTCTCCAGTCTCAAAGGAAGAGGCAACCTGTTTTCATCATGTCGGTCCCTGTGCCCTTGTTTTAAAACCCCAAACAGTTGCCTCGTGCTTAC	TGTTTGCAATGTGCTTTTTCATTCCTATGACCACTATCAGAATCAGAAAGATCAGGACCTGACCCATCCTTCACCTTTCTCTCCAATCTCAAAGGAAGAGGCAACCTGTTTTCATCATGTCGGTCCCTGTGCCCTTGTTTTAAAACCCCAAACAGTTGCCTCGTGCTTAC
experimental_430	1:160045732	x	x	x	ATAGCTGGAAAGTGTTTTGAGATTTGAATCCACATATATTTGACCCCAAAGCTTGTCTCAGAATAATGCCAGAGGGAATTTGCACGTTTTAAACACAATCTTGCCAACCAGAGGCTATGACCCCTGAGTACATGTTGGTATGAAAAATTCCCCAGAATTACAACATCCAA	ATAGCTGGAAAGTGTTTTGAGATTTGAATCCACATATATTTGACCCCAAAGCTTGTCTCAGAATAATGCCAGAGGGAATTTGCACATTTTAAACACAATCTTGCCAACCAGAGGCTATGACCCCTGAGTACATGTTGGTATGAAAAATTCCCCAGAATTACAACATCCAA
experimental_434	1:160052096	x	x	x	GCCCCATGGCAATGGAAGATTAGGGTTTCCCCTGCCCCCAACAATGGGCTTCCTTTTCCTTCCCTGAAGCTCAGATGTCCTCAGGAAGAGTAAGCATTGACTGGCTCAGAGACCCCAGGTCATGCAGAAAACGACCCTGCTCCCATTATCCTAGCTTTAGTCCCAGGTGG	GCCCCATGGCAATGGAAGATTAGGGTTTCCCCTGCCCCCAACAATGGGCTTCCTTTTCCTTCCCTGAAGCTCAGATGTCCTCAGAAAGAGTAAGCATTGACTGGCTCAGAGACCCCAGGTCATGCAGAAAACGACCCTGCTCCCATTATCCTAGCTTTAGTCCCAGGTGG
experimental_438	1:160053342	x	x	x	GGTGTGCAGCACCTCAGGGGCAGCCCCGGGGCCAAAGACCCAGGCCCAGATCCCCCTAGTGATTTCCTGAAATCAATAGACTGGGGGCTTTTTGGGGAGGGGGGCAGGCGGGTAATGGAGCCCTCCCTGCCCTAAGGACTTCCACCATCCCTTCCCCAGCTGTAGCCAGT	GGTGTGCAGCACCTCAGGGGCAGCCCCGGGGCCAAAGACCCAGGCCCAGATCCCCCTAGTGATTTCCTGAAATCAATAGACTGGTGGCTTTTTGGGGAGGGGGGCAGGCGGGTAATGGAGCCCTCCCTGCCCTAAGGACTTCCACCATCCCTTCCCCAGCTGTAGCCAGT
experimental_482	1:161734304	-0.484785	-0.558617	x	AGAACATTAAAGTTTACATACATTAAAAAAACCCAAATGACACTAAATGCATGTGTCTATAAACATGTTTAAGCACCGTAAAACTAAAAATAAAAGTGGACTAGAATTACACTTTTATTTTTATAAAATAAAATTTTATACCCATAAAATTCATGGTAGAAGTGGCCTAC	AGAACATTAAAGTTTACATACATTAAAAAAACCCAAATGACACTAAATGCATGTGTCTATAAACATGTTTAAGCACCGTAAAACTGAAAATAAAAGTGGACTAGAATTACACTTTTATTTTTATAAAATAAAATTTTATACCCATAAAATTCATGGTAGAAGTGGCCTAC
experimental_577	1:162081269	2.59721	2.60566	x	TCAACTACTTATCCCTGTCCTACTGTTTTGAGACTTCAGAGCCCATGGTCTGAAAGAAATATGTCATTCCTCTGGGACAGAGCTTGTTTCTCAGAAATGAGTCCCATCACAAGTCAACAAGCTCTCCTCCACGGTCAAAGGCAGTACTCCTCGCCCCAACCACGCCTACA	TCAACTACTTATCCCTGTCCTACTGTTTTGAGACTTCAGAGCCCATGGTCTGAAAGAAATATGTCATTCCTCTGGGACAGAGCTAGTTTCTCAGAAATGAGTCCCATCACAAGTCAACAAGCTCTCCTCCACGGTCAAAGGCAGTACTCCTCGCCCCAACCACGCCTACA
experimental_592	1:163147481	0.473027	0.752772	x	ACCCGATACATTAATATGTATTTAAGCTATTATTATTATCTTTAAGAGTTGCTACAGATCACTTGTTTTCTGCGTGTTTGCCGTGGAGAGGGGTGACTGCGTGATCATGGGTGGAGTCCTTGCACCTAGATTAAGGAATTGTATGATTAAATGAAAGTCTGGTGACCTCA	ACCCGATACATTAATATGTATTTAAGCTATTATTATTATCTTTAAGAGTTGCTACAGATCACTTGTTTTCTGCGTGTTTGCCGTAGAGAGGGGTGACTGCGTGATCATGGGTGGAGTCCTTGCACCTAGATTAAGGAATTGTATGATTAAATGAAAGTCTGGTGACCTCA
experimental_602	1:163241908	x	x	x	TCTCCCTCTCTCTCTCTTTTTCTTTTTTTCTTAGGTGAAGTCTCACTCTGTCACCCAGGCTGAGGTGTCTGTGTTTATTATTATAGACATTCTTGTGGGTGTATGGTGGTATCTTGGTGTGGTTTTAATTTTATTTTCCCTAATGACTAATAATGAGGATTACATTTTCT	TCTCCCTCTCTCTCTCTTTTTCTTTTTTTCTTAGGTGAAGTCTCACTCTGTCACCCAGGCTGAGGTGTCTGTGTTTATTATTATACACATTCTTGTGGGTGTATGGTGGTATCTTGGTGTGGTTTTAATTTTATTTTCCCTAATGACTAATAATGAGGATTACATTTTCT
experimental_611	1:163271695	x	x	x	TAGAAATTCTTGCTTTCACTTCATAATTATCAAAAGATACCCCAGCTTTTCCCAGGGTTCCTGGTTTAACCATGTGATATTTCAATTAGGAAGAAAATCTAACTTTCTCTAGTATTGAAGAAATCAATTTAAAGTGAGTATTTGGACCAAATTTTCCAAATATTGGCTTC	TAGAAATTCTTGCTTTCACTTCATAATTATCAAAAGATACCCCAGCTTTTCCCAGGGTTCCTGGTTTAACCATGTGATATTTCAAGTAGGAAGAAAATCTAACTTTCTCTAGTATTGAAGAAATCAATTTAAAGTGAGTATTTGGACCAAATTTTCCAAATATTGGCTTC
experimental_629	1:163922428	1.92558	1.99357	x	TGTCGACCCCTGCTGGGAGGTGTCTCCCAGTCAGGAGGCACGGGGGTCAGTGACCCATTTGAGAAGGCAGTCTGTCCATCAGCAGAGCTCCCCCACTGTGCTGGGAGATCTGCTGCTCTCTTCAGTGCCGGCAGGCAGGAATGTTTAAATGTGCTGTACTACACCCATAG	TGTCGACCCCTGCTGGGAGGTGTCTCCCAGTCAGGAGGCACGGGGGTCAGTGACCCATTTGAGAAGGCAGTCTGTCCATCAGCACAGCTCCCCCACTGTGCTGGGAGATCTGCTGCTCTCTTCAGTGCCGGCAGGCAGGAATGTTTAAATGTGCTGTACTACACCCATAG
experimental_645	1:163984019	x	x	x	ACTTTTTATATTTTTTTTAACAATATGATGCTGACACTTCTCCCATCAAAAGATGGGGTTTATGTTCCATTCCCTGGAATCTTGATTAGCTTCTGAGCATGGCAGAAATGACATTATATTACTTAAAATGCTGGATAATAAGAGGCAGTACAGTCCCCATATTGTTCTCT	ACTTTTTATATTTTTTTTAACAATATGATGCTGACACTTCTCCCATCAAAAGATGGGGTTTATGTTCCATTCCCTGGAATCTTGTTTAGCTTCTGAGCATGGCAGAAATGACATTATATTACTTAAAATGCTGGATAATAAGAGGCAGTACAGTCCCCATATTGTTCTCT
experimental_654	1:164044825	x	x	x	TTTCATTTAAGTTAAAGTTTCTAATCCTTTAAGAGCTGATTTCTGTGTATATATAGTGTGATAAATAGTTGTTTATTTCTTTATCATGTCTTTCAAATGACTATTAAATTGTCCCAAAACATTTATGAAGAAGTTTCAACTTTGCCCTAGTGATTTGGAATGCTGCCTTT	TTTCATTTAAGTTAAAGTTTCTAATCCTTTAAGAGCTGATTTCTGTGTATATATAGTGTGATAAATAGTTGTTTATTTCTTTATCGTGTCTTTCAAATGACTATTAAATTGTCCCAAAACATTTATGAAGAAGTTTCAACTTTGCCCTAGTGATTTGGAATGCTGCCTTT
experimental_658	1:164058075	x	x	x	TACATGTGAAGTCCTTTTGTACTTAGAGCCCTATCCTAGGCACTCTGAATAAAGGAAAACTAAGCGGCTTATTCTTACCCTTGAAGGGTCTAGTTAGGAGACAGACACATGGGTATACATGAATCAACAAATGCATACTGATTTCTTATGAGCTGAATGCACAGTTCAGG	TACATGTGAAGTCCTTTTGTACTTAGAGCCCTATCCTAGGCACTCTGAATAAAGGAAAACTAAGCGGCTTATTCTTACCCTTGAAAGGTCTAGTTAGGAGACAGACACATGGGTATACGTGAATCAACAAATGCATACTGATTTCTTATGAGCTGAATGCACAGTTCAGG
experimental_700	1:164137796	x	x	x	AGACTCCGACACAATAATAATGGGAGACTTTAACACCCCATGTCAACATTAGACAGATCAATGAGACAGAAAGTTAACAAGGATATCCAGGAATTGAACTCAGCTCTGCACCAAGAGGACCTAATAGACATCTACAGAACTCTCCACCCCAAATCAACAGAATACACATT	AGACTCCGACACAATAATAATGGGAGACTTTAACACCCCATGTCAACATTAGACAGATCAATGAGACAGAAAGTTAACAAGGATAGCCAGGAATTGAACTCAGCTCTGCACCAAGAGGACCTAATAGACATCTACAGAACTCTCCACCCCAAATCAACAGAATACACATT
experimental_715	1:164149102	1.65434	2.72454	x	TCAAGGCTGCCTGCATTCCCAGGCTCACGGCCCCCTTTCATTTTCAAAGCCAGCAAGGGTGTATTTAGTCCTCCCATTGTATCACTCTAGTCTTGCTCCCTTTGTTACATCTGCTTCTCTGACTCTAACTTTTCTACCTTCTTTCTCTACTTTTAGGACCCTTGTGATTG	TCAAGGCTGCCTGCATTCCCAGGCTCACGGCCCCCTTTCATTTTCAAAGCCAGCAAGGGTGTATTTAGTCCTCCCATTGTATCACCCTAGTCTTGCTCCCTTTGTTACATCTGCTTCTCTGACTCTAACTTTTCTACCTTCTTTCTCTACTTTTAGGACCCTTGTGATTG
experimental_723	1:164179132	x	x	x	ATATATGACTGGGCCCAAGCAGGCCCTAACGACACAAATGAATTCCATGAAGAAGTGGTCCAAATGTCCACGTTTCTCATTCCTGCTACCCTGAGTTTTCTCTCTAAGCCTGCACCTATGGCTTTATGGGGCATTCCCTTAGATCAGACCTGCTTTATAGATATTTCTGC	ATATATGACTGGGCCCAAGCAGGCCCTAACGACACAAATGAATTCCATGAAGAAGTGGTCCAAATGTCCACGTTTCTCATTCCTGTTACCCTGAGTTTTCTCTCTAAGCCTGCACCTATGGCTTTATGGGGCATTCCCTTAGATCAGACCTGCTTTATAGATATTTCTGC
experimental_757	1:164206200	0.178944	0.282008	x	TTCAACAAATATATGTTCCTGACACTATTTTATGTACCATAAATTTTAGTTTCATGTCTGCATTTGCGGGAAGACAAAAGTAAGAAGTCCTCATCTCAGGCACTTTCTATTTTTTATTTCTCATCACTGCCTGTTTTGTTTTTATTGTTGTTCTTGTTTTTTTGTTTTGT	TTCAACAAATATATGTTCCTGACACTATTTTATGTACCATAAATTTTAGTTTCATGTCTGCATTTGTGGGAAGACAAAAGTAAGACGTCCTCATCTCAGGCACTTTCTATTTTTTATTTCTCATCACTGCCTGTTTTGTTTTTATTGTTGTTCTTGTTTTTTTGTTTTGT
experimental_768	1:164516120	x	x	x	TTAAATATGAGCAGGAACAGTCTCTCAACTGAAAGGAAGTGTGGTATGGAGGCTAGACAGAGAAACTATACAGGCAGGTTACTACTTGAATGGGTTGTGAGATTTAGGAATCGTGAAAGAAAAGTATAATTTTATTAGTGGTCTCCAAGGCAGGGAAGAACAAAAGAGAA	TTAAATATGAGCAGGAACAGTCTCTCAACTGAAAGGAAGTGTGGTATGGAGGCTAGACAGAGAAACTATACAGGCAGGTTACTACCTGAATGGGTTGTGAGATTTAGGAATCGTGAAAGAAAAGTATAATTTTATTAGTGGTCTCCAAGGCAGGGAAGAACAAAAGAGAA
experimental_914	1:165594676	x	x	x	GCCAATAAACTTCTGTTCCTTATAAATTACACAGTCTGGTTGGGCGCGGTGGCTCATGCCTGTAATCCCAGCACTTTGGGAGGCCGAGGCAGGCAGATCACTTGAGGCCAGGAGTTTGAGACCAGCCTGGCCAACATAGTGAAATCCCGTCTCTACTAAAAACACAAAAA	GCCAATAAACTTCTGTTCCTTATAAATTACACAGTCTGGTTGGGCGCGGTGGCTCATGCCTGTAATCCCAGCACTTTGGGAGGCCAAGGCAGGCAGATCACTTGAGGCCAGGAGTTTGAGACCAGCCTGGCCAACATAGTGAAATCCCGTCTCTACTAAAAACACAAAAA
experimental_918	1:165607205	x	x	x	ATAGGACGTGGGGGGTAGCAGAAAAGCCCCGGGCCATGGTAGGTTTTCAGGGGTAGATTAGGAGACTAACATGCCCTGGTAAGCAGCAGGGCTCTGACGTCCGTGGGTGGTAGAATAGCAAAAACTTTTCAGTGTAGCCAGAGTTAGCAGACACCCAATGGGTTTTAAGT	ATAGGACGTGGGGGGTAGCAGAAAAGCCCCGGGCCATGGTAGGTTTTCAGGGGTAGATTAGGAAACTAACATGCCCTGGTAAGCTGCAGGGCTCTGACGTCCGTGGGTGGTAGAATAGCAAAAACTTTTCAGTGTAGCCAGAGTTAGCAGACACCCAATGGGTTTTAAGT
experimental_932	1:166056894	x	x	x	AAAAATTGACAACACAACACAGTCATGTGTATGTCTCCTCTGGGTTTAAGTCCCAGCTCTGCCACTTACAAGCTGGGCAAAGAGAGACACATTACTTAACTTCTCTCCATCTAAGTTGTTGCATTTGTAACACAGGACTTACAGTGCCCCCTTCACAAGGACTTACGATG	AAAAATTGACAACACAACACAGTCATGTGTATGTCTCCTCTGGGTTTAAGTCCCAGCTCTGCCACTTACAAGCTGGGCAAAGAGGGACACATTACTTAACTTCTCTCCATCTAAGTTGTTGCATTTGTAACACAGGACTTACAGTGCCCCCTTCACAAGGACTTACGATG
experimental_940	1:166068223	x	x	x	CTAGCTTGTAGGGTTTCTGCTGAGAAATCTGCTGTTAATCTAATAGGTTTTCCTTTATAAGTTACCTGATGCTTCTGTCTCACAGCTCTTAAGATTCTTTCCTTCATCTTAACTTTGGATAACCTGATGACAGTGTGTCTAGGCAAAGATCTTTTCGTGATGAATTTCCC	CTAGCTTGTAGGGTTTCTGCTGAGAAATCTGCTGTTAATCTAATAGGTTTTCCTTTATAAGTTACCTGATGCTTCTGTCTCACAACTCTTAAGATTCTTTCCTTCATCTTAACTTTGGATAACCTGATGACAGTGTGTCTAGGCAAAGATCTTTTCGTGATGAATTTCCC
experimental_946	1:166085741	-0.613491	x	x	CCAGGGCAACATTTCTCCGTAGTGATAGGCGCTCAGCCAGGGAAAGAGAAGCGTCTGCCCTCTCTATCAAGAAGGTACTTTGGGGGAGTAAATTTCCATCAGCAGATTGGCAAGGTTATGGTTTAAAATCAAACAACCCCCAACAACGAAAGCCAGATTGCAGCATGATC	CCAGGGCAACATTTCTCCGTAGTGATAGGCGCTCAGCCAGGGAAAGAGAAGCGTCTGCCCTCTCTATCAAGAAGGTACTTTGGGGAAGTAAATTTCCATCAGCAGATTGGCAAGGTTATGGTTTAAAATCAAACAACCCCCAACAACGAAAGCCAGATTGCAGCATGATC
experimental_966	1:166107264	-0.359741	-0.501675	x	GTCTCAGGCATGTCTCAGAACAGAGCAGGTGGCTGGAGGCAAAAAATACTGGCAGGGCAGGGCTTCTGCCCTCTTAGATCTCTCTAGCCCTCCTTCCTGCTCTCACAGTGGGCATCCCACTAGTCAATGAGTATGAACTTGTGTTTGGAACCTGGGACACTGCACCTAGA	GTCTCAGGCATGTCTCAGAACAGAGCAGGTGGCTGGAGGCAAAAAATACTGGCAGGGCAGGGCTTCTGCCCTCTTAGATCTCTCTGGCCCTCCTTCCTGCTCTCACAGTGGGCATCCCACTAGTCAATGAGTATGAACTTGTGTTTGGAACCTGGGACACTGCACCTAGA
experimental_978	1:166119374	x	0.157888	x	TAGCTACTTCGGACTCTGATACTGCATAGGGACAATGAGGATGGCTGTGCCTCAGGGGGGGTTTGTGATGTCTGAGGAATGCATCTCAGAGAAACTGGGTCTGCTGAGGCAGCAGTATACCCCAGGTGGTTGTGCCTAGTGCACAGTGGGACAACGTGCTGGACTCTCTT	TAGCTACTTCGGACTCTGATACTGCATAGGGACAATGAGGATGGCTGTGCCTCAGGGGGGGTTTGTGATGTCTGAGGAATGCATCGCAGAGAAACTGGGTCTGCTGAGGCAGCAGTATACCCCAGGTGGTTGTGCCTAGTGCACAGTGGGACAACGTGCTGGACTCTCTT
experimental_992	1:166131141	x	x	x	TGTTCTATGCTTTCCTTGGGTAATTTCATCCATCCTAATGGTGAGAGATAACCTCTATGATACACAGTCACCTCCAGTCCAGATGTGTGTGTGTCTTCGCACAATGATGACATGACACAATGAAAGACATCTCAAGCTTAGGGTATCCAGACCCGAACTCTCGATCCCCA	TGTTCTATGCTTTCCTTGGGTAATTTCATCCATCCTAATGGTGAGAGATAACCTCTATGATACACAGTCACCTCCAGTCCAGATATGTGTGTGTCTTCGCACAATGATGACATGACACAATGAAAGACATCTCAAGCTTAGGGTATCCAGACCCGAACTCTCGATCCCCA
experimental_1002	1:166145613	-0.452014	-0.438188	x	TGAAAATGGGGTCCCAAGAGAAGTAGGAAGCCATTGAAATGTTTTTTGAGAATAAGTGACACAATCTTATTCCAGTTTTTAAAAGATCATGTTGATTATTGTGTGAAAAAAGTAGGTTAGGGGCAAAGGAGAAGGGCAAATGTGGAGAATCCCGTTGGGACACTCAAGAA	TGAAAATGGGGTCCCAAGAGAAGTAGGAAGCCATTGAAATGTTTTTTGAGAATAAGTGACACAATCTTATTCCAGTTTTTAAAACATCATGTTGATTATTGTGTGAAAAAAGTAGGTTAGGGGCAAAGGAGAAGGGCAAATGTGGAGAATCCCGTTGGGACACTCAAGAA
experimental_1044	1:166197837	x	x	x	AGCAAATATGGACAAGTTAGATCTAATTAAACTTAAGAGCTTCTATATAGCAAAAGAAACTGTCAACAGAGTAAACAGAACCCTACAGAATGGGAAAAATTTTTTACAATCTATCCTTCTGACAAAGTTCTAATATCCAGCATCTATAAGGAACTTAAACAAATTTACAA	AGCAAATATGGACAAGTTAGATCTAATTAAACTTAAGAGCTTCTATATAGCAAAAGAAACTGTCAACAGAGTAAACAGAACCCTTCAGAATGGGAAAAATTTTTTACAATCTATCCTTCTGACAAAGTTCTAATATCCAGCATCTATAAGGAACTTAAACAAATTTACAA
experimental_1154	1:169068570	x	x	x	ACATTTTCCTCCTGAAGCGGCAGTTATACCTAGTGGATCTGAGCCTGGTCTCTGGAGCTAGACTGCCTGGGTTTGAAGGTGGCCTCCCTTCTTGCTAGCCTTAGTCTATAAAAGACTTGGCTGCTTCATTTGTAAAATGAAGATGATACTAATAGGACCTACCTCATTAC	ACATTTTCCTCCTGAAGCGGCAGTTATACCTAGTGGATCTGAGCCTGGTCTCTGGAGCTAGACTGCCTGGGTTTGAAGGTGGCCTTCCTTCTTGCTAGCCTTAGTCTATAAAAGACTTGGCTGCTTCATTTGTAAAATGAAGATGATACTAATAGGACCTACCTCATTAC
experimental_1181	1:169196272	x	x	x	CAAGATTCAGGGCCCTGAAAGAGTTTCAAGATTGAGCTATCATGAGGTTACGAGGTCCTTAAGGAAATATAACGTATTCTAGTCATCTTTTTTATGCCCCAGCAATAGGACCCAGGAGTGAGCCTTGCACATACTATTCACTCAGTAAATGTTCCTTGAATAAATACTTA	CAAGATTCAGGGCCCTGAAAGAGTTTCAAGATTGAGCTATCATGAGGTTACGAGGTCCTTAAGGAAATATAACGTATTCTAGTCACCTTTTTTATGCCCCAGCAATAGGACCCAGGAGTGAGCCTTGCACATACTATTCACTCAGTAAATGTTCCTTGAATAAATACTTA
experimental_1250	1:169500929	-0.370828	-0.489023	x	GGAAGAGTTTGGGGAATAGCAAGGATCTCGGTGGAACTGGGCTGTGAAATGCACAGGGACAGGTGGAACCTGGTGAGAAATGAGGCTAGAAAAGGAGCAGGTTGGGGCCAGATGGTAAAGGACTTAAATGCCATATGAGAAGTCTTCACACCCCAGCAGTCAGACCCATG	GGAAGAGTTTGGGGAATAGCAAGGATCTCGGTGGAACTGGGCTGTGAAATGCACAGGGACAGGTGGAACCTGGTGAGAAATGAGGGTAGAAAAGGAGCAGGTTGGGGCCAGATGGTAAAGGACTTAAATGCCATATGAGAAGTCTTCACACCCCAGCAGTCAGACCCATG
experimental_1277	1:170256688	x	-0.308754	x	TGGTTAAAACCTGTGAAAGAAGTAGGGACACTTATTCTGGAATAGAAATGAAAAATGTAAGGTTGGTGGAAGACAGAGATAGAACTAGTGATAGAAAACGAGAAAGCTGAGGGAGGTTATATCTGAGGTTCCCTCTTCTCTGGGCAATATATGATGAAGCAGTGTTTGCT	TGGTTAAAACCTGTGAAAGAAGTAGGGACACTTATTCTGGAATAGAAATGAAAAATGTAAGGTTGGTGGAAGACAGAGATAGAAATAGTGATAGAAAACGAGAAAGCTGAGGGAGGTTATATCTGAGGTTCCCTCTTCTCTGGGCAATATATGATGAAGCAGTGTTTGCT
experimental_1326	1:170543775	x	x	x	TCTGTTGTTTCCTGACTTTTTAATGATCACCATTCTAACTGGCATGAGATGGTATCTCATTGCTGTTTTGATTTACATTTCTCTAATGAAAAGTGATGAGCATTTTTTCAAATGTTTGTTGGCTGCATAAATGTCTTCTTTTGAAAATCGTCTGTCCAAATCCTTCACCC	TCTGTTGTTTCCTGACTTTTTAATGATCACCATTCTAACTGGCATGAGATGGTATCTCATTGCTGTTTTGATTTACATTTCTCTGATGAAAAGTGATGAGCATTTTTTCAAATGTTTGTTGGCTGCATAAATGTCTTCTTTTGAAAATCGTCTGTCCAAATCCTTCACCC
experimental_1332	1:173500243	x	x	x	AGCACTTTACATAAATTATCTGGTTTAATTAATAGGATAGCCTTGTGAGGTAGATTTCACCACTATGTAAAGTTAGGTGGCTCACAGCCATTGTCAGCATAATGTGGCTTTCAAAAAAAACAAATCTGCATTGGAAAACGTGAAAGAATACTGGCAATCTTTAGGTGCCC	AGCACTTTACATAAATTATCTGGTTTAATTAATAGGATAGCCTTGTGAGGTAGATTTCACCACTATGTAAAGTTAGGTGGCTCATAGCCATTGTCAGCATAATGTGGCTTTCAAAAAAAACAAATCTGCATTGGAAAACGTGAAAGAATACTGGCAATCTTTAGGTGCCC
experimental_1365	1:179994009	x	x	x	AGTGAGACTCCGTCTCAAAAAAAAAAAAAAGTAAATAAATAAAGTCATGTGTGTGTATAATTTTACGTATACATCAAAAATGTTAATAGTAGTTAATCTCTGAACAGAAGTCTCAAAGGAAATTTGTCTTTCTTTGAAGAGTGTTTATCTCTAATTTTTAATTTTTTATC	AGTGAGACTCCGTCTCAAAAAAAAAAAAAAGTAAATAAATAAAGTCATGTGTGTGTATAATTTTACGTATACATCAAAAATGTTGATAGTAGTTAATCTCTGAACAGAAGTCTCAAAGGAAATTTGTCTTTCTTTGAAGAGTGTTTATCTCTAATTTTTAATTTTTTATC
experimental_1380	1:180146206	x	x	x	ATTTTCCATCCTCCAGAGGGCCTCCAGGGGACCCTGGATACAGCATAGTCTTTATGTGGTTTGGGGTTCCACAGCCAGACCCTGTCTCTCCAGAAAACACCCATGTCAGCCTGTGCCCTGGTCCTTGCTGCTTCTATTTCTCAATGACTGTGTTTCCATCTCCCTCCTTA	ATTTTCCATCCTCCAGAGGGCCTCCAGGGGACCCTGGATACAGCATAGTCTTTATGTGGTTTGGGGTTCCACAGCCAGACCCTGTATCTCCAGAAAACACCCATGTCAGCCTGTGCCCTGGTCCTTGCTGCTTCTATTTCTCAATGACTGTGTTTCCATCTCCCTCCTTA
experimental_1381	1:180158927	x	x	x	TCCTCCGTATTTATGAGAGTGCAAGGGGTTAACCCTGTCATTTCTGACCTTCTTCGCCAGTTTGCACCAGGGAGTCAGTGATCTTCGTTGGGTCCTAACAATAATCAATAAATGACTATTGATTGAGCTCTCTATGCGCACATCTCATTTAATCCTCATAATGTTAGTGG	TCCTCCGTATTTATGAGAGTGCAAGGGGTTAACCCTGTCATTTCTGACCTTCTTCGCCAGTTTGCACCAGGGAGTCAGTGATCTTGGTTGGGTCCTAACAATAATCAATAAATGACTATTGATTGAGCTCTCTATGCGCACATCTCATTTAATCCTCATAATGTTAGTGG
experimental_1382	1:180163092	-0.305113	x	x	GCCCCTGCTGACCTCTCTCACCATGTCACAAAGAGCCTGAGTTTCCTGCCAAGGAGTGTGGACTTTGTCCTGGGTGTGAGTGACAGGCACCCAGGTTAGTGGCAGGGAAGGGGATCCAGGTTTAGGAGTTTTGGGGGGATGGGGTCTCCTGTAAAGTGACCATGGCAGGT	GCCCCTGCTGACCTCTCTCACCATGTCACAAAGAGCCTGAGTTTCCTGCCAAGGAGTGTGGACTTTGTCCTGGGTGTGAGTGACAAGCACCCAGGTTAGTGGCAGGGAAGGGGATCCAGGTTTAGGAGTTTTGGGGGGATGGGGTCTCCTGTAAAGTGACCATGGCAGGT
experimental_1383	1:180165160	0.689114	0.480442	x	GTAAAGTCCACATAGCAGGACAGTGGGTCTGGCCAACACCGGGAAATGACTGAGATGGCGCTCTTCACGCTTCCCTGGAAAACCACGGAGGGCCGGGGCTGAGGGGTAGGTGGATCTGCCTCCTCCTCCATGCTGCCATCTGTTGAGCTCCCACTGTGGGCTAGTGTTTG	GTAAAGTCCACATAGCAGGACAGTGGGTCTGGCCAACACCGGGAAATGACTGAGATGGCGCTCTTCACGCTTCCCTGGAAAACCATGGAGGGCTGGGGCTGAGGGGTAGGTGGATCTGCCTCCTCCTCCATGCTGCCATCTGTTGAGCTCCCACTGTGGGCTAGTGTTTG
experimental_1400	1:18885357	x	x	x	GTTGCTGACTTCTACAGAAGTTTTTCCTAAGGGGATGAGCGGGGTTTGTTTTTAAATTCAAGGAGAACCACAGGAGCAGAAATAACACGAACCTCAGCTAAACCCAGAGAAAGATTGGCCAGACTGCCGCAGCAGAGCTTTGTCTTCACATGGTTTGGGTATTTTTTCTA	GTTGCTGACTTCTACAGAAGTTTTTCCTAAGGGGATGAGCGGGGTTTGTTTTTAAATTCAAGGAGAACCACAGGAGCAGAAATAAAACGAACCTCAGCTAAACCCAGAGAAAGATTGGCCAGACTGCCGCAGCAGAGCTTTGTCTTCACATGGTTTGGGTATTTTTTCTA
experimental_1404	1:19218227	x	x	x	GACCTCAAGTGATCCGCCCACCTTGGCCTCCCAAAGTCCTGTGATTACAGGTGTGAGCCACCATGCCGGGCCTTCTCTTCATGATTTTTGTCTAAGCACGGACAAAAACAAGGTCTCTGTGCCACCCACAAAGCTCTGCACATCTTGGTAAATGTTCCTTTTTTCCCAGT	GACCTCAAGTGATCCGCCCACCTTGGCCTCCCAAAGTCCTGTGATTACAGGTGTGAGCCACCATGCCGGGCCTTCTCTTCATGACTTTTGTCTAAGCACGGACAAAAACAAGGTCTCTGTGCCACCCACAAAGCTCTGCACATCTTGGTAAATGTTCCTTTTTTCCCAGT
experimental_1434	1:193815936	-0.361918	-0.465998	x	CTCCAATTTTATTTATTTTGCTTTTGTCCTTAATTACTTATTTGATCTGCCACAATTAAAATTTAATATGATCTAGAAAGACAACGAACGGTCTGATCATCTCTTTTTTGTATTATAAATTTATCTAGCTTAGGTGTTAAAAATAATTTCATCTAGAAACTCTTAAAAAA	CTCCAATTTTATTTATTTTGCTTTTGTCCTTAATTACTTATTTGATCTGCCACAATTAAAATTTAATATGATCTAGAAAGACAATGAACGGTCTGATCATCTCTTTTTTGTATTATAAATTTATCTAGCTTAGGTGTTAAAAATAATTTCATCTAGAAACTCTTAAAAAA
experimental_1503	1:193935104	-0.786142	-0.719345	x	ACAAATAATTAAGTGGAAAACCGCATCTCTCTCATGCTCTTTCACTTTTCTAACATCACCATCACACATATATACATTCTCCCCCTCAGAGTTGTGTGTGTGTGTATGTGTGTTGCACAAAGGTGTCGATCATGAACTATTTAGTCATAAAGCTTTTACACAAAAGAATT	ACAAATAATTAAGTGGAAAACCGCATCTCTCTCATGCTCTTTCACTTTTCTAACATCACCATCACACATATATACATTCTCCCCTTCAGAGTTGTGTGTGTGTGTATGTGTGTTGCACAAAGGTGTCGATCATGAACTATTTAGTCATAAAGCTTTTACACAAAAGAATT
experimental_1531	1:19684006	0.672221	0.792028	x	CATCTAACAGGCACATTGGCCTGTTTCCTGCAGGTATTTTGAAGGTGGCGTCTCATCTGTCTACCTCTGGGATCTGGATCATGGCTTTGCTGGAGTGATCCTCATAAAGAAGGCTGGAGATGGATCAAAGAAGATCAAAGGCTGCTGGGATTCCATCCACGTGGTAGAAG	CATCTAACAGGCACATTGGCCTGTTTCCTGCAGGTATTTTGAAGGTGGCGTCTCATCTGTCTACCTCTGGGATCTGGATCATGGGTTTGCTGGAGTGATCCTCATAAAGAAGGCTGGAGATGGATCAAAGAAGATCAAAGGCTGCTGGGATTCCATCCACGTGGTAGAAG
experimental_1534	1:19698218	-0.444217	-0.296826	x	ACTGCAGGTTCCCAGCCCCAGACCCCTCAGGGCACCCCTTCCTCGGGACGTGAGTGTGGAGGAACTGCAGGCGGTAGGGGGAGATTTTCCAGGGAAAGAGTGCAGAAGTGTGAGCGGGCAGCTGAGGTGCTGGGGGGCTTCCCAGGCAGAAGGCACCACCACCTCCCACC	ACTGCAGGTTCCCAGCCCCAGACCCCTCAGGGCACCCCTTCCTCGGGACGTGAGTGTGGAGGAACTGCAGGCGGTAGGGGGAGAGTTTCCAGGGAAAGAGTGCAGAAGTGTGAGCGGGCAGCTGAGGTGCTGGGGGGCTTCCCAGGCAGAAGGCACCACCACCTCCCACC
experimental_1556	1:1994753	3.7469	4.05129	x	GGTGCACAGTGACCTCTGGAGACCCTGCCTTCAGTTCTGGGTGTAGACCCGGAAGTGAGATTGCTGGATCATTGATCATTCTATTTTTATTCATTTATTTTTGAGATAGCGTCTCGCTCTGTCGCTTAGGCTGGAGTTCAGTGGCACGATCTCGGCTCACTGCAGCCTCC	GGTGCACAGTGACCTCTGGAGACCCTGCCTTCAGTTCTGGGTGTAGACCCGGAAGTGAGATTGCTGGATCATTGATCATTCTATTCTTATTCATTTATTTTTGAGATAGCGTCTCGCTCTGTCGCTTAGGCTGGAGTTCAGTGGCACGATCTCGGCTCACTGCAGCCTCC
experimental_1559	1:1996299	x	x	x	TGAAATCAGGAAGTGTGAGCCCTCCAGCTTTGTTCTTCCTTTTCAAGATTGTTTTGGGGTCCCCTGAGATTCCAGATGAATTTTAGGACAGGCTTTTCTATTTCTGCAAAAAACATTATTGTGATTTTTGCAGGGATTGCATTGGCTCTGTAGATCACTTTGGGTAGTGC	TGAAATCAGGAAGTGTGAGCCCTCCAGCTTTGTTCTTCCTTTTCAAGATTGTTTTGGGGTCCCCTGAGATTCCAGATGAATTTTAAGACAGGCTTTTCTATTTCTGCAAAAAACATTATTGTGATTTTTGCAGGGATTGCATTGGCTCTGTAGATCACTTTGGGTAGTGC
experimental_1572	1:20311676	x	x	x	TAAACTTAAAGGAACTCTTCATGGCCAAGATGGAACAATTTGAGTTAGAAAATAAATAGCATAGAAAATAAGCCCCTACTAATATAAATGGTTGAATACACAACTAGAAGGAAAAGTTTTGCCCACAGTAGAATTCAAATTCTTCATATAAAAAGAATGAGGAAACCAGG	TAAACTTAAAGGAACTCTTCATGGCCAAGATGGAACAATTTGAGTTAGAAAATAAATAGCATAGAAAATAAGCCCCTACTAATACAAATGGTTGAATACACAACTAGAAGGAAAAGTTTTGCCCACAGTAGAATTCAAATTCTTCATATAAAAAGAATGAGGAAACCAGG
experimental_1573	1:20312985	x	x	x	GAGCCCAAAATGGAATACAAATGATAACAAATATATTTATAACTATATGACAAATCAATATAATAACCACTCTTAAGGTAGGCTGCAAGAAAAGAGATAACCTATGTAACTTCAGAAAACAGTATTTTGATGGTATACCACAAAGCTAAAGATACAAATAACTATACACA	GAGCCCAAAATGGAATACAAATGATAACAAATATATTTATAACTATATGACAAATCAATATAATAACCACTCTTAAGGTAGGCTACAAGAAAAGAGATAACCTATGTAACTTCAGAAAACAGTATTTTGATGGTATACCACAAAGCTAAAGATACAAATAACTATACACA
experimental_1574	1:20315682	x	-0.743858	x	AATTGTGCTCCTTGATATTTACCCTAATAAGATGAAAACTGATTTCCACACAAAGACCTGCACATGAAATGTTTCAAATCTTTATAGCAGCTTTATTCATAATTGCTAAAACTTGGAAGCAACCAAGTTGTCCTTCAGTAGGTAAATGGATTAACTGTGGTACACACGAC	AATTGTGCTCCTTGATATTTACCCTAATAAGATGAAAACTGATTTCCACACAAAGACCTGCACATGAAATGTTTCAAATCTTTAAAGCAGCTTTATTCATAATTGCTAAAACTTGGAAGCAACCAAGTTGTCCTTCAGTAGGTAAATGGATTAACTGTGGTACACACGAC
experimental_1577	1:20327057	x	x	x	AAAGCCACTCAGTATACTAAGTCCTGTTCTTGTACAATAACACCAGTAGGTGAATGCTGAGTTGAAAAAATTAGCAAATCTAGAGTCTTCTCTGGATCTATTCTATTTATTTGAGCTTTATGGATTTGCTTCTCAATTAGCTGTAACTGTGCCTCAGCCTCATTTGTTAA	AAAGCCACTCAGTATACTAAGTCCTGTTCTTGTACAATAACACCAGTAGGTGAATGCTGAGTTGAAAAAATTAGCAAATCTAGACTCTTCTCTGGATCTATTCTATTTATTTGAGCTTTATGGATTTGCTTCTCAATTAGCTGTAACTGTGCCTCAGCCTCATTTGTTAA
experimental_1578	1:20343421	x	x	x	AAAAATTTTTATATTGTGTGTCCCTTAGAAATTATTGTAGCCATTATTATTTTTAATAGTTTTATCTTTTAACCTTCATACTAAAGACATAAATGATTTATACACCACCAGTATAGTATTAGAGTATTTTGAATTTTACTGTGTACTTACTTTACCAGTGAATCTTATGT	AAAAATTTTTATATTGTGTGTCCCTTAGAAATTATTGTAGCCATTATTATTTTTAATAGTTTTATCTTTTAACCTTCATACTAAATACATAAATGATTTATACACCACCAGTATAGTATTAGAGTATTTTGAATTTTACTGTGTACTTACTTTACCAGTGAATCTTATGT
experimental_1580	1:20345907	-1.0323	x	x	CCTTTATTTATTTATTTGGCTAAGTCTCACTCTGTTGCCCAGGCTGTAGTACAGTGGCATGAGCTCAGCTCACTGCAGCCTTGACCTCCCAGACTCAAGTGATCCTCCCACCTCAGCCCCCCAGGTAGCTGGGACTACAGACATGCACCACCATGCCCAGCTAATTTTTG	CCTTTATTTATTTATTTGGCTAAGTCTCACTCTGTTGCCCAGGCTGTAGTACAGTGGCATGAGCTCAGCTCACTGCAGCCTTGACTTCCCAGACTCAAGTGATCCTCCCACCTCAGCCCCCCAGGTAGCTGGGACTACAGACATGCACCACCATGCCCAGCTAATTTTTG
experimental_1581	1:20350073	x	x	x	TTTTTTTTTTTTTGAGACAGGGTCTCTGTCACCCAGACTGGTGTGAAGTGGCGTGATCTTGGCTCACTGCAACCTCTGCCTCTGCGTTCAAGCAATTCTCCCACCTCAGTCTCCTGAGTAGCTGGGACCACAGGAGTGCACCACCATGCCCAGGTAATTTTTGTATTTTT	TTTTTTTTTTTTTGAGACAGGGTCTCTGTCACCCAGACTGGTGTGAAGTGGCGTGATCTTGGCTCACTGCAACCTCTGCCTCTGCATTCAAGCAATTCTCCCACCTCAGTCTCCTGAGTAGCTGGGACCACAGGAGTGCACCACCATGCCCAGGTAATTTTTGTATTTTT
experimental_1583	1:20358010	x	x	x	TGCCAATCCAGGAGGCCCTGGTCCATAACACTCTCTTCCTCCAATTTCAAATCTTTTATCTGGTACATTGTTTCAGATCTTTCCTGTTATTCCTTCCCCACATCCCTGGATAGACCACTCCTATTTCCTACACTAATCCAGGAGCTATGGCTGCAGGGTATCTTCCAAAA	TGCCAATCCAGGAGGCCCTGGTCCATAACACTCTCTTCCTCCAATTTCAAATCTTTTATCTGGTACATTGTTTCAGATCTTTCCCGTTATTCCTTCCCCACATCCCTGGATAGACCACTCCTATTTCCTACACTAATCCAGGAGCTATGGCTGCAGGGTATCTTCCAAAA
experimental_1586	1:20360545	x	x	x	TCCAACACACCACTCAGCTTTTAAAATTCCTCTATAGTTGAGGATATCAGGTCTCACCCACAAAGGCTCAGGTAGCCCAAACCCAGGTCACTTACCTTGGGATTGTTCTAACCCCTAATTCTTTGGCCGTCCCAAATCAACCAAAGGAGCTAATAAGGGACATGTCCCTT	TCCAACACACCACTCAGCTTTTAAAATTCCTCTATAGTTGAGGATATCAGGTCTCACCCACAAAGGCTCAGGTAGCCCAAACCCGGGTCACTTACCTTGGGATTGTTCTAACCCCTAATTCTTTGGCCGTCCCAAATCAACCAAAGGAGCTAATAAGGGACATGTCCCTT
experimental_1589	1:20365872	x	x	x	ATAGTTCTCCAAGTGTAATTCCTGTCTATTTAATCCTTGTTTTGTCCTCTATGAACATTACTGGGCCAGATATAACATTGCTTTTGGAAGCTTGAAGAAACCCTGAGGAAACAAGTTTATTGACACCTTCCACTGCTCAGAGGCTAGAATCAGTGATTCTGCCCTCCAAA	ATAGTTCTCCAAGTGTAATTCCTGTCTATTTAATCCTTGTTTTGTCCTCTATGAACATTACTGGGCCAGATATAACATTGCTTTAGGAAGCTTGAAGAAACCCTGAGGAAACAAGTTTATTGACACCTTCCACTGCTCAGAGGCTAGAATCAGTGATTCTGCCCTCCAAA
experimental_1593	1:20367956	x	x	x	AGGCCCCCTCCCTTCCCTAGACATCAAGCTCAGAGATTTGCCCCTGCCCAGGATTGGCAAATTGACTTTACTCACATGCCCACAGTCAGGAAACTAAAATACTTAAAATAGATTTTCCACTACCTATCCAAATCCTATAAAACTGCCCCACCCCTATCTCCCTTTACTCT	AGGCCCCCTCCCTTCCCTAGACATCAAGCTCAGAGATTTGCCCCTGCCCAGGATTGGCAAATTGACTTTACTCACATGCCCACAATCAGGAAACTAAAATACTTAAAATAGATTTTCCACTACCTATCCAAATCCTATAAAACTGCCCCACCCCTATCTCCCTTTACTCT
experimental_1596	1:20370488	x	x	x	TCTGTGCAGGGACCCACTGGAAATCAGACTGCCCAGCTCACCCAGCAGCCACTCCTAGAGCCCCTAAAGCTCTGGCCCAAAGTTCTCTGACTGACTGACTCCTTCCCAGATCTGCTCAGCTTAGTGGCTGAAGACTTACACTGCCCAATCACCTCGAAAGCCCCCTGGAC	TCTGTGCAGGGACCCACTGGAAATCAGACTGCCCAGCTCACCCAGCAGCCACTCCTAGAGCCCCTAAAGCTCTGGCCCAAAGTTATCTGACTGACTGACTCCTTCCCAGATCTGCTCAGCTTAGTGGCTGAAGACTTACACTGCCCAATCACCTCGAAAGCCCCCTGGAC
experimental_1599	1:20370697	x	x	x	ACAATTACTTGCCTCTGCTGTGAGAAAAAACCCAGCCATACCTCCAGCACACAAGAACTTCAAAATCCCTAAGCCACACATGCCTAAGCTGCAGTGGTCAAGCATTCCTACAGGACCTCCTCCATCAGGATCTTGCTTCAAGGGCCAGAAATCTGGCCACTGGGCCAAGG	ACAATTACTTGCCTCTGCTGTGAGAAAAAACCCAGCCATACCTCCAGCACACAAGAACTTCAAAATCCCTAAGCCACACATGCCGAAGCTGCAGTGGTCAAGCATTCCTACAGGACCTCCTCCATCAGGATCTTGCTTCAAGGGCCAGAAATCTGGCCACTGGGCCAAGG
experimental_1602	1:20371787	x	x	x	GTGTCTGATCACCGCAGGGATGCTTGCCTTGATCTTTCACCTTGGTAGCAAGCACCACCTCCCCAGGGGGGCAAGTACCACCACCAACCACTTCTCTCCGTGTCTCTACCCTCTCTTTTCTCTGGCTTGCCTCCTTCACTATGGGCAACTTTCCACCCTCCATTCCTCCT	GTGTCTGATCACCGCAGGGATGCTTGCCTTGATCTTTCACCTTGGTAGCAAGCACCACCTCCCCAGGGGGGCAAGTACCACCACAAACCACTTCTCTCCGTGTCTCTACCCTCTCTTTTCTCTGGCTTGCCTCCTTCACTATGGGCAACTTTCCACCCTCCATTCCTCCT
experimental_1603	1:20372182	x	x	x	CAGACTTGGATAGGGGAGCCTCCACTGGGAGATCAATCCCCTGTCCTCCTGCTGTTTGCTCCATGAGAAAGATCCACCTATGACCTTGGGTCCTCAGACCAACCAGCCCAAGGAACTTCTCACATTTTAAATCGGGTAAGCAGCCTCTTTTTACTCTCTTCTCCAACCTC	CAGACTTGGATAGGGGAGCCTCCACTGGGAGATCAATCCCCTGTCCTCCTGCTGTTTGCTCCATGAGAAAGATCCACCTATGACTTTGGGTCCTCAGACCAACCAGCCCAAGGAACTTCTCACATTTTAAATCGGGTAAGCAGCCTCTTTTTACTCTCTTCTCCAACCTC
experimental_1606	1:20373107	x	x	x	CCCAAAGCCAAAAAGGTCAGCTCATTCAATACAGGAAAACAGAGCTTTAGACCTAAGAAGAATCTGCCCATGACTCTCGAAATTCCACAAAGAAAGAAGAACATCCCAAAAGGGGTGATTGGTGCCTTTGTTCTGAATTATTTAAAGGGGTTCAAGTCATTAAAAGCCTT	CCCAAAGCCAAAAAGGTCAGCTCATTCAATACAGGAAAACAGAGCTTTAGACCTAAGAAGAATCTGCCCATGACTCTCGAAATTTCACAAAGAAAGAAGAACATCCCAAAAGGGGTGATTGGTGCCTTTGTTCTGAATTATTTAAAGGGGTTCAAGTCATTAAAAGCCTT
experimental_1609	1:20373664	-0.555184	-0.534929	x	GTTTCCACCCTCTTACATGTCTCAGTTTCTCTCTCCAGAGGTCTAGGACTTCAGAGAGGGCTCAAAACGCTGGGCAATCAGCCCTTATATGAGTTTCCTGGATGAGCCTCATTCTTTCAAATTAATTGTTGTTGAGGATTTCCCTGCAGGGCTGCTGCAAATCACAGGGG	GTTTCCACCCTCTTACATGTCTCAGTTTCTCTCTCCAGAGGTCTAGGACTTCAGAGAGGGCTCAAAACGCTGGGCAATCAGCCCGTATATGAGTTTCCTGGATGAGCCTCATTCTTTCAAATTAATTGTTGTTGAGGATTTCCCTGCAGGGCTGCTGCAAATCACAGGGG
experimental_1612	1:20376735	x	x	x	TTCATGTATCTTTCTGTATGTGCTTTTAAGTATTTGTGACATTGAGTTACAGGGCTTTGACTCCTGGGTCTAAAAAGGACACCAAGTCCTGCTAGATCTTAAACACTGTCAGTAATTAAAGCCTCATCTTCAGGCCCAGTAGAAGATGCCAATCAAAATAAACTGCATTC	TTCATGTATCTTTCTGTATGTGCTTTTAAGTATTTGTGACATTGAGTTACAGGGCTTTGACTCCTGGGTCTAAAAAGGACACCAACTCCTGCTAGATCTTAAACACTGTCAGTAATTAAAGCCTCATCTTCAGGCCCAGTAGAAGATGCCAATCAAAATAAACTGCATTC
experimental_1617	1:20379618	x	x	x	CTCCCTAAAATGTATAAAACCAAACTGTGCTCTGACCACCTTAGCCTGATGTCATCAGGGCCTCCTGAGGCTGTGTCGTGGATGTGTGTCATCAATCTTGGCAAAATAAACTTTCTAAATTAACTGAGACCTGTCTCAGATATTCAGGTTTCACAATTCTCAAGCCTTCT	CTCCCTAAAATGTATAAAACCAAACTGTGCTCTGACCACCTTAGCCTGATGTCATCAGGGCCTCCTGAGGCTGTGTCGTGGATGTATGTCATCAATCTTGGCAAAATAAACTTTCTAAATTAACTGAGACCTGTCTCAGATATTCAGGTTTCACAATTCTCAAGCCTTCT
experimental_1628	1:20391400	x	x	x	GTGGACCATGTACCAGCTCCATGGGAATCACCAGGGAGCTTGTTAAAAATGTAAAAATCTCAGGCTTTCCCCCAGACCTGGTAGATCACAACCTGTATCTTAGCAAGATCCCCCAGTTGACTTGTAGACACAGGAAAATTTGAGATGTACTGCCTGAGAGCACCAAAACA	GTGGACCATGTACCAGCTCCATGGGAATCACCAGGGAGCTTGTTAAAAATGTAAAAATCTCAGGCTTTCCCCCAGACCTGGTAGAGCACAACCTGTATCTTAGCAAGATCCCCCAGTTGACTTGTAGACACAGGAAAATTTGAGATGTACTGCCTGAGAGCACCAAAACA
experimental_1637	1:20393531	x	x	x	CCATTATCACACCACTGCATTCCAGCCTGAGTGACAGAGTGAGACCTTGTCTTTTTTTTCTGAGACAGGGTCACACTCTGTCACCCAGGCTGCAGTGCAGTAGCACAATCATGGCTCACTGCAGCCTCTGCCTGTGAGGCTCAAGCGATCCTCCCACCTTAGCCTCCCAA	CCATTATCACACCACTGCATTCCAGCCTGAGTGACAGAGTGAGACCTTGTCTTTTTTTTCTGAGACAGGGTCACACTCTGTCACCTAGGCTGCAGTGCAGTAGCACAATCATGGCTCACTGCAGCCTCTGCCTGTGAGGCTCAAGCGATCCTCCCACCTTAGCCTCCCAA
experimental_1646	1:20396648	0.432939	x	x	GACCTGGATATTTCAGGACTCAAATCCACCCGCATTGGAATTCTCTGGGTGACTGCCCAGCCCCTTTGGCAGGACAGCCAGCCACAGGCCCTGATTGTGCAGGACTTCCTGCCTCTGCAAAGGCAGTCGGGGGCTGAGCAGGGTTCTACCCGGCTGGGTCCAGGCAGAAG	GACCTGGATATTTCAGGACTCAAATCCACCCGCATTGGAATTCTCTGGGTGACTGCCCAGCCCCTTTGGCAGGACAGCCAGCCACGGGCCCTGATTGTGCAGGACTTCCTGCCTCTGCAAAGGCAGTCGGGGGCTGAGCAGGGTTCTACCCGGCTGGGTCCAGGCAGAAG
experimental_1651	1:20400150	0.853236	0.755603	x	TGGGCTAATTTTTGTATTTTTCATAGAGACGGGGTTTCACCATGTTGGCCAGGCTGGTCTCGAACTCCCAACCTCAAATGATCTGCCTGCCTCTGCCTCCCAAAATGCTGGGGTCACAGGTGTCAGCCACCGCACCCGGCCCCTAATGCATATCTGGTGGCTGATAATTA	TGGGCTAATTTTTGTATTTTTCATAGAGACGGGGTTTCACCATGTTGGCCAGGCTGGTCTCGAACTCCCAACCTCAAATGATCTTCCTGCCTCTGCCTCCCAAAATGCTGGGGTCACAGGTGTCAGCCACCGCACCCGGCCCCTAATGCATATCTGGTGGCTGATAATTA
experimental_1652	1:20400991	x	x	x	GACTTCTCAGGAAAAGGAACTTAATCTTTAAGTGTTGGAAACACTTAAAATGCAGACAAGATCTGTCAAAGCTCATGAAGTCAGCTTCGTCAGTTATGAAGCCTCGGTTCTATCCTGTAAAAAATGTTTTTAAAATTACATTTTGCCAAGGTTCAAAAACAAAGAAAACT	GACTTCTCAGGAAAAGGAACTTAATCTTTAAGTGTTGGAAACACTTAAAATGCAGACAAGATCTGTCAAAGCTCATGAAGTCAGATTCGTCAGTTATGAAGCCTCGGTTCTATCCTGTAAAAAATGTTTTTAAAATTACATTTTGCCAAGGTTCAAAAACAAAGAAAACT
experimental_1653	1:20402109	x	x	x	AGTCTTAAGTCTAATCTGCCTCACAATTGCTCTCTGCCTGGAGGAATCACTGGTCAGCCCTCATAAGCCAATACAAGCTGCACACCATGGACTGAGGCTGGATGCATGGTGCCCATGCCCTGGAACGACCACTTATTAGCTGTGTGACCTCTGGCAACTTTCTTAACTGC	AGTCTTAAGTCTAATCTGCCTCACAATTGCTCTCTGCCTGGAGGAATCACTGGTCAGCCCTCATAAGCCAATACAAGCTGCACAACATGGACTGAGGCTGGATGCATGGTGCCCATGCCCTGGAACGACCACTTATTAGCTGTGTGACCTCTGGCAACTTTCTTAACTGC
experimental_1655	1:20404011	x	x	x	AGTAAGTCATAACTACCATAAATATTGTGATTATGTCTTTCCAGTAAACTGAGAACTCCATGAGGGTAGGCTCTGCGTCTGCTTCGCCTCTGTAACCCAACACTTGGCACATAGTAGGTGCTCAGTAAGAGTTTGCTGAGTGAATGCACGACTCCTCTGGCTCCAGCTCC	AGTAAGTCATAACTACCATAAATATTGTGATTATGTCTTTCCAGTAAACTGAGAACTCCATGAGGGTAGGCTCTGCGTCTGCTTGGCCTCTGTAACCCAACACTTGGCACATAGTAGGTGCTCAGTAAGAGTTTGCTGAGTGAATGCACGACTCCTCTGGCTCCAGCTCC
experimental_1658	1:20408831	3.3268	3.22236	x	GACCTGCTAGGGACGTTCGGCTGGTAAGGGAAGAACGCCTCAAGGGAGCATGCGTACAACTACAGTCAACACACTGTGCATGCTCCCTCCCAAGTGCTGGCAGGTCACTGAGCGTGCGGACAGCCCACCCCACCAACCCAAGGGAGGAATCAGGGGATAAGGAAAACAAG	GACCTGCTAGGGACGTTCGGCTGGTAAGGGAAGAACGCCTCAAGGGAGCATGCGTACAACTACAGTCAACACACTGTGCATGCTTCCTCCCAAGTGCTGGCAGGTCACTGAGCGTGCGGACAGCCCACCCCACCAACCCAAGGGAGGAATCAGGGGATAAGGAAAACAAG
experimental_1659	1:20409079	-1.43355	-0.942255	x	AGTAGGTAGCTGGTCAGACAGGAGCAGGGCAGGAATGTCAGGCAACCATCAGGTGATGGGCAGGAAATTATTAACCATCTCTCTAAAATAATAACTGGTCACAGCCAGCACCAGGGAAAGGTAGTCTCCCAATAAACAGGAATACCTGAAGCAGGTGATCAGCAGCTTCC	AGTAGGTAGCTGGTCAGACAGGAGCAGGGCAGGAATGTCAGGCAACCATCAGGTGATGGGCAGGAAATTATTAACCATCTCTCTGAAATAATAACTGGTCACAGCCAGCACCAGGGAAAGGTAGTCTCCCAATAAACAGGAATACCTGAAGCAGGTGATCAGCAGCTTCC
experimental_1661	1:20416794	-0.771303	-0.867808	x	GCAGGAGACAGCTCCTGCCCTCAGGGAGTTCCCAGTCTGATAGAGGAAGCACCTTCCTTCCTCTGGGGGACTCCCAGTCTGATGGTGGAGGCAGCCGCTGCTCTGGAGGAACTCTCATTCTCATAGAGCAGAACCATCCCCAGATTTAGCCTTGAACTCAGAGGCCCTGA	GCAGGAGACAGCTCCTGCCCTCAGGGAGTTCCCAGTCTGATAGAGGAAGCACCTTCCTTCCTCTGGGGGACTCCCAGTCTGATGATGGAGGCAGCCGCTGCTCTGGAGGAACTCTCATTCTCATAGAGCAGAACCATCCCCAGATTTAGCCTTGAACTCAGAGGCCCTGA
experimental_1663	1:20418437	-1.09992	-1.10068	x	TCTAGTGTCGAATGTTTTCAAAATAAAATTTAATTTTATGAGATTACCCTGAATGCACCAGTGCTTTAGAAAAGTTTGATTTAGACTCGGTGTCTATATTTGACAATGCCACACAGGGAGGGACTTAAATGCTGAATTTGCTCATGAAATATTTAAAATCAAAGCCATTT	TCTAGTGTCGAATGTTTTCAAAATAAAATTTAATTTTATGAGATTACCCTGAATGCACCAGTGCTTTAGAAAAGTTTGATTTAGATTCGGTGTCTATATTTGACAATGCCACACAGGGAGGGACTTAAATGCTGAATTTGCTCATGAAATATTTAAAATCAAAGCCATTT
experimental_1665	1:20421047	x	x	x	TTCTTTTGGGCTCCATGCATCCTCCCAGGTTCCAATTTGTCCTTGCTCTCCCCTGCCCCTTCACACCCATCTTCCGTTTCAGACTGTCTGCCCTGCTAACTTCAGGCTGTAGCACCAGGCACAGGAGAAACAGCCTCCTATGAAGGACTAAGCCAGCAATCCCATCCGTA	TTCTTTTGGGCTCCATGCATCCTCCCAGGTTCCAATTTGTCCTTGCTCTCCCCTGCCCCTTCACACCCATCTTCCGTTTCAGACTCTCTGCCCTGCTAACTTCAGGCTGTAGCACCAGGCACAGGAGAAACAGCCTCCTATGAAGGACTAAGCCAGCAATCCCATCCGTA
experimental_1667	1:20429185	-0.68183	-0.738911	x	GGCAACAGAGCAAGACCTTGCTGCATATAAAATAAAATGATAAAAATTTATTTAAAACATTTTTCATCTTTTGATAGAACATTTTCTTTAAATGTGTTATGCACCTCTTTGCCTTTTTGAACTGAATACAACGCCTATAATTTGGTTAACCTTTTTAAAATAATTTGGGG	GGCAACAGAGCAAGACCTTGCTGCATATAAAATAAAATGATAAAAATTTATTTAAAACATTTTTCATCTTTTGATAGAACATTTTTTTTAAATGTGTTATGCACCTCTTTGCCTTTTTGAACTGAATACAACGCCTATAATTTGGTTAACCTTTTTAAAATAATTTGGGG
experimental_1668	1:20431625	x	x	x	TGAAGGATTTATTCTGAGCCAAACATGAATGACTGGTGGCCCATGACAGTGCCCTCAGGAGATCCTGAGAACATGTGCCCGAGGTGGTGGAGGTACGGCTTGGTTTTATACATTTTAGAGAGACATAAGACATCAGTCAATACATGTAAGATGTGTATTGGTTCAGGCTG	TGAAGGATTTATTCTGAGCCAAACATGAATGACTGGTGGCCCATGACAGTGCCCTCAGGAGATCCTGAGAACATGTGCCCGAGGTTGTGGAGGTACGGCTTGGTTTTATACATTTTAGAGAGACATAAGACATCAGTCAATACATGTAAGATGTGTATTGGTTCAGGCTG
experimental_1714	1:208406694	x	x	x	AGGGCCCTGGGGAAGCAGCCATGTCTGGCCTGGGGATGGGAAGAGGCAACATTTGTCTGCATAGAGAAAAATAGAAAGCTTCACCTGGGAGAAGAAAAAAAGATACGTTCCTTGCAAGAAATTTTAAAGTTGGTGCAGCATAATTTCATTTGACTGAACGAGTGTTTATA	AGGGCCCTGGGGAAGCAGCCATGTCTGGCCTGGGGATGGGAAGAGGCAACATTTGTCTGCATAGAGAAAAATAGAAAGCTTCACGTGGGAGAAGAAAAAAAGATACGTTCCTTGCAAGAAATTTTAAAGTTGGTGCAGCATAATTTCATTTGACTGAACGAGTGTTTATA
experimental_1715	1:208407367	x	x	x	TACCTTTTCTTTTCGGTCTCTTGTCCCCTGCACTGTGCCCAGTGACCTCCCCCATCTCTCTCTTCCTTGGTTTAGAGCAGACAGGCATCTCACGATGAAGCAGTATTCCCTGTGAGAACTGACCTCTCCTCTTCTCTTCCCATCTGCCGGCCCTTAGCACACACCACAGC	TACCTTTTCTTTTCGGTCTCTTGTCCCCTGCACTGTGCCCAGTGACCTCCCCCATCTCTCTCTTCCTTGGTTTAGAGCAGACAGACATCTCACGATGAAGCAGTATTCCCTGTGAGAACTGACCTCTCCTCTTCTCTTCCCATCTGCCGGCCCTTAGCACACACCACAGC
experimental_1768	1:208585352	x	x	x	TACTTTCCTACAAGAGCAACATGGTATTCCAGTGATATTCAATTTTTTATTTCCCCTACCCCTGACTAAAGAAACCATTGTACCCAGAGATCTCCACTTTTCTTTCTTTGTGTGAGATATCCATTTTTGAGGATAGTTTGTGAACTCAAGTCATTTTGATACCTGGAAGT	TACTTTCCTACAAGAGCAACATGGTATTCCAGTGATATTCAATTTTTTATTTCCCCTACCCCTGACTAAAGAAACCATTGTACCTAGAGATCTCCACTTTTCTTTCTTTGTGTGAGATATCCATTTTTGAGGATAGTTTGTGAACTCAAGTCATTTTGATACCTGGAAGT
experimental_1780	1:208592846	-0.487398	-0.226231	x	CTGTTGAATCCATTGACCATCTGCTTACAGCAGACCCAGGCTTTATGTGTCTAGTTTGGGGAAGCAGATGGGGGTGGGGTGATACGAGTCTATGAAATATGCTCAGCCCCTAACCCAGTACTGGGCTCTCAGAAAATGCAGATGACTTCTTGGGTGTTTTCCATGGGTAC	CTGTTGAATCCATTGACCATCTGCTTACAGCAGACCCAGGCTTTATGTGTCTAGTTTGGGGAAGCAGATGGGGGTGGGGTGATATGAGTCTATGAAATATGCTCAGCCCCTAACCCAGTACTGGGCTCTCAGAAAATGCAGATGACTTCTTGGGTGTTTTCCATGGGTAC
experimental_1801	1:208605807	1.96662	1.54413	x	TGCCTGCTGTTAAGCTGTCATTTAGGGCTCTGATGGCCCTTAGAATACAGTAGCAAGACTCATTCAAGAGCCAGAACAAAGATAGTTCAGCCAAGACAAAGCTCAAGAAGCCTGGATTACAAGAAGTCATGTGGTCTTAGTTTCTTGTGGCGCCAACTAGCTTAGTCCTC	TGCCTGCTGTTAAGCTGTCATTTAGGGCTCTGATGGCCCTTAGAATACAGTAGCAAGACTCATTCAAGAGCCAGAACAAAGATATTTCAGCCAAGACAAAGCTCAAGAAGCCTGGATTACAAGAAGTCATGTGGTCTTAGTTTCTTGTGGCGCCAACTAGCTTAGTCCTC
experimental_1830	1:208612201	x	x	x	ATTTCCATTGCCACCACCCTAACTGAAGTCATCATCCTGAGTTCATCTAGATCTTTCAAAGACATTTCTTGCATAGTAGAAGTTGGATAAATATTTGTTAAATAATGAATGAGACAGAAAAAGTAGGTGGGCAGAACTTTCCTGGAATGATTATTGTGAGTAAACGTAAC	ATTTCCATTGCCACCACCCTAACTGAAGTCATCATCCTGAGTTCATCTAGATCTTTCAAAGACATTTCTTGCATAGTAGAAGTTCGATAAATATTTGTTAAATAATGAATGAGACAGAAAAAGTAGGTGGGCAGAACTTTCCTGGAATGATTATTGTGAGTAAACGTAAC
experimental_1856	1:208623873	x	x	x	CCCCTCCCTCTCTCCACCACCAACAACCCGACAGTCTTCTGTGTTAATTCTGAACAGCATAATTACAGGTCTTTTTATGATTTAGGTTTGAGACCAATTAGCTGATACTGCAAGCCTTTCAAATGCCAGCTTCCCTCTCGGCACTCCCTGTGCTGCTGGGGATTTATCTG	CCCCTCCCTCTCTCCACCACCAACAACCCGACAGTCTTCTGTGTTAATTCTGAACAGCATAATTACAGGTCTTTTTATGATTTAAGTTTGAGACCAATTAGCTGATACTGCAAGCCTTTCAAATGCCAGCTTCCCTCTCGGCACTCCCTGTGCTGCTGGGGATTTATCTG
experimental_1861	1:208623959	x	x	x	AGCATCGCCATTTTTATTACTCACCCGCGACAGGTCTTATAATAGTATAAATTCACTTAAAAAACGGACTCTTCCTCCCATTGTCGCCCCTCCCTCTCTCCACCACCAACAACCCGACAGTCTTCTGTGTTAATTCTGAACAGCATAATTACAGGTCTTTTTATGATTTA	AGCATCGCCATTTTTATTACTCACCCGCGACAGGTCTTATAATAGTATAAATTCACTTAAAAAACGGACTCTTCCTCCCATTGTTGCCCCTCCCTCTCTCCACCACCAACAACCCGACAGTCTTCTGTGTTAATTCTGAACAGCATAATTACAGGTCTTTTTATGATTTA
experimental_1899	1:208744030	x	x	x	AATAGAAAACTTAGCCGGCCCTAGTGGCAGGCACCTGTAATCCCAGCTACTTGGGAGGCTGAGACAGGAGAATCACTTGAATCCGGGAGGCCGAGGTTGCAGTGAGCCAAGATAGCACCATTGCACTCCAGCCTGAGTGACAAGAGTGAAACTCCATCTAAAAAAAAATA	AATAGAAAACTTAGCCGGCCCTAGTGGCAGGCACCTGTAATCCCAGCTACTTGGGAGGCTGAGACAGGAGAATCACTTGAATCCTGGAGGCCGAGGTTGCAGTGAGCCAAGATAGCACCATTGCACTCCAGCCTGAGTGACAAGAGTGAAACTCCATCTAAAAAAAAATA
experimental_1926	1:208757464	x	-0.615461	x	TCAGGGGCTAAGCTAGATCCCAGTCCCTGGACAAAGAGAGAAATTCTCACCTTATTACACTGTTCTTTAATACAGGAAAGAAATGTTGGTGCCTGTGAGCAAAGCAATGAGATGTAATCAAATTCACAATTTTGGCTACAGAGCTAAGTAGTTTAGGTCTGATGGAGGCA	TCAGGGGCTAAGCTAGATCCCAGTCCCTGGACAAAGAGAGAAATTCTCACCTTATTACACTGTTCTTTAATACAGGAAAGAAATATTGGTGCCTGTGAGCAAAGCAATGAGATGTAATCAAATTCACAATTTTGGCTACAGAGCTAAGTAGTTTAGGTCTGATGGAGGCA
experimental_1929	1:208757652	x	x	x	CGGCTCGTATTATCACTTAAATGAATCCATTAAGCAGCTAGAGGCTTCCAGGAGTCAGACGCTACAGCATCAAATAGGCAAGTCTGTGCCACTTCCAAGGGGGCCAACCTCCTCAGCTAGAGGGAAGGCTCAGTTCTACCTGAGGGTCATCCAGCCAGCTCACCCAGGGA	CGGCTCGTATTATCACTTAAATGAATCCATTAAGCAGCTAGAGGCTTCCAGGAGTCAGACGCTACAGCATCAAATAGGCAAGTCCGTGCCACTTCCAAGGGGGCCAACCTCCTCAGCTAGAGGGAAGGCTCAGTTCTACCTGAGGGTCATCCAGCCAGCTCACCCAGGGA
experimental_1962	1:208772230	x	x	x	AGCACTTTTTCTTCCCATCTAAGTGTAGATATATGTGGGTCTAGTATTACTTTCAAATCACCCCCAACAGATTTTTTTTCTTGCTCTATGGTCATTGTCTGGTTCAGAAATTCCTCTCAATTGTTCAACTCACGTGGAAATAATTTTTCTTCCCATGTATTCCTCCCAAA	AGCACTTTTTCTTCCCATCTAAGTGTAGATATATGTGGGTCTAGTATTACTTTCAAATCACCCCCAACAGATTTTTTTTCTTGCACTATGGTCATTGTCTGGTTCAGAAATTCCTCTCAATTGTTCAACTCACGTGGAAATAATTTTTCTTCCCATGTATTCCTCCCAAA
experimental_1975	1:208775471	x	x	x	CAGTTTTTAATTCTAGGTGAAAACTCACAGTGAATTGATCATAGCCATGGATTCAGTGAGGTTGAATATCTTTATGTTGGTAAAATCTTCTTTCTCTTGATGCGCCATCATCAAGAATGTACAGCCAATAAAGTCACTTTGAAATGTTTATTAAACTCACATTTCCGTCT	CAGTTTTTAATTCTAGGTGAAAACTCACAGTGAATTGATCATAGCCATGGATTCAGTGAGGTTGAATATCTTTATGTTGGTAAAGTCTTCTTTCTCTTGATGCGCCATCATCAAGAATGTACAGCCAATAAAGTCACTTTGAAATGTTTATTAAACTCACATTTCCATCT
experimental_1982	1:208776207	x	x	x	AAGTAGAAGTGTGGCGTATATGTAGTGACTTCTCAAGCATGCTTCTTCAGGTAGGGTGCTACAGGCTGCAAGTAACACAAAAACCCAACAGACAGTTCCTTCTACCTGGGGTACCATATCGACACATTCACTTTCCCACCAGGAGTTCCCAAAGTGTTCCGTGTATCCCA	AAGTAGAAGTGTGGCGTATATGTAGTGACTTCTCAAGCATGCTTCTTCAGGTAGGGTGCTACAGGCTGCAAGTAACACAAAAACACAACAGACAGTTCCTTCTACCTGGGGTACCATATCGACACATTCACTTTCCCACCAGGAGTTCCCAAAGTGTTCCGTGTATCCCA
experimental_2023	1:208786134	-0.532202	x	x	AGATACTCAGGAGAGCACCTGCATCTCATCTGGACCAAAAGGAATGGACACAACTGTCTGGATGAGCTGTGGCACAGGCATTCTGCCAAGAAGAGGAAGCTGGCAGAAGAGGCCTTGGTAAGTCTGAATTCTTGCCTCAGTTCTGGTACTGAGTTCTCCCTGCACATTAC	AGATACTCAGGAGATCACCTGCATCTCATCTGGACCAAAAGGAATGGACACAACTGTCTGGATGAGCTGTGGCACAGGCATTCTACCAAGAAGAGGAAGCTGGCAGAAGAGGCCTTGGTAAGTCTGAATTCTTGCCTCAGTTCTGGTACTGAGTTCTCCCTGCACATTAC
experimental_2030	1:208786204	x	-0.412242	x	TAAGGCCACAAGGAGAGGGTTTGGAGCCATTGATGTTACCTAGAATCAAATAATTCTATGGTGGAGACAAAGATACTCAGGAGAGCACCTGCATCTCATCTGGACCAAAAGGAATGGACACAACTGTCTGGATGAGCTGTGGCACAGGCATTCTGCCAAGAAGAGGAAGC	TAAGGCCACAAGGAGAGGGTTTGGAGCCATTGATGTTACCTAGAATCAAATAATTCTATGGTGGAGACAAAGATACTCAGGAGATCACCTGCATCTCATCTGGACCAAAAGGAATGGACACAACTGTCTGGATGAGCTGTGGCACAGGCATTCTGCCAAGAAGAGGAAGC
experimental_2139	1:208801107	x	x	x	TCTGTTACTCTCCAGTGCCCAGCATTCCCTAAGGGCTCTGCCATTTCAGCAGCATACAGAGCATCAGACCTCACCTCAAGTTGCTTATCATTCCAATTTAGATGGGTAGGGAGATGGAAGATAGACAAGAAGCCAAGAATAACAGCATAGAAAGATGCATCATTCAGTCA	TCTGTTACTCTCCAGTGCCCAGCATTCCCTAAGGGCTCTGCCATTTCAGCAGCATACAGAGCATCAGACCTCACCTCAAGTTGCCTATCATTCCAATTTAGATGGGTAGGGAGATGGAAGATAGACAAGAAGCCAAGAATAACAGCATAGAAAGATGCATCATTCAGTCA
experimental_2148	1:208805729	-0.864322	x	x	AAATGCAGAAATTAGCCGGGGATGGTGGCGCACACCTGTAGTCCCAGAATTGCTTGAACCTGGGAGGCAGAGGTTGCAGTGAGATGAGATCACATCACTGCACTCCAGCCTGGGTGACAGAGTGAGACTCTGTCTCAAGAAAAAAAAGAAATATATATCAATTCACTCCC	AAATGCAGAAATTAGCCGGGGATGGTGGCGCACACCTGTAGTCCCAGAATTGCTTGAACCTGGGAGGCAGAGGTTGCAGTGAGACGAGATCACATCACTGCACTCCAGCCTGGGTGACAGAGTGAGACTCTGTCTCAAGAAAAAAAAGAAATATATATCAATTCACTCCC
experimental_2199	1:208864626	x	x	x	TAATTTATGGCTGTGATGAGCAATAAAGCAATAATAGTAATCGAAAGGTGCAATATTCCTTGTTTAGGGGGCATTTATGGTTATGTATTAAAACTATAAGTACTTCAAGAGGCTGTGAAACTGATCTATAGAAAATGAAAGATAAGATCTCACTGCCTTCTAAAAGTGCT	TAATTTATGGCTGTGATGAGCAATAAAGCAATAATAGTAATCGAAAGGTGCAATATTCCTTGTTTAGGGGGCATTTATGGTTATATATTAAAACTATAAGTACTTCAAGAGGCTGTGAAACTGATCTATAGAAAATGAAAGATAAGATCTCACTGCCTTCTAAAAGTGCT
experimental_2240	1:208871242	1.97319	2.02999	x	TGATATTAAAAGGAAGAATTAAGTCTTTCATAATTATGTGATGTTAGCTATGGAGTTCTTTCAGGGATGTCTTCTACCAGGTTAGGCAAGTTTTTTTATTTTCCAAATTTTCCAAGAGCTCTTTTGTTTTTTGTTTTCAGACGTAAATGATGGATTATGTGAAATGGTGG	TGATATTAAAAGGAAGAATTAAGTCTTTCATAATTATGTGATGTTAGCTATGGAGTTCTTTCAGGGATGTCTTCTACCAGGTTAAGCAAGTTTTTTTATTTTCCAAATTTTCCAAGAGCTCTTTTGTTTTTTGTTTTCAGACGTAAATGATGGATTATGTGAAATGGTGG
experimental_2254	1:208874308	0.199076	0.207129	x	GCCTCCTGAAGTGTTGGGATTACAGGCATAAGCCACCATGCCCAGCCTGTTTTGTTTTTTATTGCTGATTTTTGCAAGGGGTTTACCAATATTTTAATTTTTCAAAAGGATAAACTTTTGAATATTTGGATTTTTCTCTATTTGACTTTTATAGAGTTTCATATAAAGGG	GCCTCCTGAAGTGTTGGGATTACAGGCATAAGCCACCATGCCCAGCCTGTTTTGTTTTTTATTGCTGATTTTTGCAAGGGGTTTGCCAATATTTTAATTTTTCAAAAGGATAAACTTTTGAATATTTGGATTTTTCTCTATTTGACTTTTATAGAGTTTCATATAAAGGG
experimental_2306	1:208902442	x	x	x	AACTCTGGAGGGACTGTCTTTCCCAGGGCTAGCTAATTCCTAGAGGTAGCAAACAATTCAATTAGGACCATGCCTTGCATACGCAAACCCACAAATCTAGAGCTCATGCCCTCAAGTGCCTTCTTTATCAGACTCTCATCTTCTGGGGCACTACTCCCCTGCCCTAATCA	AACTCTGGAGGGACTGTCTTTCCCAGGGCTAGCTAATTCCTAGAGGTAGCAAACAATTCAATTAGGACCATGCCTTGCATATGCCAACCCACCAATCTAGAGCTCATGCCCTCAAGTGCCTTCTTTATCAGACTCTCATCTTCTGGGGCACTACTCCCCTGCCCTAATCA
experimental_2323	1:208904127	-0.172992	-0.232452	x	ATTCTGATTAAAGGTAGGTGGGACTTTTTAAATATTTATCTTCTCTTTGGGCTTCATCTTCTATGAATTGCCTTTTTGTATCTTTCATTCATTTTCCTATTTGTCTTTTTCTAAATTGATTTGTAAAGTTATTATATTTTGAATATTAATGTTTTGCCTGCTATATATGC	ATTCTGATTAAAGGTAGGTGGGACTTTTTAAATATTTATCTTCTCTTTGGGCTTCATCTTCTATGAATTGCCTTTTTGTATCTTCCATTCATTTTCCTATTTGTCTTTTTCTAAATTGATTTGTAAAGTTATTATATTTTGAATATTAATGTTTTGCCTGCTATATATGC
experimental_2421	1:208973400	x	x	x	ACAGGCTGGCACAGGTTCTCCAACGACCTATTTATACTCGGCTGTCTCAGAAGTAATATATCTTCTCAATGTTTGGGGTCTACAGGCAGTAGGCTTTTCCTACTTTTGAGGCTCCAAACTCCTGACATCTATTTCTTTTCATTCTGATTAAAAATCAGCCAGTTGTGTCC	ACAGGCTGGCACAGGTTCTCCAACAACCTATTTATACTCGGCTGTCTCAGAAGTAATATATCTTCTCAATGTTTGGGGTCTACAAGCAGTAGGCTTTTCCTACTTTTGAGGCTCCAAACTCCTGACATCTATTTCTTTTCATTCTGATTAAAAATCAGCCAGTTGTGTCC
experimental_2428	1:208976184	-0.954685	-1.02145	x	TATTTTTCCCCTAACATTTGAAGGACTTCGCAGAAACATGGCATCTGGGCTTTGTTGGTGCCCAATGCCAACAAAGTCAGGCACCCTTCAAAGGGTTTATTTGGCTTTATTCATTCTGTTGTTAGAATTAGCCTCAAAAATCTGGTCTGATTGCACTGAATTAGGGAAAG	TATTTTTCCCCTAACATTTGAAGGACTTCGCAGAAACATGGCATCTGGGCTTTGTTGGTGCCCAATGCCAACAAAGTCAGGCACTCTTCAAAGGGTTTATTTGGCTTTATTCATTCTGTTGTTAGAATTAGCCTCAAAAATCTGGTCTGATTGCACTGAATTAGGGAAAG
experimental_2434	1:208994936	x	x	x	CGTCACAACATGGGAAAGAGTTGACTCTCCTGTATTCTAAACTAAACCTCATAGGAAGGAAGTTCCTTGGTCTGTGCTGTACAGACCTTCTAGCCTAGAGAAGTCCCACGTACCTGGGAATGACTGCAGATCTTGTTTCGCACAGCAGATGGAATCCAGGGAAGGGAAGG	CGTCACAACATGGGAAAGAGTTGACTCTCCTGTATTCTAAACTAAACCTCATAGGAAGGAAGTTCCTTGGTCTGTGCTGTACAGATCTTCTAGCCTAGAGAAGTCCCACGTACCTGGGAATGACTGCAGATCTTGTTTCGCACAGCAGATGGAATCCAGGGAAGGGAAGG
experimental_2459	1:209222065	x	x	x	TCAGACAATAGAAGACTATGTCTGGGCAAGCTGGCTATGACAGTGGTCAGAGGAAGGGGTACACAGGTAGCAACTTAGCTGGGCACATTAGAGACATCTAGGTGCCAAGCCCTGTGTAAGGCTGGGGAGATCACAGTGGGAGAAATAAGCCTCTTCACATTGTTTTCAGT	TCAGACAATAGAAGACTATGTCTGGGCAAGCTGGCTATGACAGTGGTCAGAGGAAGGGGTACACAGGTAGCAACTTAGCTGGGCATATTAGAGACATCTAGGTGCCAAGCCCTGTGTAAGGCTGGGGAGATCACAGTGGGAGAAATAAGCCTCTTCACATTGTTTTCAGT
experimental_2468	1:209243233	x	x	x	ACCCTCAATGCCCCCTGTAAAAGCCTGTGCAGTTTGTTTGTGGGAGCTCCAGCAAGGTATTTAATGAGCTCAAAAATAATTCCATTAATGTTATTCTATTATGACTTCCTTATAGCAACAACAAAAATAACACCAATAATAGCAAACACTTTCTGAGACCTTTCCACCTG	ACCCTCAATGCCCCCTGTAAAAGCCTGTGCAGTTTGTTTGTGGGAGCTCCAGCAAGGTATTTAATGAGCTCAAAAATAATTCCATCAATGTTATTCTATTATGACTTCCTTATAGCAACAACAAAAATAACACCAATAATAGCAAACACTTTCTGAGACCTTTCCACCTG
experimental_2485	1:209254999	x	x	x	CCCATCTCTCAACCTCCAGTCTGGCCTCTTTCCAACACATTCTCCTCCCTGATGGAGTAATCTGTCCAAAATATAAATCTAATCCCGCCACTTACCCCTATTAAAATCCTTCAATAGCTCCCTTTAGTTTTCAAGATAAAGTTCAAACTCCTTAGCTTAGCCCATAAAGC	CCCATCTCTCAACCTCCAGTCTGGCCTCTTTCCAACACATTCTCCTCCCTGATGGAGTAATCTGTCCAAAATATAAATCTAATCCTGCCACTTACCCCTATTAAAATCCTTCAATAGCTCCCTTTAGTTTTCAAGATAAAGTTCAAACTCCTTAGCTTAGCCCATAAAGC
experimental_2554	1:209850138	x	x	x	CCTGCCAGGTAGATAGTTTTTCCTTTCTTTCCTTCCCTTCACCTCCAGACCTCCCTCCTTCATTTTCTTTCCTTCTCTCTGTCTCTCTGTCTAAAATATAGTTGGGAAGAAAAAGGTATCAGCCATGGGAACCTCTGGTGCACAGGTGTAAGGAACAAAGAGCTTTTCTG	CCTGCCAGGTAGATAGTTTTTCCTTTCTTTCCTTCCCTTCACCTCCAGACCTCCCTCCTTCATTTTCTTTCCTTCTCTCTGTCTGTCTGTCTAAAATATAGTTGGGAAGAAAAAGGTATCAGCCATGGGAACCTCTGGTGCACAGGTGTAAGGAACAAAGAGCTTTTCTG
experimental_2595	1:209928077	x	x	x	AATTGCTTGAACCTGGGAGGCGGAGGTTGCAGTGAACCGAGATCGCGCAATTGCACTCCAGCTTAGGCAACAAGAGTGAAACTCCGTCTCACTCTGTCGCCCAGGCTAGAGTGCAGTGGCACATTCTTGGCTCACTGCAACCTCTGCCTCCCAGGTTCAAGCGATTCTTG	AATTGCTTGAACCTGGGAGGCGGAGGTTGCAGTGAACCGAGATCGCGCAATTGCACTCCAGCTTAGGCAACAAGAGTGAAACTCCATCTCACTCTGTCGCCCAGGCTAGAGTGCAGTGGCACATTCTTGGCTCACTGCAACCTCTGCCTCCCAGGTTCAAGCGATTCTTG
experimental_2601	1:209931129	x	x	x	CTTACAGCACCAAGTCTTCAATATCCAACATCGGCATAACAAGGATAATATTCGCAATTACTTTTGCACCAACCTAATAGGAATACTTTATGTCTTTATTATTAAAAGGTAACATTTATTGTGTGCTCCATGCCAGGTGCATGGCCTGCATTTTGTCATTTAATCCTTAT	CTTACAGCACCAAGTCTTCAATATCCAACATCGGCATAACAAGGATAATATTCGCAATTACTTTTGCACCAACCTAATAGGAATATTTTATGTCTTTATTATTAAAAGGTAACATTTATTGTGTGCTCCATGCCAGGTGCATGGCCTGCATTTTGTCATTTAATCCTTAT
experimental_2624	1:209964080	x	x	x	CCTCAGGGCTGCCGACTCTTCTATGGGGACCTGGGTCCCATGCCTGACCAGGAGGAGCTCTTTGGTCCCGTCAGCCTGGAGCAGGTCAAATTCCCAGGTCCTGAGCATATTACCAATGAGAAGCAGAAGCTGTTCACTAGCAAGCTGCTGGACGTCATGGACAGAGGACT	CCTCAGGGCTGCCGACTCTTCTATGGGGACCTGGGTCCCATGCCTGACCAGGAGGAGCTCTTTGGTCCCGTCAGCCTGGAGCAGATCAAATTCCCAGGTCCTGAGCATATTACCAATGAGAAGCAGAAGCTGTTCACTAGCAAGCTGCTGGACGTCATGGACAGAGGACT
experimental_2681	1:209988989	x	-0.627443	x	ATGTTGTTATTGTTCTTGTTCCCCAATACAAATCTAAGAGTAATTTACCTATGTTAGCTTTTCTGGAATTGTTCCAGAATCTTGCGCTTTGAAGGAAAAGTTGTGGCTGCGTATTCTGCCCCTCTCTGTTTGGAAATCCCCTGCACAGCTTTGCCAGCTACTCAGCTTGG	ATGTTGTTATTGTTCTTGTTCCCCAATACAAATCTAAGAGTAATTTACCTATGTTAGCTTTTCTGGAATTGTTCCAGAATCTTGCACTTTGAAGGAAAAGTTGTGGCTGCGTATTCTGCCCCTCTCTGTTTGGAAATCCCCTGCACAGCTTTGCCAGCTACTCAGCTTGG
experimental_2709	1:210030755	x	x	x	GCAGAAAACAATCTGGGAGGAAACATAAGACATTAATAATGATCACCAAATAGATGTAGTTTGATTTTTGTTTTTCACTATTTCACTTGTATTTGTGGAATGGGCATGGGTTGCTTTTTTAATAAGATTAAAAGAATAACTTTTCAGGAAAAAAAAAAGTTTAAGGAAGT	GCAGAAAACAATCTGGGAGGAAACATAAGACATTAATAATGATCACCAAATAGATGTAGTTTGATTTTTGTTTTTCACTATTTCCCTTGTATTTGTGGAATGGGCATGGGTTGCTTTTTTAATAAGATTAAAAGAATAACTTTTCAGGAAAAAAAAAAGTTTAAGGAAGT
experimental_2736	1:210108196	0.926346	1.02762	x	CCAGATTATCCTAAATTATCTTTTGCTTTGACTCTCCTTCCTCTATTCCACACATCATTACCCTGTCCAAATTTGCAATTATATAAACCAAGAAGAGTTGAATAATGTTTTTGCAGCAGAAGACCATTTTCTCATCTAACTCAATTTATTCTAGGTGTAAAATTCAATTT	CCAGATTATCCTAAATTATCTTTTGCTTTGACTCTCCTTCCTCTATTCCACACATCATTACCCTGTCCAAATTTGCAATTATATATACCAAGAAGAGTTGAATAATGTTTTTGCAGCAGAAGACCATTTTCTCATCTAACTCAATTTATTCTAGGTGTAAAATTCAATTT
experimental_2791	1:210134631	x	x	x	CTACTCTGGACAATTAGAACTATAAAAGCCTTGAAAGTCAAGTTTGGTCACTAAGCAAGAAATCTGTACCTATCCCAGCCCCCAAAAAGTCAGAATATAGTTCTACACCTTCACAAATTCTACATGAAAAATTGTCACCTACATTTCAGACACTTTTCTACTATGTTCCC	CTACTCTGGACAATTAGAACTATAAAAGCCTTGAAAGTCAAGTTTGGTCACTAAGCAAGAAATCTGTACCTATCCCAGCCCCCAGAAAGTCAGAATATAGTTCTACACCTTCACAAATTCTACATGAAAAATTGTCACCTACATTTCAGACACTTTTCTACTATGTTCCC
experimental_2861	1:210230443	-0.550578	-0.748314	x	TTTTGTTCTTTTAGTAGAGATGGGGTTTTGCCATGTTGGCCAGGTTGGTCTGGAACTCCTGACCTCAAGTGATCTGCCTTCCTCGGCCTCCCAAAGTGCAGGGATTACAGGCATGAGCCACCACGCCCGACCCCAGTTGATATTGATAATTGAAATCCCAAGATTGGAGA	TTTTGTTCTTTTAGTAGAGATGGGGTTTTGCCATGTTGGCCAGGTTGGTCTGGAACTCCTGACCTCAAGTGATCTGCCTTCCTCGACCTCCCAAAGTGCAGGGATTACAGGCATGAGCCACCACGCCCGACCCCAGTTGATATTGATAATTGAAATCCCAAGATTGGAGA
experimental_2872	1:210244036	-0.517215	-0.80687	x	GTTTAGTAACTTGCATAATGCCTGGCACAAAATAGGTCTTAAAACAAATGCCCGTTGTTTACCATTTACTGGGAAAGACAGGTACACTTGGAGTTTTAAGTGGCTTGCGCTTTGTTGTATGTGGGCACAGAAGAGGCACACTGAAATCAGCTGAGTGTTTCTTGGTATAG	GTTTAGTAACTTGCATAATGCCTGGCACAAAATAGGTCTTAAAACAAATGCCCGTTGTTTACCATTTACTGGGAAAGACAGGTACGCTTGGAGTTTTAAGTGGCTTGCGCTTTGTTGTATGTGGGCACAGAAGAGGCACACTGAAATCAGCTGAGTGTTTCTTGGTATAG
experimental_2922	1:210253684	2.21523	2.40484	x	GAATAAAACACCCTCCAGTGTCCCCTAAAAGAAATCTGAAGTCATTTTCAGAATCATAATTTAGAGTCATAATATCATGTAGTCAGATTAGAAGGAAATTTTTAAAATAATTGTTTTCTTGGCTTTTTTCTAACAGCCTGGTATTTCTGTGACATGTTTCAGTTGGAAGA	GAATAAAACACCCTCCAGTGTCCCCTAAAAGAAATCTGAAGTCATTTTCAGAATCATAATTTAGAGTCATAATATCATGTAGTCATATTAGAAGGAAATTTTTAAAATAATTGTTTTCTTGGCTTTTTTCTAACAGCCTGGTATTTCTGTGACATGTTTCAGTTGGAAGA
experimental_2931	1:210255104	x	x	x	TCTGTGGTTTTTAATGTGATATAGAATAAACACAGTTGGAGAGATAAAACTATAGCCTCAGCCTCATAAGCATCATGAACTACCCAACTACCTAGTATCCAAAGCACTTCACAAAACAGAATAAACAATATCATAGTAATCCTATAATCATAATAGCACTATAGTTTGTA	TCTGTGGTTTTTAATGTGATATAGAATAAACACAGTTGGAGAGATAAAACTATAGCCTCAGCCTCATAAGCATCATGAACTACCCGACTACCTAGTATCCAAAGCACTTCACAAAACAGAATAAACAATATCATAGTAATCCTATAATCATAATAGCACTATAGTTTGTA
experimental_2948	1:210338874	-0.56018	-0.668187	x	CAAATCTTTTGTCTCACCACTGATATGAGTGAGATATGGGCTAGACACAGGTTATGCCCTTCATAGAGTAGTAAGGGGGTCATGTAACAATTAAAACACCTTGGATTCCTAAAAGTGGTCAAGGAGCAGAACTGATTAATATGCTTTTGGAATATAAGTATAGGCTAAAC	CAAATCTTTTGTCTCACCACTGATATGAGTGAGATATGGGCTAGACACAGGTTATGCCCTTCATAGAGTAGTAAGGGGGTCATGGAACAATTAAAACACCTTGGATTCCTAAAAGTGGTCAAGGAGCAGAACTGATTAATATGCTTTTGGAATATAAGTATAGGCTAAAC
experimental_2971	1:210374295	x	x	x	TACATAATGATAAAAGGGTCAATTCACCCAAAAGACATAATAGTCCTAAATGTGTATGCACTCAAAGCTGAATCTTTCTTCCTCGGTTTTTTCATAAATTTGCTAGATCTGAGTATGTACATCTTTACGCCTTCTGACAAATTATGCTATAATGCCCTCCAGAAAGGTTA	TACATAATGATAAAAGGGTCAATTCACCCAAAAGACATAATAGTCCTAAATGTGTATGCACTCAAAGCTGAATCTTTCTTCCTCGTTTTTTTCATAAATTTGCTAGATCTGAGTATGTACATCTTTACGCCTTCTGACAAATTATGCTATAATGCCCTCCAGAAAGGTTA
experimental_3009	1:210501504	1.09903	1.29194	x	TTTCCCTGCTGCCTAGGGCAGAGTTATCCACCTTCACCTTATCATAGAACCACCTGAGACGCCCCTGCCATGGACAGTCTGATGCATTTGGTTTGGGGAGGGATCCAGAAGCCCGAGGTTTTAATGAGAGCCACGTGATTCTGCTGAGATAAGTCTGGAGAACTCTGGCA	TTTCCCTGCTGCCTAGGGCAGAGTTATCCACCTTCACCTTATCATAGAACCACCTGAGACGCCCCTGCCATGGACAGTCTGATGCTTTTGGTTTGGGGAGGGATCCAGAAGCCCGAGGTTTTAATGAGAGCCACGTGATTCTGCTGAGATAAGTCTGGAGAACTCTGGCA
experimental_3018	1:210504020	x	-0.749996	x	ACTTATTGTCCATGAAACCGGTCCTTGGTGCCAAAAAGGTTGGGGACCACTGCTTTAGGGAACATTCCCCCTGGGCCAGGTCCTGAGCTGGAAGCAGGGGGTGCAGGTAAGGCCCATGCTCGCAAGTTCCTGATGCTACCTACAGAGCTCCCACCAACATCTGGCCACCC	ACTTATTGTCCATGAAACCGGTCCTTGGTGCCAAAAAGGTTGGGGACCACTGCTTTAGGGAACATTCCCCCTGGGCCAGGTCCTAAGCTGGAAGCAGGGGGTGCAGGTAAGGCCCATGCTCGCAAGTTCCTGATGCTACCTACAGAGCTCCCACCAACATCTGGCCACCC
experimental_3074	1:210939170	x	x	x	TTTTTGTATTTTTATTGGAGACAGGGTTTCACCATCTCGGCCAGGCTGGTCTCAAACTCCTGACCTCAAGTGATCTGCCTGCTTCGGCCTCCCAAAGTCCTGGGATTACAGGCATGAGCCACCACACCTGGCCTATTGGTGTATATTCTTAAAGCCTTGGCTAAAAGATG	TTTTTGTATTTTTATTGGAGACAGGGTTTCACCATCTCGGCCAGGCTGGTCTCAAACTCCTGACCTCAAGTGATCTGCCTGCTTAGGCCTCCCAAAGTCCTGGGATTACAGGCATGAGCCACCACACCTGGCCTATTGGTGTATATTCTTAAAGCCTTGGCTAAAAGATG
experimental_3130	1:210991651	-0.428394	-0.612074	x	GATTCATGATGTGGGTAATGGCAAGAGAATTATTTCCTACCTGATTAAAATCTTTGTGAATGAGAAATATGTAGGCTTATAAGACGTCTTTAAAGTCAGTTATGGACATCACTATTAGGCTGGAAATTGTCTTTCTAGCACCAAGAAGATGAGAAAAGCCAAGTTTTTAT	GATTCATGATGTGGGTAATGGCAAGAGAATTATTTCCTACCTGATTAAAATCTTTGTGAATGAGAAATATGTAGGCTTATAAGATGTCTTTAAAGTCAGTTATGGACATCACTATTAGGCTGGAAATTGTCTTTCTAGCACCAAGAAGATGAGAAAAGCCAAGTTTTTAT
experimental_3159	1:211100975	x	x	x	TAGTATTGATATTTGAGGTATTATTCTATTCATCATGTATTTGTTGCCTGAATATCTTTTTTTTCATTGTGTTACTGTTATATATGTCCTGTGAGATTTATGCTTTAAGGAGGTTCCATTTTGGTGTACTTCAAGGATTTGTTTCAAGATTTAGAGGTCCTTTTAGCAGT	TAGTATTGATATTTGAGGTATTATTCTATTCATCATGTATTTGTTGCCTGAATATCTTTTTTTTCATTGTGTTACTGTTATATAAGTCCTGTGAGATTTATGCTTTAAGGAGGTTCCATTTTGGTGTACTTCAAGGATTTGTTTCAAGATTTAGAGGTCCTTTTAGCAGT
experimental_3192	1:211265534	x	x	x	ATAGTTTCCTATGTAGCCAGCACTGTGCTCAGCATTTTACATATATTATTTTGTGAGATAGAGAGCAGAAAACTCACTGAATCTTGGAGACGAAAATAGATCCTCAAGAGGTCACCTGGCTTTCTCTGTCCACAATCACATCAAACTCTGTACTAAACACCAGGGACAGA	ATAGTTTCCTATGTAGCCAGCACTGTGCTCAGCATTTTACATATATTATTTTGTGAGATAGAGAGCAGAAAACTCACTGAATCTTAGAGACGAAAATAGATCCTCAAGAGGTCACCTGGCTTTCTCTGTCCACAATCACATCAAACTCTGTACTAAACACCAGGGACAGA
experimental_3218	1:211847586	x	x	x	GGCTAGTGTAATTACAAAGGGAACCAAGGAAAGGTAAGCATAATCTTTTAAAAATGTAAGCTGAAATTGGTCTAGTTTCATTTATTTTAAGCATCTTGTTTTAGGATCAGTAATATGGAAGAGTGTATTTGTATTTGTTTGGTAGGTCCACAGTACTTTAGAAAATTCCT	GGCTAGTGTAATTACAAAGGGAACCAAGGAAAGGTAAGCATAATCTTTTAAAAATGTAAGCTGAAATTGGTCTAGTTTCATTTAATTTAAGCATCTTGTTTTAGGATCAGTAATATGGAAGAGTGTATTTGTATTTGTTTGGTAGGTCCACAGTACTTTAGAAAATTCCT
experimental_3241	1:211938990	1.05778	1.13251	x	TTATCAATAGATGAATGTGGATATAATATGATCTTGAAAATATTATAATTTGGTAAGTAACTGGAAATAAGCATTGGAAATAAAGAATTCTCTCCCCACCTCCTTGACTCTTTGGGGGTTTACCATGTCTTTTTCACTTTTAGGTCTTCTTAAGGTCTAGCAAAGTGCCA	TTATCAATAGATGAATGTGGATATAATATGATCTTGAAAATATTATAATTTGGTAAGTAACTGGAAATAAGCATTGGAAATAAAAAATTCTCTCCCCACCTCCTTGACTCTTTGGGGGTTTACCATGTCTTTTTCACTTTTAGGTCTTCTTAAGGTCTAGCAAAGTGCCA
experimental_3269	1:211979327	x	x	x	CAGGCTGGTCTTGAACTTATGACCTCAAGTGATCCACCCACCTTGGCTTCCCAAAGTTCTGGGATTACAGGCATGAGCCACTGCGCCCGGCCTGATATTTGGATATTGGACCAGCCTTGCATTCCTGGGGTAAACCTAACTTGGTCATGGTATATACTGTTGGATTCCAT	CAGGCTGGTCTTGAACTTATGACCTCAAGTGATCCACCCACCTTGGCTTCCCAAAGTTCTGGGATTACAGGCATGAGCCACTGCACCCGGCCTGATATTTGGATATTGGACCAGCCTTGCATTCCTGGGGTAAACCTAACTTGGTCATGGTATATACTGTTGGATTCCAT
experimental_3275	1:211986931	x	x	x	TCTCTCCTGAGAAATAATTCCATTCTTGTCATTAGTAGACCTGCATTATATAAATTGTATTCAATTATTATTAATTTTTTATTTTGAATTTTGTCAATAAAATTTTCGTAGAAATTTGTTAGAAAACAAATTTGTTACATAAGTACCGACATAATACCCTCATTTGCCTC	TCTCTCCTGAGAAATAATTCCATTCTTGTCATTAGTAGACCTGCATTATATAAATTGTATTCAATTATTATTAATTTTTTATTTGGAATTTTGTCAATAAAATTTTCGTAGAAATTTGTTAGAAAACAAATTTGTTACATAAGTACCGACATAATACCCTCATTTGCCTC
experimental_3284	1:212004893	x	x	x	TTTAAAAACTAAAATTTAGGCAGATCATTTAAGAATGCTCAAGGGGGTAGGTCAATGGACTATTTCTCTATTTTCCTTCAGGTGGTCCAGCCTTTGAACCAGAATGCAGCTATAGTATCCCAAGTGACGGGGTCTGTCTAGGAGTTCCCATGGCCACTGTTTTTTGTCTT	TTTAAAAACTAAAATTTAGGCAGATCATTTAAGAATGCTCAAGGGGGTAGGTCAATGGACTATTTCTCTATTTTCCTTCAGGTGTTCCAGCCTTTGAACCAGAATGCAGCTATAGTATCCCAAGTGACGGGGTCTGTCTAGGAGTTCCCATGGCCACTGTTTTTTGTCTT
experimental_3305	1:212090071	1.84817	1.92354	x	TACTTGAATGAGTCTGAGTCACAATCCACCTTTTCCAGGGATTATCTCATTTTAAGCTTTTTCTTTTTTTTTGAGACAGAGTCTCGCTCTGTCACCAGGCTGGAGTGCAGTGGTGTGATCTTGGCTCACTGCAACCTCCACCTCCTGAGTTCAAGCGATTTTTCTGCCTC	TACTTGAATGAGTCTGAGTCACAATCCACCTTTTCCAGGGATTATCTCATTTTAAGCTTTTTCTTTTTTTTTGAGACAGAGTCTCACTCTGTCACCAGGCTGGAGTGCAGTGGTGTGATCTTGGCTCACTGCAACCTCCACCTCCTGAGTTCAAGCGATTTTTCTGCCTC
experimental_3321	1:212202357	x	x	x	AGCTCCAAAGGCTATAGTGCTAACCACTATGCTAAAATGCATCTCTAGCAAGCAACTAGAAAGAAAGAGATTAAGATTCAAGAATGAGACATTTAAATTAGTGATTAAATGGTGGAATTCTGAGGTGATGAATTCTAGGGAATTAGGGGAATACCATAAATTATGGTAAA	AGCTCCAAAGGCTATAGTGCTAACCACTATGCTAAAATGCATCTCTAGCAAGCAACTAGAAAGAAAGAGATTAAGATTCAAGAATAAGACATTTAAATTAGTGATTAAATGGTGGAATTCTGAGGTGATGAATTCTAGGGAATTAGGGGAATACCATAAATTATGGTAAA
experimental_3364	1:212389801	x	x	x	CTGTGTTGTTTCCAGCTATTACATTTATGCTGATTTGTTACAGCAGCAATAGGAAACTAATACAATGAGCTGGGTGAGTTTCCATCTGCTCCATGGTTTTTTTTTAATGTTTATTTACTTACTTATTTATTTATTTATTTATATGAGATGGAGTCTTGCTCTGTCACCCA	CTGTGTTGTTTCCAGCTATTAAATTTATGCTGATTTGTTACAGCAGCAATAGGAAACTAATACAATGAGCTGGGTGAGTTTCCATTTGCTCCATGGTTTTTTTTTAATGTTTATTTACTTACTTATTTATTTATTTATTTATATGAGATGGAGTCTTGCTCTGTCACCCA
experimental_3428	1:212432926	-1.05638	x	x	AAGGAAATACTAGTGTTAGCATTTAATCCTGAGTTGTAGTCATGGATATAGGGTGAGAAGATAGAACAGCTTTTATGGTAAATAAGTACAACACCCCTCCTCAATGTCTACCCTTTCTCCCAGCAAGCCTGCTATCTCCAACATTTCCTTTTCCTCATGCCCCTTGTACT	AAGGAAATACTAGTGTTAGCATTTAATCCTGAGTTGTAGTCATGGATATAGGGTGAGAAGATAGAACAGCTTTTATGGTAAATAACTACAACACCCCTCCTCAATGTCTACCCTTTCTCCCAGCAAGCCTGCTATCTCCAACATTTCCTTTTCCTCATGCCCCTTGTACT
experimental_3455	1:212454914	-0.511654	-0.67159	x	CACCTTGGTCTGGTGTTCTATTGGAGCAGTTTGGGAATCATGACTCTTAAGGAAAGAGAATGTTGACAGTCAAAACTTTGCTTGGATATGCTTTAGAGAATTTCACAGTGATTTGAAAAGAACACTCTCTGTGATGTGCTCTTTAAAACCATTACACAACCATTATTTTG	CACCTTGGTCTGGTGTTCTATTGGAGCAGTTTGGGAATCATGACTCTTAAGGAAAGAGAATGTTGACAGTCAAAACTTTGCTTGGGTATGCTTTAGAGAATTTCACAGTGATTTGAAAAGAACACTCTCTGTGATGTGCTCTTTAAAACCATTACACAACCATTATTTTG
experimental_3557	1:212589557	x	x	x	CCTTACTGTGTTAATACAATGGTACTTGATAGAACAAGTTCACACCATCATAGAATATTAGAGCTGGAAGGAACCAGAGAATTCTATTCCAACCCTGTCATTCCTCTCTAGTCTTTGTTGGTGTGACCAAACTGGAAAATTATGGGCTCCCACATTTGAAGGAGATACTG	CCTTACTGTGTTAATACAATGGTACTTGATAGAACAAGTTCACACCATCATAGAATATTAGAGCTGGAAGGAACCAGAGAATTCTGTTCCAACCCTGTCATTCCTCTCTAGTCTTTGTTGGTGTGACCAAACTGGAAAATTATGGGCTCCCACATTTGAAGGAGATACTG
experimental_3560	1:212600327	x	x	x	CAGCTGGGCAGACTTAAAAGATGAGCCACTAGATAATCCTGAAACAGAATGGTTTACAAATGGGGGCAGTTTTATGTATCAGGGAAACTGGAGAGCCAGGTAGGCTGTTGCCAGTCAGCATGAGGTAATCGAAGCCCAGGCTCTGGCTCTAACAGCTTCTAGCTCAGCTC	CAGCTGGGCAGACTTAAAAGATGAGCCACTAGATAATCCTGAAACAGAATGGTTTACAAATGGGGGCAGTTTTATGTATCAGGGACACTGGAGAGCCAGGTAGGCTGTTGCCAGTCAGCATGAGGTAATCGAAGCCCAGGCTCTGGCTCTAACAGCTTCTAGCTCAGCTC
experimental_3589	1:212627038	x	-1.42036	x	GCCTCCAGCCCCGCTTAGTGTCTCAGCTGCTGGATTTTCCCTCTCTCAGGATCTCCTAGAGCCTGGCTTCCTGTGGACGGTTTGCAGCCAGCTTGGCAATGCCTTCCCAGCACCCTCCCAGCCCGTGCTCCCAACTGTCACCCCAAGGGTTTAGCATGCAGAAGCCCCAT	GCCTCCAGCCCCGCTTAGTGTCTCAGCTGCTGGATTTTCCCTCTCTCAGGATCTCCTAGAGCCTGGCTTCCTGTGGACGGTTTGTAGCCAGCTTGGCAATGCCTTCCCAGCACCCTCCCAGCCCGTGCTCCCAACTGTCACCCCAAGGGTTTAGCATGCAGAAGCCCCAT
experimental_3606	1:212634454	2.14375	2.04209	x	AGCCTGCGGGTCCCTGGACAGAGCCAGGTGACAACCTCAAAGCATAACTTTTAGCCACAACCGTGAGGTGGTGTGTAACACAGCGTTGTGTGGTGAGCATAGGGCTGACTCAGTGTTAGGGATCTGGAGACTCTGAGTGACCTCAGGCAAGTCATCTGACATTCAGAGCC	AGCCTGCGGGTCCCTGGACAGAGCCAGGTGACAACCTCAAAGCATAACTTTTAGCCACAACCGTGAGGTGGTGTGTAACACAGCATTGTGTGGTGAGCATAGGGCTGACTCAGTGTTAGGGATCTGGAGACTCTGAGTGACCTCAGGCAAGTCATCTGACATTCAGAGCC
experimental_3680	1:212685749	x	x	x	TCTCATACCGTCAGGGAGGGGAGTGTGCTTCACAGTGAGTGACATTACAGACCCCATTTCACTGCCTAGCCACCTGCTTTTGCAACCTGCCTGGCCATCAGCCATTTGGAAAATGTGGATAACTAGAAAGGCAACCACCAGTGAAGGGAGCTGGTTCTCACCTTGTCCAT	TCTCATACCGTCAGGGAGGGGAGTGTGCTTCACAGTGAGTGACATTACAGACCCCATTTCACTGCCTAGCCACCTGCTTTTGCAATCTGCCTGGCCATCAGCCATTTGGAAAATGTGGATAACTAGAAAGGCAACCACCAGTGAAGGGAGCTGGTTCTCACCTTGTCCAT
experimental_3728	1:212738835	x	x	x	TACTCCCCCAACTGGAGGCTTCCTGACCAAACACCTTTCTCCTGTAACATTTTTCCCACTTAGCCCCAAAGCCAGAGAAAAAGTCAAGACTCACATTTTGGGGCAAGGTGCTGAAAATCCTTAGGAAACAGCAGAGCATCCTATATAGAGGAGGATTTCTCTTCTTGTCA	TACTCCCCCAACTGGAGGCTTCCTGACCAAACACCTTTCTCCTGTAACATTTTTCCCACTTAGCCCCAAAGCCAGAGAAAAAGTAAAGACTCACATTTTGGGGCAAGGTGCTGAAAATCCTTAGGAAACAGCAGAGCATCCTATATAGAGGAGGATTTCTCTTCTTGTCA
experimental_3744	1:212742675	2.63586	2.64478	x	ACAAGAAGGGTGTACAACTCTGTTCTGGTTAACTTTTTTATTGGGGAAAAAGTATTGCCACTATTAAAAATTCGAAGTCAGAAAGTGTATATGATGAAAAGTCTCTCTACCTCGTCCTAGGCTCTTTAATCAGTTTCTCTTATCTCTTTCCAGACATACTTTTTAGAAAG	ACAAGAAGGGTGTACAACTCTGTTCTGGTTAACTTTTTTATTGGGGAAAAAGTATTGCCACTATTAAAAATTCGAAGTCAGAAACTGTATATGATGAAAAGTCTCTCTACCTCGTCCTAGGCTCTTTAATCAGTTTCTCTTATCTCTTTCCAGACATACTTTTTAGAAAG
experimental_3842	1:213678972	x	x	x	AGTTAACACATATAACAGATTGAGCACACTGGCTGACACATCGTAAGTGCTCAACAGCAATATCTAACATGCCAGCATGTACACAGCATTTACCATGGGCCAGATGCTGTTAGAGGTGGAGGAACCAGCCCAAGGTAACACTGCTAGGAAAAGGACAGGCTGGGGTTCAG	AGTTAACACATATAACAGATTGAGCACACTGGCTGACACATCGTAAGTGCTCAACAGCAATATCTAACATGCCAGCATGTACACACCATTTACCATGGGCCAGATGCTGTTAGAGGTGGAGGAACCAGCCCAAGGTAACACTGCTAGGAAAAGGACAGGCTGGGGTTCAG
experimental_3861	1:213721111	x	x	x	CCTCAAGATCCAATTGTTGAAAGGAGACTGGCACCTGCTTCTGCCTTTTTCTTCGTCCTTCCTCTTGCCATGTGGTTCCTGCTCCCCTTTACTTTCCACCGTGAGTGGAAACGATCTAAGACTCTCACCAGAAGCAGATGCTGTTGCCATGCTTCTTGTACTGCTGGCAT	CCTCAAGATCCAATTGTTGAAAGGAGACTGGCACCTGCTTCTGCCTTTTTCTTCGTCCTTCCTCTTGCCATGTGGTTCCTGCTCCTCTTTACTTTCCACCGTGAGTGGAAACGATCTAAGACTCTCACCAGAAGCAGATGCTGTTGCCATGCTTCTTGTACTGCTGGCAT
experimental_3880	1:213784598	x	x	x	TTTCTTTTATGTGGAGGGAACAACATTTTGTAATGTTCTGGCCTCTCTGTCTCTTCTCTAGAGACTGGAATTCTTTTCTAGGAGAGCAGAAGTAACCCATCTGCTTGGAAATTTGAGATAAATTTCTTCTGTCTTCTTCTTGGGACCGAGCTGCCCCCATGAAGCACATG	TTTCTTTTATGTGGAGGGAACAACATTTTGTAATGTTCTGGCCTCTCTGTCTCTTCTCTAGAGACTGGAATTCTTTTCTAGGAGATCAGAAGTAACCCATCTGCTTGGAAATTTGAGATAAATTTCTTCTGTCTTCTTCTTGGGACCGAGCTGCCCCCATGAAGCACATG
experimental_3904	1:213795222	-0.584196	-0.545607	x	ACAAGCCCTAGGTGACTGTGCAGGTACCATACCCTGAAGTCGGTGCTGGTTAGGAGAACGTGATGCCCTATTTCTTTTAAGGATGGTGCAGCAACGAATGAATCTGGCAAGGATCTGAAGGGCTGGCCGACCCTGGGCAAAACTGTGGAAAGGACAGCCTGTTTGGGATC	ACAAGCCCTAGGTGACTGTGCAGGTACCATACCCTGAAGTCGGTGCTGGTTAGGAGAACGTGATGCCCTATTTCTTTTAAGGATGTTGCAGCAACGAATGAATCTGGCAAGGATCTGAAGGGCTGGCCGGCCCTGGGCAAAACTGTGGAAAGGACAGCCTGTTTGGGATC
experimental_4015	1:214562586	x	x	x	TTATTGTCCTTTGACAATGCTGTTTGTGAACTGGCATAAGTCTGCTCATTTATGTCAGTTCATAAACCGTAACTTACTTATTGGATTTTTTTAAATAAGGCAAGAAAACACAGTAAACCAATTTTGCCTTGCTGTGTATTTCTATTCCCTTGTACAAATCCCTCCCCACT	TTATTGTCCTTTGACAATGCTGTTTGTGAACTGGCATAAGTCTGCTCATTTATGTCAGTTCATAAACCGTAACTTACTTATTGGTTTTTTTTAAATAAGGCAAGAAAACACAGTAAACCAATTTTGCCTTGCTGTGTATTTCTATTCCCTTGTACAAATCCCTCCCCACT
experimental_4129	1:216115998	x	x	x	TTCCAAAATACCTGACAGAATGGAAACAAACTATGAAAACAGTAACATTAACAATTTTAGTTGAAGATTCTCCAGGTACAAATGTATAAAGGAAAAGGAAAAAAATGACCGACATGAATTTTGAAACCTAAAAGAAGAAAGAGATGGTAAATTCCTTCTTAGTATAGCGC	TTCCAAAATACCTGACAGAATGGAAACAAACTATGAAAACAGTAACATTAACAATTTTAGTTGAAGATTCTCCAGGTACAAATGTGTAAAGGAAAAGGAAAAAAATGACCGACATGAATTTTGAAACCTAAAAGAAGAAAGAGATGGTAAATTCCTTCTTAGTATAGCGC
experimental_4135	1:216117265	x	x	x	AATTCCTTTAATATAATTCATCTCTGCCTGAATTAACCAAATTTGTTTCTGTTGTTTGCTACCAAGAATCACCCATGAATTGAGACAGCTCTAAAATAATGTTTACTGTTTGTTAACATTGGTTATTTATGGGTAGTGGGATTTTAGTGGATGTTGTTTTTCTGTATTAC	AATTCCTTTACTATAATTCATCTCTGCCTGAATTAACCAAATTTGTTTCTGTTGTTTGCTACCAAGAATCACCCATGAATTGAGAGAGCTCTAAAATAATGTTTACTGTTTGTTAACATTGGTTATTTATGGGTAGTGGGATTTTAGTGGATGTTGTTTTTCTGTATTAC
experimental_4139	1:216117629	1.00599	x	x	AAAAGTAATTATCTTTCTAGGAATTTTCATGATATAACTGCAGAATTGAGTAATTATGGCAGAGACTATATTGCCTGCAAAGTCTAAAGTGTTTACTTTCTATCCCTTTATAGAAAAGATTTGCCAACCTCTGAATTAAACAATTAAAGAAGCTAACTTTTAAAAAATAT	AAAAGTAATTATCTTTCTAGGAATTTTCATGATATAACTGCAGAATTGAGTAATTATGGCAGAGACTATATTGCCTGCAAAGTCTGAAGTGTTTACTTTCTGTCCCTTTATAGAAAAGATTTGCCAACCTCTGAATTAAACAATTAAAGAAGCTAACTTTTAAAAAATAT
experimental_4209	1:216422842	-0.634077	x	x	AAGAATAACGTGTAAAGAGAAGTACATATTTGTATGTGCTATCCATGATGCTGAAGGAATTCTAAGACCCTGAATTCAATTTGTGTGGCATCCTTTGTTCTTTAATGTGAGATATATTTTAAACTCAAGATGTGAAAACAAAAGTTAAAGCAAGACCTTTAAAGACAGTG	AAGAATAACGTGTAAAGAGAAGTACATATTTGTATGTGCTATCCATGATGCTGAAGGAATTCTAAGACCCTGAATTCAATTTGTATGGCATCCTTTGTTCTTTAATGTGAGATATATTTTAAACTCAAGATGTGAAAACAAAAGTTAAAGCAAGACCTTTAAAGACAGTG
experimental_4217	1:216509749	x	x	x	ATTTCTTAGAGTTTTCTATGTACAAGAGATAGTTTTACTTCTACTTTTTCAATATGGAAAGATTTATTTCTTCTGCTTGCCTATTTGCCCTGTCTGGTAACTACAGAAAAATGTTGACTAGAAGTGGCAAAAGTGGACATTGTTATCTTGTTCCTGATCTTAGGGAAAAA	ATTTCTTAGAGTTTTCTATGTACAAGAGATAGTTTTACTTCTACTTTTTCAATATGGAAAGATTTATTTCTTCTGCTTGCCTATCTGCCCTGTCTGGTAACTACAGAAAAATGTTGACTAGAAGTGGCAAAAGTGGACATTGTTATCTTGTTCCTGATCTTAGGGAAAAA
experimental_4250	1:216737861	x	x	x	GAAGAAAAAAAAAGACTACATTCTATCACGACTGCAGTGGCATATGTCTTGCTATGAGTTTTCCTGCACACCGTTTAATATATACCTATTGAGCCATAATTGGAATATTTAGCGTTTATTGTAGGATATTTGGATTGTTTTTCAAAACACAAAATGCTCTAGGGTTTATA	GAAGAAAAAAAAAGACTACATTCTATCACGACTGCAGTGGCATATGTCTTGCTATGAGTTTTCCTGCACACCGTTTAATATATAACTATTGAGCCATAATTGGAATATTTAGCGTTTATTGTAGGATATTTGGATTGTTTTTCAAAACACAAAATGCTCTAGGGTTTATA
experimental_4263	1:216762192	x	x	x	TTTTTTAATAAGAAGAAATAGAAAAAGAAGGGAAACAAGGAAAGCAGATAATTGATTCATTGATTCTCCCCACCCCCAAAACAAGCGCTTTGGGAATCTATCGGGTACTTCTCTGAGGACTTTCAGTCAATAGGAACAAAGTGAAAGGCAAGAATCCATAAGCCACCAAG	TTTTTTAATAAGAAGAAATAGAAAAAGAAGGGAAACAAGGAAAGCAGATAATTGATTCATTGATTCTCCCCACCCCCAAAACAAGTGCTTTGGGAATCTATCGGGTACTTCTCTGAGGACTTTCAGTCAATAGGAACAAAGTGAAAGGCAAGAATCCATAAGCCACCAAG
experimental_4286	1:216792186	-0.468759	-0.50603	x	TGTTTAAGGTTAGGAGTGATCACTGTAAATTCAATGAACTTGAGTGAACAGTAGGTCACTGAAATTCTCAAAGAGAGATATATGTAGGCACTCAGAGAAGATGGGTGGCCTGGGGTCAACGACCAAGCCTACTGAGAACAGCCCATGCCATTGACACAGGTCACTGTGGT	TGTTTAAGGTTAGGAGTGATCACTGTAAATTCAATGAACTTGAGTGAACAGTAGGTCACTGAAATTCTCAAAGAGAGATATATGTTGGCACTCAGAGAAGATGGGTGGCCTGGGGTCAACGACCAAGCCTACTGAGAACAGCCCATGCCATTGACACAGGTCACTGTGGT
experimental_4325	1:216811291	x	x	x	ATTCTGTCATGGTCATATGAATATAAAAGAACATTTATTTGTAATGCATATATGAAAGCTTTCTAAAAATCATTATTTATGAAAAATTATTCCTGCACCCAAATTACAAAAATGCAACTGAAAAGTATACTGAAGTATGATTTAAAAAGAAAAAAAAAGTCATATTTTAT	ATTCTGTCATGGTCATATGAATATAAAAGAACATTTATTTGTAATGCATATATGAAAGCTTTCTAAAAATCATTATTTATGAAAACTTATTCCTGCACCCAAATTACAAAAATGCAACTGAAAAGTATACTGAAGTATGATTTAAAAAGAAAAAAAAAGTCATATTTTAT
experimental_4347	1:216832802	0.402774	0.502341	x	CTGGGATAAGATTTTTGAAGAGCTTTGCAAATGTTTTGTCCTCTGTTCTAATCAGATCATACCCAGCGATAGGCACTGTGTGTGCTCCAAGGTAGAGACAGGAAGTGTTCATGAGATGTGGTTGATGCCTCACAAACTCACTTCTCAGACATTTCGGTACTTTTAAGAAC	CTGGGATAAGATTTTTGAAGAGCTTTGCAAATGTTTTGTCCTCTGTTCTAATCAGATCATACCCAGCGATAGGCACTGTGTGTGTTCCAAGGTAGAGACAGGAAGTGTTCATGAGATGTGGTTGATGCCTCACAAACTCACTTCTCAGACATTTCGGTACTTTTAAGAAC
experimental_4384	1:216854455	-0.453541	x	x	GGGAGTTAGTTAGCTGGTCTTGCTCCCTGTTCATCTCACCATTTCTCTTAAAATAATAATAGTAACCATACTAAGGCTTTAAAATAAATATTTCCCACATATTTCGACACATGTTATTTCTATTCATAATTCTTAACTAAATTTAGATTTTTATTAATCCAATGTGACTT	GGGAGTTAGTTAGCTGGTCTTGCTCCCTGTTCATCTCACCATTTCTCTTAAAATAATAATAGTAACCATACTAAGGCTTTAAAACAAATATTTCCCACATATTTCGACACATGTTATTTCTATTCATAATTCTTAACTAAATTTAGATTTTTATTAATCCAATGTGACTT
experimental_4410	1:217110899	1.43492	1.30964	x	TCCCCTCCATTTTTGAAATTCAAATTGAATGCAATTTTCAGCTCATTTGAGCCAGAATATACTGTTGCTGAGCTTCAGTGGTTCTTAAATTCAAACTCACAGGAGAAAACAGATATCATCTGTCACAGAGGGTGGGAGAGAGAATACTCCCCGCATTTATTCACAGGAGG	TCCCCTCCATTTTTGAAATTCAAATTGAATGCAATTTTCAGCTCATTTGAGCCAGAATATACTGTTGCTGAGCTTCAGTGGTTCCTAAATTCAAACTCACAGGAGAAAACAGATATCATCTGTCACAGAGGGTGGGAGAGAGAATACTCCCCGCATTTATTCACAGGAGG
experimental_4462	1:217161595	x	x	x	TCTACAGTGATAATGGAATACCTAAATCCTGATGGTAAGTAATTTCTCACCCTCAAATGTCACATTCAGGGTAACCAGAAAGCAATCATGCTGTTGGCCATATATGGCTTCTGGACTTGATGATAATAAGTAAAGTAATAGGAATTATGCAACTCTAGATGTACCTTTAC	TCTACAGTGATAATGGAATACCTAAATCCTGATGGTAAGTAATTTCTCACCCTCAAATGTCACATTCAGGGTAACCAGAAAGCAGTGATGCTGTTGGCCATATATGGCTTCTGGACTTGATGATAATAAGTAAAGTAATAGGAATTATGCAACTCTAGATGTACCTTTAC
experimental_4468	1:217164655	x	x	x	TAACAGCAGCAGCAGCAGCAACAACAAAACGCTTGGGATTACCTAGACGTTGGCTGAGGACAGGAAAAATCCTGTGACATCAGAGCAAGGATTCTATGTTGGTTTCAATGGTACAGTATTAGTGCTCTTTATAGCAACAGTCCCCAACCTTTTTGGCGCCGGAAACAGGT	TAACAGCAGCAGCAGCAGCAACAACAAAACGCTTGGGATTACCTAGACGTTGGCTGAGGACAGGAAAAATCCTGTGACATCAGATCAAGGATTCTATGTTGGTTTCAATGGTACAGTATTAGTGCTCTTTATAGCAACAGTCCCCAACCTTTTTGGCGCCGGAAACAGGT
experimental_4481	1:217170732	-0.698804	-0.451771	x	GCCTCCCTCATGGGCAAAGGGAAGCTGTTCATTCTTTTTCTGTACATCTGGGGAGGAAAAGCCAGACATTGGTCTGTTTCACTGCATGCCAGGCTGCTAAATGAAGTGGCTGCTAGTTCCTTGCAGGAATATCCTGCTAGCGGCATGTTCTGCAGGGTTGTCTTTAAGGA	GCCTCCCTCATGGGCAAAGGGAAGCTGTTCATTCTTTTTCTGTACATCTGGGGAGGAAAAGCCAGACATTGGTCTGTTTCACTGAATGCCAGGCTGCTAAATGAAGTGGCTGCTAGTTCCTTGCAGGAATATCCTGCTAGCGGCATGTTCTGCAGGGTTGTCTTTAAGGA
experimental_4531	1:217185265	x	x	x	AAGCCTGAATGTGTCCCTCATTGCAATGATGGTGGGGCTTCTAGGAATATGTAATCCTGCAGAGGGGGTACAAGCTAGCACGAAGAAAAGTGAAAACAAAGTTGTATACAAAACTCGGGGCTAAAGAGATAAGTAGTTCAAATTAGGTAAGTACTAAGAAACTAGACATC	AAGCCTGAATGTGTCCCTCATTGCAATGATGGTGGGGCTTCTAGGAATATGTAATCCTGCAGAGGGGGTACAAGCTAGCACGAATAAAAGTGAAAACAAAGTTGTATACAAAACTCGGGGCTAAAGAGATAAGTAGTTCAAATTAGGTAAGTACTAAGAAACTAGACATC
experimental_4539	1:217185422	x	x	x	AGGCAGATTTATTAAGAAATGGATGAAACTCAAGCTCTAGGTCACCTCACTTTCATGGGTCCCCTCCAAAGTTTTACTTATTACTTTACATTTATATTTGTGTACTCATCTTCTTAAAAAGAGTCCCTTTTCAATTGCATGCATTTCAGATACCTCAAAGCCTGAATGTG	AGGCAGATTTATTAAGAAATGGATGAAACTCAAGCTCTAGGTCACCTCACTTTCATGGGTCCCCTCCAAAGTTTTACTTATTACGTTACATTTATATTTGTGTACTCATCTTCTTAAAAAGAGTCCCTTTTCAATTGCATGCATTTCAGATACCTCAAAGCCTGAATGTG
experimental_4551	1:217186273	x	x	x	ATATGAAGAAACTCATGGAGAAGACAACCATCTGTAAGCCAAGAAGAAGAGCCTGGAACATTTTCTCACAACCCTCAGAAGGAACCACCCCTATCAACACCTTGATTTTGAACTTCTGAGTTGTAGAGCTGAGATAATATATTACTGTGGTTTAAGCCACTCAGTTTGTG	ATATGAAGAAACTCATGGAGAAGACAACCATCTGTAAGCCAAGAAGAAGAGCCTGGAACATTTTCTCACAACCCTCAGAAGGAAACACCCCTATCAACACCTTGATTTTGAACTTCTGAGTTGTAGAGCTGAGATAATATATTACTGTGGTTTAAGCCACTCAGTTTGTG
experimental_4566	1:217190604	x	x	x	AGTGTGAATGAGGCTGAGAGGGGTTATTTTTATTATATTAGGTTTTCTGCATTTGTGTATTGGTAACTTTCACTGTAATGTATTGCATTTTCCCCCTCCCTGGGTAGAAGCTGTAGTGAAAAGACTAGTGTGATGGCCATAGATTACACTCTACTCCACAAGATAGTACA	AGTGTGAATGAGGCTGAGAGGGGTTATTTTTATTATATTAGGTTTTCTGCATTTGTGTATTGGTAACTTTCACTGTAATGTATTTCATTTTCCCCCTCCCTGGGTAGAAGCTGTAGTGAAAAGACTAGTGTGATGGCCATAGATTACACTCTACTCCACAAGATAGTACA
experimental_4600	1:217216380	x	x	x	AGGACATTAATGACACCTCTTTACTCGGTGGCCTGATATCTCCCTTTATAACCTCAAACATGTTAAAATGCATTCTCATAAATTCCTATTTTTCCTTTTGCTTCCAGCTCCAGTGCAAATTTAACGCCAAACATTAAGCATTACTTGGCATTCACAAACACACACACAAA	AGGACATTAATGACACCTCTTTACTCGGTGGCCTGATATCTCCCTTTATAACCTCAAACATGTTAAAATGCATTCTCATAAATTCTTATTTTTCCTTTTGCTTCCAGCTCCAGTGCAAATTTAACGCCAAACATTAAGCATTACTTGGCATTCACAAACACACACACAAA
experimental_4615	1:217220653	x	x	x	AGTATCGTTTTTGAGCCATAAATCTGTATATCCTACTGATTACTAAATATGTCCACTTGGATGTCTCATAGGAACCTCAAATTTGGCATGTCCAAAACTGGGCTAATCCTCCCAACCAATTCTTTTTCCAGTGTTTTGCATCTTGGTAAATGGCACTGTCATCCATCCAT	AGTATCGTTTTTGAGCCATAAATCTGTATATCCTACTGATTACTAAATATGTCCACTTGGATGTCTCATAGGAACCTCAAATTTGACATGTCCAAAACTGGGCTAATCCTCCCAACCAATTCTTTTTCCAGTGTTTTGCATCTTGGTAAATGGCACTGTCATCCATCCAT
experimental_4637	1:217236315	x	x	x	TATGGCTACAGAGAGCAGGAAGAATCATGAAAACAAGGATAAGGTGCACGCTACTTCATCAGCTCTTAATCAAGAAGGAACTCTAGTATGTACCTATGTGACCAGCTGTTTTCTATCTCCGTTGAGATTTAACAGCAGGATCCATTCTAGGAGAATATCTGATCTGGGAC	TATGGCTACAGAGAGCAGGAAGAATCATGAAAACAAGGATAAGGTGCACGCTACTTCATCAGCTCTTAATCAAGAAGGAACTCTAATATGTACCTATGTGACCAGCTGTTTTCTATCTCCGTTGAGATTTAACAGCAGGATCCATTCTAGGAGAATATCTGATCTGGGAC
experimental_4683	1:217327586	x	x	x	TTCTAAACAAAAAAAGTAAAAATCAGATGTATTCATACTAAAAGTTAATTTCACCTACAGCTCATAATTACATGTGAGTAAAAACGTTGCTGCACTCTCAAAATAATCATGCAACTCAGAATTACTGTTGGGGTGAGGTATTGGGGAGGGGAGATTTTTTTACTTATTAC	TTCTAAACAAAAAAAGTAAAAATCAGATGTATTCATACTAAAAGTTAATTTCACCTACAGCTCATAATTACATGTGAGTAAAAACATTGCTGCACTCTCAAAATAATCATGCAACTCAGAATTACTGTTGGGGTGAGGTATTGGGGAGGGGAGATTTTTTTACTTATTAC
experimental_4814	1:219945505	-0.347566	-0.419809	x	GGGTTGGGTATATCTGGTGAGAGCAAGAGAACTCATGGGTAGGCCTTTTGGGACCTGGCTCAGACCTAAAATTTAAAGGGCCACCTTAACATCTCGGCTCAAAGATGTTAAGGTGGCACTCTAAATTTTAGGTCTGATATACTAGCACCAAGCTTAGAGTAATAAATATT	GGGTTGGGTATATCTGGTGAGAGCAAGAGAACTCATGGGTAGGCCTTTTGGGACCTGGCTCAGACCTAAAATTTAAAGGGCCACGTTAACATCTCGGCTCAAAGATGTTAAGGTGGCACTCTAAATTTTAGGTCTGATATACTAGCACCAAGCTTAGAGTAATAAATATT
experimental_4857	1:220164854	x	x	x	AACCTGTGAACTTCTAGTTTACTTAGTCTCCTAGCAGACTTTAAAAAATATAATACAAGCATCATCACTCTCTTCCCTCACTCACTTGGAAGGATTTTCTGTTCTGATTACCTTTCATTCATCCCCCTCCCAACCAAGTGAGAATCTCTGCTTTCAGGAGTCATCATTAC	AACCTGTGAACTTCTAGTTTACTTAGTCTCCTAGCAGACTTTAAAAAATATAATACAAGCATCATCACTCTCTTCCCTCACTCAGTTGGAAGGATTTTCTGTTCTGATTACCTTTCATTCATCCCCCTCCCAACCAAGTGAGAATCTCTGCTTTCAGGAGTCATCATTAC
experimental_4879	1:220189691	x	0.192075	x	GTCTCAAAAGAAAAAAAAAAGAAAATTAATTTTTTTTTTTTCCTCTCCCCACCCCTGCGTACTCTTTTTTTCTTTTTTCTTTTTTTTTTTGTAGCGGAATCTCACCCTGTTACTTAGGCTGGAGTGCAATGGCACAATCTGGGCTCACTGCAACCTCCACCTCCCGGGTT	GTCTCAAAAGAAAAAAAAAAGAAAATTAATTTTTTTTTTTTCCTCTCCCCACCCCTGCGTACTCTTTTTTTCTTTTTTCTTTTTCTTTTTGTAGCGGAATCTCACCCTGTTACTTAGGCTGGAGTGCAATGGCACAATCTGGGCTCACTGCAACCTCCACCTCCCGGGTT
experimental_4886	1:220193867	x	x	x	GAGTGAGACTCCGTCTCAAAAAAAAAGATGTTCAAAAGCTAAATTTCCTTAAAATTATTACATGTATTATTTATTGCTTCCTACCATGTTATACATTGGCCATTACAGAAATATTATGATTATACAATTTGCCAAGCCAATACCTAATTTTGTATTAGATTGCAAATTTG	GAGTGAGACTCCGTCTCAAAAAAAAAGATGTTCAAAAGCTAAATTTCCTTAAAATTATTACATGTATTATTTATTGCTTCCTACTATGTTATACATTGGCCATTACAGAAATATTATGATTATACAATTTGCCAAGCCAATACCTAATTTTGTATTAGATTGCAAATTTG
experimental_4904	1:220233219	2.80189	2.61221	x	ATACTGGTATAATTTAAACCTGCTAAAAGCTTTAACTAAATTTAACAGAGGAACTGATTAAATGTCCTTGATAGAAACAAGCAGTTTTTCTTATCTGTACCTCAATCTTTTCATGACTTTCAATTATTCTTTCTATTATCAAAGGATAATTCTTATTTTTACCCTTACAG	ATACTGGTATAATTTAAACCTGCTAAAAGCTTTAACTAAATTTAACAGAGGAACTGATTAAATGTCCTTGATAGAAACAAGCAGCTTTTCTTATCTGTACCTCAATCTTTTCATGACTTTCAATTATTCTTTCTATTATCAAAGGATAATTCTTATTTTTACCCTTACAG
experimental_4908	1:220258802	x	x	x	CACAGGCTCTGCAGCCCACTACCTGTGTTCAAATCCTGGCTCAGCTGTGGACCTTGAGAAAACCACTTAAATTCTCTGTGCCCCAATCTGTAAAATGGAGACAATAGTACTCATAGTATAGGGCTGCTGTAATTATTAAATGAGTAACACGTGTAAAGAAAGCGCTTTAC	CACAGGCTCTGCAGCCCACTACCTGTGTTCAAATCCTGGCTCAGCTGTGGACCTTGAGAAAACCACTTAAATTCTCTGTGCCCCAGTCTGTAAAATGGAGACAATAGTACTCATAGTATAGGGCTGCTGTAATTATTAAATGAGTAACACGTGTAAAGAAAGCGCTTTAC
experimental_4911	1:220266968	x	x	x	AACCTTTTCTGCCTATAAACCTCACCCTGCCCCCACAGCTCATCAGAGATCCTTTCTATTTTGTAGAAAGGTTTAGGAATATTTAATAATAGCCAATTAGATCTTTAAAACTCGATTTGCTGAAATTTTATTATTTTACAATATTTTCACTGAACTTGTGCTGCCCACAG	AACCTTTTCTGCCTATAAACCTCACCCTGCCCCCACAGCTCATCAGAGATCCTTTCTATTTTGTAGAAAGGTTTAGGAATATTTACTAATAGCCAATTAGATCTTTAAAACTCGATTTGCTGAAATTTTATTATTTTACAATATTTTCACTGAACTTGTGCTGCCCACAG
experimental_4917	1:220288100	-0.22967	x	x	TGATACTTAGAAGTAAAGTCTCTGACTTTTTTTCTATGAGAATTTATTGGGCTGTATTAAGGTATCATGGATCCAAAGATGGACAGTGTTTAGCAGGGGAGCCTGAAATGTATTTTTTCTAAAGGAATGAAGAGAATCACTCTCACATTCTGAGTCTGCTTTCCTTTTCA	TGATACTTAGAAGTAAAGTCTCTGACTTTTTTTCTATGAGAATTTATTGGGCTGTATTAAGGTATCATGGATCCAAAGATGGACAATGTTTAGCAGGGGAGCCTGAAATGTATTTTTTCTAAAGGAATGAAGAGAATCACTCTCACATTCTGAGTCTGCTTTCCTTTTCA
experimental_4945	1:220407626	x	x	x	CAGCAACCTTTAAAACCTCGTATATAAGTGAATCTATTTGCTTCCTGCTGTAAGCCATCAGGATCAGTCCCATCTTTTAAATTGTTTTCCCCCCAGAATTTTAAAGCTGATTGCTTAAATATAATATTTTATTTAGCTAAACCTTGACCAGCATTGAGAACTTGGTATGT	CAGCAACCTTTAAAACCTCGTATATAAGTGAATCTATTTGCTTCCTGCTGTAAGCCATCAGGATCAGTCCCATCTTTTAAATTGATTTCCCCCCAGAATTTTAAAGCTGATTGCTTAAATATAATATTTTATTTAGCTAAACCTTGACCAGCATTGAGAACTTGGTATGT
experimental_4990	1:222289048	x	x	x	CAATTGCAACCTGAGGTGTCCACTTAAGCTCATTTAGAGTTAATGGCCATGTACGGGGAAGTAATGGGTATTTTCACCAGACATCGTTCTTAGATAGAGTAACATATAATATGCGTTCTCCCTGCCTGCTTCACAGAGCATTTGTGAATAAAAGATGTAGAGATTTTAAA	CAATTGCAACCTGAGGTGTCCACTTAAGCTCATTTAGAGTTAATGGCCATGTACGGGGAAGTAATGGGTATTTTCACCAGACATCATTCTTAGATAGAGTAACATATAATATGCGTTCTCCCTGCCTGCTTCACAGAGCATTTGTGAATAAAAGATGTAGAGATTTTAAA
experimental_4993	1:222295162	x	x	x	ACAAAATCATGCCCAATTAAATAAAAAATAAAGCAATATCAAAATAATTTTAAAATAAACATTTGAAGAGGGAGATATGAATCAAGAACAAATGGGTATAAAATAGAACCAATTTTTAAATCCAGAAATTGCGAAAATGTAGTAATTAGAATTAAAGTGCAAGAGATGGT	ACAAAATCATGCCCAATTAAATAAAAAATAAAGCAATATCAAAATAATTTTAAAATAAACATTTGAAGAGGGAGATATGAATCAAAAACAAATGGGTATAAAATAGAACCAATTTTTAAATCCAGAAATTGCGAAAATGTAGTAATTAGAATTAAAGTGCAAGAGATGGT
experimental_5024	1:222327548	1.03911	x	x	GCTCCGTGTCAGGCCTGGCGCCACCCCGTGCTCCTGCACTGTCCTCAGCCTTCCTCTGCCAGAGCCTGCACCACACACAGCATCGCATCCTCTGTTCGCTTCTTTGTCTCCCCTCCTCCTCAGTGAGATCCTCGAGAGTGGTGCAGTGTCTTACTCTTTGTCTCCACAGA	GCTCCGTGTCAGGCCTGGCGCCACCCCGTGCTCCTGCACTGTCCTCAGCCTTCCTCTGCCAGAGCCTGCACCACACACAGCATCGAATCCTCTGTTCGCTTCTTTGTCTCCCCTCCTCCTCAGTGAGATCCTCGAGAGTGGTGCAGTGTCTTACTCTTTGTCTCCACAGA
experimental_5028	1:222338759	x	x	x	AAATGTTTGGAATCTTATAGGTGGGTTATTGGCTGAGTTGTTTTTGTTGTACTTAATATCTTTAATTCTTCCTTTCTTGCCAAGTATTTGAGAAAGCGGTCTGTTCAGAGACACTCCCATTCACATTTAACTCTAGAGATGCTCTGGAACTCTCAGAGCTGGGCACCTTC	AAATGTTTGGAATCTTATAGGTGGGTTATTGGCTGAGTTGTTTTTGTTGTACTTAATATCTTTAATTCTTCCTTTCTTGCCAAGTGTTTGAGAAAGCGGTCTGTTCAGAGACACTCCCATTCACATTTAACTCTAGAGATGCTCTGGAACTCTCAGAGCTGGGCACCTTC
experimental_5047	1:222349384	x	x	x	ATCCAAAAGTCCATAGAAAGGATCAACGAAACCAAAAAAGTTGGTTTTATAAAGATCAACAAGATCAATAAACTGCTAGCTGGACTTACAAGGAAAAAGGAGAGAAGATCCAAATAAGCACAATTAGAAACAACAAAGGAGACATTACAATCAATCTTACAGAAATTGAA	ATCCAAAAGTCCATAGAAAGGATCAACGAAACCAAAAAAGTTGGTTTTATAAAGATCAACAAGATCAATAAACTGCTAGCTGGACATACAAGGAAAAAGGAGAGAAGATCCAAATAAGCACAATTAGAAACAACAAAGGAGACATTACAATCAATCTTACAGAAATTGAA
experimental_5062	1:222358975	x	x	x	TTTTCTTTGGACCCAGTATCCAACTTCTTTAGGGATTCTGGCTCAAATGCTAATTAATGCCCATACTCACAGATGACATAACTAAGACATCTTGATAAATCATACGGGATCCACATGCTGGAGTTAATAGAGACGTCCAATATACTAGAACAGTTGTTTCCAAATATGTT	TTTTCTTTGGACCCAGTATCCAACTTCTTTAGGGATTCTGGCTCAAATGCTAATTAATGCCCATACTCACAGATGACATAACTAAAACATCTTGATAAATCATACGGGATCCACATGCTGGAGTTAATAGAGACGTCCAATATACTAGAACAGTTGTTTCCAAATATGTT
experimental_5093	1:222436705	x	x	x	GCCTGCAGCAGTTGAAGCAAAAACCGTAGTACAAAAAAAATTACATTGGCTCATAGACCTAGAAAACCCAAGAAATGTATCTGACTAAAGGCACAGCTAAACCCAGGGTTTCAGATTATACTGCTTGGATATCTAATACCCATTTGAAGCCTAACATGTCAAAAACCTGA	GCCTGCAGCAGTTGAAGCAAAAACCGTAGTACAAAAAAAATTACATTGGCTCATAGACCTAGAAAACCCAAGAAATGTATCTGACCAAAGGCACAGCTAAACCCAGGGTTTCAGATTATACTGCTTGGATATCTAATACCCATTTGAAGCCTAACATGTCAAAAACCTGA
experimental_5110	1:222449975	x	x	x	TCCCTGACTTCCACCTCCTGTGAGTGCTTTCTTTTGTTGATCTGCACCACACAATGTATTCATTCATTCATTCAATAAACATGTTCGGACACCTCTTCTGGGTTCAAACTCTTAATCTTCACCTTTGACAAGGAGCAGAGAACGAGAAGAGCTCTTTGGACTAGTTCTCA	TCCCTGACTTCCACCTCCTGTGAGTGCTTTCTTTTGTTGATCTGCACCACACAATGTATTCATTCATTCATTCAATAAACATGTTTGGACACCTCTTCTGGGTTCAAACTCTTAATCTTCACCTTTGACAAGGAGCAGAGAACGAGAAGAGCTCTTTGGACTAGTTCTCA
experimental_5116	1:222476920	1.10733	1.05644	x	GCTGGGCATGGTGGCACATGCCTGTAATCCCAGCTACTCAGGAGGCTGAGGCAGGAGAATCACTTGAACCTGGGAGGCAGAGGTTGCAGTGAACCGAGATTGTGCCACTGCACTCCAGCAGAGGCGGAACCAGTTTCCCCCTCTCTAAGTAGAAACCATTGACAGTGACA	GCTGGGCATGGTGGCACATGCCTGTAATCCCAGCTACTCAGGAGGCTGAGGCAGGAGAATCACTTGAACCTGGGAGGCAGAGGTTACAGTGAACCGAGATTGTGCCACTGCACTCCAGCAGAGGCGGAACCAGTTTCCCCCTCTCTAAGTAGAAACCATTGACAGTGACA
experimental_5126	1:222499516	3.10147	3.00665	x	AATCATGTCCTTGTAATGGATGAGATTAGCCAGCAGATGTGTGTAGAGAGGAAGCCCAAAGACTAGGACCTCAGACTAGTACTATTCAACAGGTGCACAGAGGAAGATAAGGCTTTGAGGAAGCTTGGAAAGGAGCAGCTAGTGGTGTAGAAAGGAAGTATGCTACCCCA	AATCATGTCCTTGTAATGGATGAGATTAGCCAGCAGATGTGTGTAGAGAGGAAGCCCAAAGACTAGGACCTCAGACTAGTACTATGCAACAGGTGCACAGAGGAAGATAAGGCTTTGAGGAAGCTTGGAAAGGAGCAGCTAGTGGTGTAGAAAGGAAGTATGCTACCCCA
experimental_5130	1:222506372	x	x	x	ATCGCACCACTGCACTCCAGCCTGGGCAACAGAGCAAGACCCCATCTCAAAAAAAAAAAAAAGAGAGAGAGAGATGGGGTTTCACTATGTCTGGTCTCCAACTCTCAACCTCAGGTGATCTGCCCACCTCAGCCTCCCAAGGTGCTGGAATTACAGGTGTAAGCCACCAC	ATCGCACCACTGCACTCCAGCCTGGGCAACAGAGCAAGACCCCATCTCAAAAAAAAAAAAAAGAGAGAGAGAGATGGGGTTTCACAATGTCTGGTCTCCAACTCTCAACCTCAGGTGATCTGCCCACCTCAGCCTCCCAAGGTGCTGGAATTACAGGTGTAAGCCACCAC
experimental_5143	1:222558287	x	x	x	GGCTTCTGCCATGTTTGATCTAAGCATTGTGGGCCCAGTTTTTCTACATTTCTGGCTCTGTTTTTCCAGACCCTTCCTCACTGGGCTTGCCTCACTATGGCAGGACCACAGGGGCACCAAGCTTACATCTTCTACGACTCAATTCAGAGGAAGAGAGACAAGGTCATTTC	GGCTTCTGCCATGTTTGATCTAAGCATTGTGGGCCCAGTTTTTCTACATTTCTGGCTCTGTTTTTCCAGACCCTTCCTCACTGGGGTTGCCTCACTATGGCAGGACCACAGGGGCACCAAGCTTACATCTTCTACGACTCAATTCAGAGGAAGAGAGACAAGGTCATTTC
experimental_5183	1:222867919	x	-1.02601	x	ATTCTAAATCAAGTTTGCTTTGATGACAGCTGTAGATATGATTTAAAGGGCTGCCTGGTATCTTCTGTTCCAAGCTTCACCTTTTCTTCTCCATAAAGCCTAAAATTCACCTTTTAAAAGGCTTAAAAATATCTGAAAGTTAGCACAATGGTATAATTAATTTAATTCTG	ATTCTAAATCAAGTTTGCTTTGATGACAGCTGTAGATATGATTTAAAGGGCTGCCTGGTATCTTCTGTTCCAAGCTTCACCTTTTTTTCTCCATAAAGCCTAAAATTCACCTTTTAAAAGGCTTAAAAATATCTGAAAGTTAGCACAATGGTATAATTAATTTAATTCTG
experimental_5185	1:222869309	x	x	x	CTCTTTTATCAATTTTCTTTGGAAGGTGAATAAGGAGCAAATTGGAGTAACAAGTGCCATCCTGGCCCCTAGCACTTATGCAACTACCACATCTACAATAAACGGCGATACAACAACTCACAAAATAAACCACTACTGAGCAAGATACGACTCGATGCCGAAGAATAAGT	CTCTTTTATCAATTTTCTTTGGAAGGTGAATAAGGAGCAAATTGGAGTAACAAGTGCCATCCTGGCCCCTAGCACTTATGCAACTCCCACATCTACAATAAACGGCGATACAACAACTCACAAAATAAACCACTACTGAGCAAGATACGACTCGATGCCGAAGAATAAGT
experimental_5200	1:222889838	x	x	x	TGGTCCAAATCCATATGACACAGTTCGCCAACCCCTGATCTAAGCCATACAATTCATTCAAGGCCTATCTCAAGTACTTTTTCCTGTGTGAACACTTTGAAGGCCATTTCAGGTCACAGGGATCTCTCCTTATTCTGAAGTCAAGAAGTTTAATATGTGGCCAATTTAAA	TGGTCCAAATCCATATGACACAGTTCGCCAACCCCTGATCTAAGCCATACAATTCATTCAAGGCCTATCTCAAGTACTTTTTCCGGTGTGAACACTTTGAAGGCCATTTCAGGTCACAGGGATCTCTCCTTATTCTGAAGTCAAGAAGTTTAATATGTGGCCAATTTAAA
experimental_5205	1:222892812	-0.845357	-0.782532	x	TTGGTTGGGAGAAACAAATTATATTTTTATTATGTACTAGGATTGAGGTAAAATGCTTTTAATTAATTTCCTGGTAAGAGAAAACGCTGAGCAGACCTGTATTTTTCTTCTCCAAATACAAAGGCTATGAGTTAACCACTGGCTACATAGTTACAAAAACTGGCTCCAAT	TTGGTTGGGAGAAACAAATTATATTTTTATTATGTACTAGGATTGAGGTAAAATGCTTTTAATTAATTTCCTGGTAAGAGAAAATGCTGAGCAGACCTGTATTTTTCTTCTCCAAATACAAAGGCTATGAGTTAACCACTGGCTACATAGTTACAAAAACTGGCTCCAAT
experimental_5241	1:222977570	x	x	x	TTTGTCAGAAGGGATGAGAAGATAGGTAATTTGGGGGAGAGGTAGCGAGGGAAAAGATACAGGATGAGTCTGGAAAGATAACTGGCGGTTCTGAGTAGGAAAACCCATATCTGTTAAGGAATTGGATTTTATCCCATAAGCAACATGAAGCCAACTAGTGCTTCCAACTG	TTTGTCAGAAGGGATGAGAAGATAGGTAATTTGGGGGAGAGGTAGCGAGGGAAAAGATACAGGATGAGTCTGGAAAGATAACTGGTGGTTCTGAGTAGGAAAACCCATATCTGTTAAGGAATTGGATTTTATCCCATAAGCAACATGAAGCCAACTAGTGCTTCCAACTG
experimental_5246	1:222978580	-0.45854	-0.427019	x	TGCCTAAGGACGTGGTTGTTCCTGCCTGCATTCTCCGTGTGTTCCCTCCTGACTGGCACAGACTGCCTCTGTGTGGTTGATGGGAGTGAGGGGTGGAGGTTGCTGTTCACATTAAGGCCCTGACAAGGCAAGCCAAGGCAATTTTCTGAATACTTAATGGGAAAGTTGGG	TGCCTAAGGACGTGGTTGTTCCTGCCTGCATTCTCCGTGTGTTCCCTCCTGACTGGCACAGACTGCCTCTGTGTGGTTGATGGGAATGAGGGGTGGAGGTTGCTGTTCACATTAAGGCCCTGACAAGGCAAGCCAAGGCAATTTTCTGAATACTTAATGGGAAAGTTGGG
experimental_5293	1:222989700	x	x	x	CCCTCCATCAGTGACAGTGTTATGATTCTTCCTAGCTACCTTGCTCACTTTGTGGCAAAAATCCAATTCACTTACTACCTACTTAAAAGCTAGGAGAATCTTTGTAATTACACTGAGTGAAACACTATATTATGTAGATTAGGAAGCACATATTAATCACATCCAATAAA	CCCTCCATCAGTGACAGTGTTATGATTCTTCCTAGCTACCTTGCTCACTTTGTGGCAAAAATCCAATTCACTTACTACCTACTTCAAAGCTAGGAGAATCTTTGTAATTACACTGAGTGAAACACTATATTATGTAGATTAGGAAGCACATATTAATCACATCCAATAAA
experimental_5374	1:22371711	-0.3791	x	x	TCTGATAAGGGCTCTGGGGGTTTAGAAGAGCCAGCAATCCCTTTTGGCAGTGGGAAGCAGAGCTGGCTTTGTGTAAGAGGTGGTGTTGTATGCATTCATGCATCATTTATCAAACATTTTTGAGGGATGGCAGTGTGCCAGGAAATTAGGTAAAAAAAAATAAAATGAAT	TCTGATAAGGGCTCTGGGGGTTTAGAAGAGCCAGCAATCCCTTTTGGCAGTGGGAAGCAGAGCTGGCTTTGTGTAAGAGGTGGTGGTGTATGCATTCATGCATCATTTATCAAACATTTTTGAGGGATGGCAGTGTGCCAGGAAATTAGGTAAAAAAAAATAAAATGAAT
experimental_5378	1:22386871	x	x	x	TCTTTTATTCCACCTCCATCTCCCTCTGGTTTAATCATCTGTTCCTCATTTGATCTGTTCTCAGACACCTCTCCTCCTTCCACAAGGAGTAATGAATTGCAATAATCTTTTTTTTTTTTAATTTTTTGAGACGGAGTCTCAGCTGTCACCCAGGCTGGAGAACAGTGGTG	TCTTTTATTCCACCTCCATCTCCCTCTGGTTTAATCATCTGTTCCTCATTTGATCTGTTCTCAGACACCTCTCCTCCTTCCACATGGAGTAATGAATTGCAATAATCTTTTTTTTTTTTAATTTTTTGAGACGGAGTCTCAGCTGTCACCCAGGCTGGAGAACAGTGGTG
experimental_5381	1:22388891	x	x	x	GCCTATATCAGAAATCCTAAACAAGCAGACATTTGCAGCATAAAATAAGTCACTACATTACCTAGGCAGCAAACGTGACAAATTGAGAACCTTTCTTTTAAAAGTTATGAGGTGAGATGCCAACTACAAAACAAACTATGATTATTTAGACTTTCTTTGTTCTAGCTGAT	GCCTATATCAGAAATCCTAAACAAGCAGACATTTGCAGCATAAAATAAGTCACTACATTACCTAGGCAGCAAACGTGACAAATTCAGAACCTTTCTTTTAAAAGTTATGAGGTGAGATGCCAACTACAAAACAAACTATGATTATTTAGACTTTCTTTGTTCTAGCTGAT
experimental_5382	1:223906211	x	-0.571594	x	TAAAAGAACATTGAGGGCAGATTCTATGAGAATCTTAGATAACAGCGCCAGGCCCCATTGCTGGGACTTCCTAGAAGCTTTGGGAATTTTCATACTAAAGGTGGAGAACCCTGTGGGTTGAAACCTTCAACAAGGACTATCTCCAGAAACAAATCTGAACTCGGCTCCAG	TAAAAGAACATTGAGGGCAGATTCTATGAGAATCTTAGATAACAGCGCCAGGCCCCATTGCTGGGACTTCCTAGAAGCTTTGGGGATTTTCATACTAAAGGTGGAGAACCCTGTGGGTTGAAACCTTCAACAAGGACTATCTCCAGAAACAAATCTGAACTCGGCTCCAG
experimental_5384	1:22390667	x	x	x	AAAGATTACAGTAAGATTTTCCCTCAAAATATTAGGAAAACACAAGGTTTTTTGTTTTTTTGTTTTTTTAATGCCCTACACATATATTTCCACTTCAGGTAATTTATCCAAAAAGAAGGAAATACTTTATCAAGAAACAATGAGATGCTGTATCATCAAAACAGTTAATG	AAAGATTACAGTAAGATTTTCCCTCAAAATATTAGGAAAACACAAGGTTTTTTGTTTTTTTGTTTTTTTAATGCCCTACACATACATTTCCACTTCAGGTAATTTATCCAAAAAGAAGGAAATACTTTATCAAGAAACAATGAGATGCTGTATCATCAAAACAGTTAATG
experimental_5402	1:22402113	x	x	x	GGTAAACTAAGATAATACATGTAAAGAACTTGCAACAGTGCTTGGCATACAGTACATGCTTAGTACATGTTAATTATTAGTCTTCAACAAGTAATGGTAACTTTAAAGTCAATATAAGGAATTTTAAAACAGCAATTCCAAACTTCTTAGAAAGGAACTCATAACACTTT	GGTAAACTAAGATAATACATGTAAAGAACTTGCAACAGTGCTTGGCATACAGTACATGCTTAGTACATGTTAATTATTAGTCTTTAACAAGTAATGGTAACTTTAAAGTCAATATAAGGAATTTTAAAACAGCAATTCCAAACTTCTTAGAAAGGAACTCATAACACTTT
experimental_5408	1:22408465	x	x	x	TTGGAGCTTGTATGATGCACTCTAGTCTCACTCTACTTCATCTACTACACTGTTCACCCAGGGTACTCCAAACTCCTATTTGCCAACCCAGGTCTGGGACTGCTCCTTGGTCAAGCATCGACAATCATTATATTCAATCCTGCTAACTAATAACAAAAGGCAAGTACTTT	TTGGAGCTTGTATGATGCACTCTAGTCTCACTCTACTTCATCTACTACACTGTTCACCCAGGGTACTCCAAACTCCTATTTGCCGACCCAGGTCTGGGACTGCTCCTTGGTCAAGCATCGACAATCATTATATTCAATCCTGCTAACTAATAACAAAAGGCAAGTACTTT
experimental_5409	1:22413874	x	x	x	AGTCATAATAATTGAGACTTTAATGTCAAAGAAGGCAGCCATGGCTATTTCTGCCACAGTTCTCAAGCGTGCTTTATATAGTGTCTCTATTCCTATATTTTTGGAAGTATTCCTTCCTCATGCATTCCGGCCGTTTTTGAGTGATTTAATTGGAACTCCTTTTGTAGTTT	AGTCATAATAATTGAGACTTTAATGTCAAAGAAGGCAGCCATGGCTATTTCTGCCACAGTTCTCAAGCGTGCTTTATATAGTGTCCCTATTCCTATATTTTTGGAAGTATTCCTTCCTCATGCATTCCGGCCGTTTTTGAGTGATTTAATTGGAACTCCTTTTGTAGTTT
experimental_5410	1:22419759	x	x	x	ATAATTCTTAGTGAAGCAGTGTTCAGGAAGCTCACTGCTCATGGTGGAAGGAAATGTCAGTGTACCTTTAATCCATAGATCATTGGAAAGCAGCTCATTTTCCCCCAAGTTTTCTGCATCAGTGGTTCTCCAACTGGAGTGCAGCTTGAACAATGTGATTTTTAAGTTTT	ATAATTCTTAGTGAAGCAGTGTTCAGGAAGCTCACTGCTCATGGTGGAAGGAAATGTCAGTGTACCTTTAATCCATAGATCATTGAAAAGCAGCTCATTTTCCCCCAAGTTTTCTGCATCAGTGGTTCTCCAACTGGAGTGCAGCTTGAACAATGTGATTTTTAAGTTTT
experimental_5411	1:22426009	x	x	x	ATAATTGCTTGGTATATGCAGCCAGAGTTGGAAATCCTATCTGTCTGATTTTGGAAACTGTGTGCTTACCATTACATATCTTATGCGGAAATAAAATGTATATGATTAATTACAAAGCTGAAAATCGTAGTTGAAGCATCATATAGTGCACAGGGCAAGCAAAGCAGCAT	ATAATTGCTTGGTATATGCAGCCAGAGTTGGAAATCCTATCTGTCTGATTTTGGAAACTGTGTGCTTACCATTACATATCTTATGTGGAAATAAAATGTATATGATTAATTACAAAGCTGAAAATCGTAGTTGAAGCATCATATAGTGCACAGGGCAAGCAAAGCAGCAT
experimental_5412	1:224398670	x	-0.699141	x	CGTGAGCCACTGCACCCGGCGTGGCCAATCTCTATACAGTAACCACCCCACTCACGCACACCCTTGGCCCTTTCCAGAGCCTTACTCTGCTTCTTCTTCACAGCACATTCCACTTGTTTTATATATATATCTGTGTGCATACATAAATATATATATTTGGATTTATTGAC	CGTGAGCCACTGCACCCGGCGTGGCCAATCTCTATACAGTAACCACCCCACTCACGCACACCCTTGGCCCTTTCCAGAGCCTTACCCTGCTTCTTCTTCACAGCACATTCCACTTGTTTTATATATATATCTGTGTGCATACATAAATATATATATTTGGATTTATTGAC
experimental_5415	1:22440925	x	x	x	TGTGTGCTGAATTGGAATACATGGCTCCTTGTGTCCAACTTCCTCTTCCCGACTGGCCCAAGGCTTGGGAACAGTGGCTGCCTTTCTGGGGCAGCCAGGGCACCTGGCCAGAGTGTGCTCTGTCGGGCACTGTCAGCTCTTCAGCAGGCCCCGGTCCTCCTCTTAACCTA	TGTGTGCTGAATTGGAATACATGGCTCCTTGTGTCCAACTTCCTCTTCCCGACTGGCCCAAGGCTTGGGAACAGTGGCTGCCTTTTTGGGGCAGCCAGGGCACCTGGCCAGAGTGTGCTCTGTCGGGCACTGTCAGCTCTTCAGCAGGCCCCGGTCCTCCTCTTAACCTA
experimental_5416	1:22442983	x	-0.508947	x	TGTGCCACTGTGCTAGGTTAATTTTTGAATTTTTTGTAGAGGTGGAGTTTCACTATGTTGCTAACCTTGACTTATTTGCTGCTCTTGTACCCTCTATCCCCTCTCCCTGCCTTTCTGAGGATGAGGTGTCCTTTTTTGTCCACCCATACTCTATACCGTGTCCGGGACCT	TGTGCCACTGTGCTAGGTTAATTTTTGAATTTTTTGTAGAGGTGGAGTTTCACTATGTTGCTAACCTTGACTTATTTGCTGCTCTGGTACCCTCTATCCCCTCTCCCTGCCTTTCTGAGGATGAGGTGTCCTTTTTTGTCCACCCATACTCTATACCGTGTCCGGGACCT
experimental_5417	1:22444490	x	x	x	CAAAACCAAGTGAGGTGCTGGAGCCACATTCAAATGTGGTTGATAATCTTGGGGCAGGCCAGCTCTGATGTGGATGAAAGCTGAGCCAACTGTCGCCACAGCTGCCCAGCTGGGTCCGCTGCTCCCCTGGCTGGCTGTTCAGCTGTCTACTAAGCCCAAAAAAAATACTA	CAAAACCAAGTGAGGTGCTGGAGCCACATTCAAATGTGGTTGATAATCTTGGGGCAGGCCAGCTCTGATGTGGATGAAAGCTGATCCAACTGTCGCCACAGCTGCCCAGCTGGGTCCGCTGCTCCCCTGGCTGGCTGTTCAGCTGTCTACTAAGCCCAAAAAAAATACTA
experimental_5418	1:22444810	x	x	x	CAGATGGGCTCCCAATCACCAGAGGAAGTTGCTGTAAGCCCACTTTCCAGACTGCCCCCACACTGGGGCTCTAAGTTTCAGGTCTGAGATTTTATGCTCTGTGATCCCCCACTTGGGGTTCCCAGACTCCAAGCTCCTGGCTCCTGTGTTCAGTGGCTGAATTCAACGTC	CAGATGGGCTCCCAATCACCAGAGGAAGTTGCTGTAAGCCCACTTTCCAGACTGCCCCCACACTGGGGCTCTAAGTTTCAGGTCGGAGATTTTATGCTCTGTGATCCCCCACTTGGGGTTCCCAGACTCCAAGCTCCTGGCTCCTGTGTTCAGTGGCTGAATTCAACGTC
experimental_5420	1:22449452	-0.402276	-0.595251	x	CTGCTATTAACCTCGATTAACTCGGAGAAGACTCTGTCTCAGGCTGTCGAGGCGCCATTGCTCCAGCCAAGCCCCCCAGTGCTGGCCCAAAATGGCCAAGCCAGGGTGGAGAGTGGGCAGTGGAGAGTGGGTGGTGGGCACTATCGCCAGCTCAAGGGCCGAACCAAGAA	CTGCTATTAACCTCGATTAACTCGGAGAAGACTCTGTCTCAGGCTGTCGAGGCGCCATTGCTCCAGCCAAGCCCCCCAGTGCTGACCCAAAATGGCCAAGCCAGGGTGGAGAGTGGGCAGTGGAGAGTGGGTGGTGGGCACTATCGCCAGCTCAAGGGCCGAACCAAGAA
experimental_5421	1:22449952	x	x	x	GACAGAGCCCAGCACATGGTAAGCTGTCTGTAAGCTTTAGCTCGTTATTATTATCTTCCTTCCAGAATCTCTTCCTTCAGGACCGCTCCCGAGCTGAGAAAACTCCAGTGTTCTTGTTCCCAAAGCCAGGGCAAAATGAACCTGGAGTCTCGGTGGATGAATGTTGGTTT	GACAGAGCCCAGCACATGGTAAGCTGTCTGTAAGCTTTAGCTCGTTATTATTATCTTCCTTCCAGAATCTCTTCCTTCAGGACCACTCCCGAGCTGAGAAAACTCCAGTGTTCTTGTTCCCAAAGCCAGGGCAAAATGAACCTGGAGTCTCGGTGGATGAATGTTGGTTT
experimental_5422	1:22465160	x	x	x	ATGTGGCCCACCTCCTCCAGGAAGTGTGCCCTTGATTCCCAGCTTTAAAAGATCCCTCTCTCCCCTCTAAATAGTCAAAAATCCATCTCCTTAGAGCTCCTCCGTGGCTCTGGGCAGTGAATTACAATCACAAACACCCCCACAGTACTTCACAGTTTACAGCAGGATTT	ATGTGGCCCACCTCCTCCAGGAAGTGTGCCCTTGATTCCCAGCTTTAAAAGATCCCTCTCTCCCCTCTAAATAGTCAAAAATCCGTCTCCTTAGAGCTCCTCCGTGGCTCTGGGCAGTGAATTACAATCACAAACACCCCCACAGTACTTCACAGTTTACAGCAGGATTT
experimental_5459	1:22547679	x	x	x	GTAGCACATAAGATTAGAACACAGATTCAGAAAAAAGGGACAGAAGAGGCAGACGGAGGTGGCTTGAAGAGCATCGGTCTTGCAACACTCCAGAGAATGGATCCCTTTCTGTCTCAAGGGCTTTTTGTGAAATTCTCCAAAAAATAAAACAACTGCCAAAGAAAAACACT	GTAGCACATAAGATTAGAACACAGATTCAGAAAAAAGGGACAGAAGAGGCAGACGGAGGTGGCTTGAAGAGCATCGGTCTTGCACCACTCCAGAGAATGGATCCCTTTCTGTCTCAAGGGCTTTTTGTGAAATTCTCCAAAAAATAAAACAACTGCCAAAGAAAAACACT
experimental_5490	1:225601338	x	x	x	TATTTTTAATCCACATAGGCTAGAGAGCAAAAGACTGCTTTATCTAACCATTCTTTTTTAAAATTACATTTTATGAAAGGTAAATGAATATTTTCAAAAGTCAGAATTTAGAAGTTATTGTTTGGAGTATTTGTGGAAAATGTGGATTCAGATAATTTGAGACAACTATT	TATTTTTAATCCACATAGGCTAGAGAGCAAAAGACTGCTTTATCTAACCATTCTTTTTTAAAATTACATTTTATGAAAGGTAAAAGAATATTTTCAAAAGTCAGAATTTAGAAGTTATTGTTTGGAGTATTTGTGGAAAATGTGGATTCAGATAATTTGAGACAACTATT
experimental_5491	1:225602238	-0.170673	x	x	ATGTGAGTGCTGGATGGATGAGTTGTGAGCTTGCTGGGCAGCTCAATAAATGGATAGACCTTGCTCCCTGTGGGTCCGGCATCTCGCACTGTAAGAGCATGTGCTGAGTGCTTCAGTCCAGCTTTGTCATTTGAAGACTTTGGCAAAGTACAGATCTATTTTGTAGTCAT	ATGTGAGTGCTGGATGGATGAGTTGTGAGCTTGCTGGGCAGCTCAATAAATGGATAGACCTTGCTCCCTGTGGGTCCGGCATCTTGCACTGTAAGAGCATGTGCTGAGTGCTTCAGTCCAGCTTTGTCATTTGAAGACTTTGGCAAAGTACAGATCTATTTTGTAGTCAT
experimental_5535	1:225673516	x	x	x	GGCTTCACAAATCTTTTCAGCATATAGTCTCTTAGGGTCTGGCCTCTTTGCCATAACACAATGGGATTCAGCCTAGAATGAAAACATCCAAGAATACAGAAGGCTGGGTCAGCTCATGACTGCAGTGGCAAAATGCATTCCCCTACAGCCCCTTTCCGCTGTACACCAAG	GGCTTCACAAATCTTTTCAGCATATAGTCTCTTAGGGTCTGGCCTCTTTGCCATAACACAATGGGATTCAGCCTAGAATGAAAACTTCCAAGAATACAGAAGGCTGGGTCAGCTCATGACTGCAGTGGCAAAATGCATTCCCCTACAGCCCCTTTCCGCTGTACACCAAG
experimental_5556	1:225699680	x	x	x	AAAGGAGCTGTGGGGAGGGTTGAAGGGAAGATGGTTGAAGACAGGAGAAGAAAGTCTAAGCTGAAATGAAAGGGAGAGAAGACCGATGAAAGAGAAAGTGGGGAGTGGCAGAAAGAATATTAGAAGTGTTCGTGTAAAACACTAAATGTATATAGCAACAGGGGACTGGT	AAAGGAGCTGTGGGGAGGGTTGAAGGGAAGATGGTTGAAGACAGGAGAAGAAAGTCTAAGCTGAAATGAAAGGGAGAGAAGACCAATGAAAGAGAAAGTGGGGAGTGGCAGAAAGAATATTAGAAGTGTTCGTGTAAAACACTAAATGTATATAGCAACAGGGGACTGGT
experimental_5560	1:225700197	x	x	x	TTTATTTAATTTGGGCTTAATTAGTTTGAACTTATATTTGCTAATTTTTAACTATGCATGTGAAGTGGCTTGTTTTGACTGTTATTTATAAATTTTTAATGGCAGTCTTAGTAAAGTGAGTTGAATATGTGAAATTATGGGAAAAGCATTGAAGTTCAAACCTGTGGAGT	TTTATTTAATTTGGGCTTAATTAGTTTGAACTTATATTTGCTAATTTTTAACTATGCATGTGAAGTGGCTTGTTTTGACTGTTACTTATAAATTTTTAATGGCAGTCTTAGTAAAGTGAGTTGAATATGTGAAATTATGGGAAAAGCATTGAAGTTCAAACCTGTGGAGT
experimental_5576	1:225721675	x	x	x	ACCCAATTGCAGAGAAAATATTGATTTGACCTAAGTGAAGGTGAATCTTTAAAGTTGTAAAATAATGTGTTAAAAAGTAGATTTCCCCCCATTATTACCTTTAATTTAACTGTGTGCAAACAATATAATTAACACGTTGCTAAGTTTAAACTTGATTGTATTGTGTATAT	ACCCAATTGCAGAGAAAATATTGATTTGACCTAAGTGAAGGTGAATCTTTAAAGTTGTAAAATAATGTGTTAAAAAGTAGATTTACCCCCATTATTACCTTTAATTTAACTGTGTGCAAACAATATAATTAACACGTTGCTAAGTTTAAACTTGATTGTATTGTGTATAT
experimental_5603	1:225742304	x	x	x	ATCCTGTGAGTTTAGTTCTTTTTAATTCTGTAACCCTTTTATTTGAAGTATTTAGATGGGTTTCATCCTGCTTTAGAAACACTTCCGTTGCAAGTACATGAAGCCCAGAGAATATGCAGTGGATAGGAATTATGCTTATTTATCATCTTTGTGTAAAGAAACACATGTTT	ATCCTGTGAGTTTAGTTCTTTTTAATTCTGTAACCCTTTTATTTGAAGTATTTAGATGGGTTTCATCCTGCTTTAGAAACACTTTCGTTGCAAGTACATGAAGCCCAGAGAATATGCAGTGGATAGGAATTATGCTTATTTATCATCTTTGTGTAAAGAAACACATGTTT
experimental_5624	1:225763802	-0.321473	-0.521467	x	CCACCTCAGCCTCCCAAGTACTTAAGACTACAGGCATGTGCCATTGTGCCCAGCTGATTTTTAAGTTTTTTCATTTCTGTAGAGGTGGGGGTCTTGCTATGTTGCCCAGGCTGCACAGCTGATTCTCAACCTCTGGGAGCAGAACAGTGCAGAGTGATGAGTTGAGGAGC	CCACCTCAGCCTCCCAAGTACTTAAGACTACAGGCATGTGCCATTGTGCCCAGCTGATTTTTAAGTTTTTTCATTTCTGTAGAGATGGGGGTCTTGCTATGTTGCCCAGGCTGCACAGCTGATTCTCAACCTCTGGGAGCAGAACAGTGCAGAGTGATGAGTTGAGGAGC
experimental_5638	1:225781158	x	x	x	TCTATACTTACTTTTCCACCCCTCTCAAAGCATAAAGTTTTGGTATTTACCTTAACATTCAGTCTTCCTCTTGTCACAAAGACTCTTTGGTACTTCTGGGTTCTCATACTAGGGCACCCCCCACCCCCCCCCCCCCCCCCACACACACACAGGGGCAGGCTGCAGTGTGC	TCTATACTTACTCTTCCACCCCTCTCAAAGCATAAAGTTTTGGTATTTACCTTAACATTCAGTCTTCCTCTTGTCACAAAGACTTTTTGGTACTTCTGGGTTCTCATACTAGGGCACCCCCCACCCCCCCCCCCCCCCCCACACACACACAGGGGCAGGCTGCAGTGTGC
experimental_5648	1:22578619	x	x	x	GACCAGTGCACTAGAAAAAACTTCCATCAAAATATGCCCTTCCCACGCCCCCTGCCAAACAAATACCTCTCCTCTAATTCCCAACTGGCCAGTGACTTACACCTGAAATCTGCCCATTAGTGTGGGGGAGCCAACAACCTTTTCCTCTAAGGGCCAGAGAGAAAATATTT	GACCAGTGCACTAGAAAAAACTTCCATCAAAATATGCCCTTCCCACGCCCCCTGCCAAACAAATACCTCTCCTCTAATTCCCAATTGGCCAGTGACTTACACCTGAAATCTGCCCATTAGTGTGGGGGAGCCAACAACCTTTTCCTCTAAGGGCCAGAGAGAAAATATTT
experimental_5737	1:225941782	x	x	x	GATTCCAGATTTAACCATGAAATAGCCCCTCCTCCATGCCCTTTTTCTCATAAGCAATACAAATTAGCATCTTTCTAGAATTGTAGTCCCAGAGAGTCTAAATAGTCTGCTTAGATGGCAAAAAAAAAAAAAGGGTGCTCAAGCCTCACTTTCTCCAACATTTTCCCCAA	GATTCCAGATTTAACCATGAAATAGCCCCTCCTCCATGCCCTTTTTCTCATAAGCAATACAAATTAGCATCTTTCTAGAATTGTAATCCCAGAGAGTCTAAATAGTCTGCTTAGATGGCAAAAAAAAAAAAAGGGTGCTCAAGCCTCACTTTCTCCAACATTTTCCCCAA
experimental_5770	1:225956883	3.63116	3.94647	x	AATGGAGTGATAAGCCAGGGGAGCTGGGAACAGTGGCTCTCAGGTCTGAGTCGAGAAGGATCCAGGACAGACACCTAATTGGTTATGATTTCACCCCCCCTCTCTGGGCTTATCTTCTCCATCTGTCCTCCCACAGTTCCCAGCTCAGGGCGCTGAGCTCTGATAGTTCT	AATGGAGTGATAAGCCAGGGGAGCTGGGAACAGTGGCTCTCAGGTCTGAGTCGAGAAGGATCCAGGACAGACACCTAATTGGTTACGATTTCACCCCCCCTCTCTGGGCTTATCTTCTCCATCTGTCCTCCCACAGTTCCCAGCTCAGGGCGCTGAGCTCTGATAGTTCT
experimental_5773	1:225958099	x	x	x	TGACCTCAGGTAATCTGCCCGCTTCGGCCTCCCGAAGTGCTGGGAATACAGGCGTGAGCCACCACGCCAGCCTAGCTGAAGTTTTATTCCTGGCCCTTTCATCCCAGCAGCAATTCTTCCCTCCCCAGCCCCATCACACCCCTCTTCCCCCTGCAGCACCCCCACCCAGG	TGACCTCAGGTAATCTGCCCGCTTCGGCCTCCCGAAGTGCTGGGAATACAGGCGTGAGCCACCACGCCAGCCTAGCTGAAGTTTTGTTCCTGGCCCTTTCATCCCAGCAGCAATTCTTCCCTCCCCAGCCCCATCACACCCCTCTTCCCCCTGCAGCACCCCCACCCAGG
experimental_5794	1:226012776	x	x	x	ATCCTTGAGCCAAGCAAGTACTAATATTCTTGTTATCTTAATTAGAATGCAAGAGATCGTGTTTTTAAAATTCTCTTTGAATCTGTCACTTTGCCCTCCTCTTCCTGGGTGATACACCTGGTAGTGCTGGTGGGGGCCATCATAATGCCCCTTGTCCCAGATTCCCTTCT	ATCCTTGAGCCAAGCAAGTACTAATATTCTTGTTATCTTAATTAGAATGCAAGAGATCGTGTTTTTAAAATTCTCTTTGAATCTGCCACTTTGCCCTCCTCTTCCTGGGTGATACACCTGGTAGTGCTGGTGGGGGCCATCATAATGCCCCTTGTCCCAGATTCCCTTCT
experimental_5830	1:226351639	-0.510114	-0.494139	x	TCCCGAGTAGCTGGGAGAGGGATTACAGGTGCCTGCCACCAACCCAGCTAATTTTTGTGTTTTTAGTAGAGATGAGGTTTTACTATGTTGGCCAGGCTGGTCTCAAACTCCTGACCTCAGGTGATCCACCCGCCTGGTCCTCCCAAAGTGCTGGGATTACAGGCATGAGC	TCCCGAGTAGCTGGGAGAGGGATTACAGGTGCCTGCCACCAACCCAGCTAATTTTTGTGTTTTTAGTAGAGATGAGGTTTTACTGTGTTGGCCAGGCTGGTCTCAAACTCCTGACCTCAGGTGATCCACCCGCCTGGTCCTCCCAAAGTGCTGGGATTACAGGCATGAGC
experimental_5831	1:226355420	x	x	x	CAATGACAACAGACTACCAAATTTAAAGAAAACGGGGAGGGCACTTGAAAGTAGCATATGCTACTTATATGTCTCATTCATGTATATAGTGGTGAAATAAAATCACTAATAAGTGAGAAGAATATGGGTTAAAGAACAGCAGGAAACTCAGAGAAGAAAAAATATAGAAG	CAATGACAACAGACTACCAAATTTAAAGAAAACGGGGAGGGCACTTGAAAGTAGCATATGCTACTTATATGTCTCATTCATGTATCTAGTGGTGAAATAAAATCACTAATAAGTGAGAAGAATATGGGTTAAAGAACAGCAGGAAACTCAGAGAAGAAAAAATATAGAAG
experimental_5842	1:226406463	x	x	x	ACTGCAGCTTCAAACTCCTCCTGGGCTCAAGCAATCTTCCCACCTCAGCCTCCTGAGTAGCTGGACTATACGTGTGCACCTCCATACCCGACTAATTACAATAATATTTAACACGCTTTTTGCCAAATCTATAGGAGTCTGTCAGGTATAAAATGAAGTAACGGGCTGGG	ACTGCAGCTTCAAACTCCTCCTGGGCTCAAGCAATCTTCCCACCTCAGCCTCCTGAGTAGCTGGACTATACGTGTGCACCTCCATGCCCGACTAATTACAATAATATTTAACACGCTTTTTGCCAAATCTATAGGAGTCTGTCAGGTATAAAATGAAGTAACGGGCTGGG
experimental_5845	1:226413998	x	x	x	TTTTAAGTAGTTGAGAAGCTAGAGGCAAGGGGGCTGTCGAAATAATCTGCATGCAGAGTCATTGGAGCTATGATTGAACGTGAAGATGACAGGCCCAATTTTAAAAAGTAATAAACCTAGGATGAGGGTTGAAGAGACGGGGTAGAGTGACTTTAAGATTATAAGCCTTG	TTTTAAGTAGTTGAGAAGCTAGAGGCAAGGGGGCTGTCGAAATAATCTGCATGCAGAGTCATTGGAGCTATGATTGAACGTGAATATGACAGGCCCAATTTTAAAAAGTAATAAACCTAGGATGAGGGTTGAAGAGACGGGGTAGAGTGACTTTAAGATTATAAGCCTTG
experimental_5851	1:226438832	x	x	x	CAGGCATGGTTGCGTGTGCCTGTAATCCCTGCTACTCGGGAGGCTGAGTTGAGAATTGCTTGAACTGGGAGGCAGAGGTTGCAGTGAGCCAAGACTGTGCCACTGCACTCCAGCCTGGGTGACAGAGGGAGACTCTGTCTCAGAAAAAAAAACCAAAACAATGCTATGCT	CAGGCATGGTTGCGTGTGCCTGTAATCCCTGCTACTCGGGAGGCTGAGTTGAGAATTGCTTGAACTGGGAGGCAGAGGTTGCAGGGAGCCAAGACTGTGCCACTGCACTCCAGCCTGGGTGACAGAGGGAGACTCTGTCTCAGAAAAAAAAACCAAAACAATGCTATGCT
experimental_5949	1:232539412	1.14921	1.17715	x	TGCTTTCTCCTTCTCAGAAGCTTGCCTGAATTTGTTTTTCTTTGTTTTGCTCCAAAACAAGGCAGTAACTGGTTTGAAGGGGGGAAAAGATTTTATTTAGCTATTGCATTTCCACAAAGAAACATTGCCTTGCATTGATTACTAACCCTTCTTTCTGTGTGTGTTTCTCC	TGCTTTCTCCTTCTCAGAAGCTTGCCTGAATTTGTTTTTCTTTGTTTTGCTCCAAAACAAGGCAGTAACTGGTTTGAAGGGGGGGAAAGATTTTATTTAGCTATTGCATTTCCACAAAGAAACATTGCCTTGCATTGATTACTAACCCTTCTTTCTGTGTGTGTTTCTCC
experimental_5966	1:232540311	0.833049	x	x	TTGAATATTAAGTTCCTAGTGCCAAGAATAAAAATGTCCTTGTGCTAAGATAAGGCATTGTAGTCATACTGATCATTGGTGCTACTGCTATACATACTGAGCCCCTCAGATCTTCCTTTAAGGGTTTCTAGTGAGATTACTTAGCTAATCTCTCTTACCACCACTCTCTT	TTGAATATTAAGTTCCTAGTGCCAAGAATAAAAATGTCCTTGTGCTAAGATAAGGCATTGTAGTCATACTGATCATTGGTGCTATTGCTATACATACTGAGCCCCTCAGATCTTCCTTTAAGGGTTTCTAGTGAGATTACTTAGCTAATCTCTCTTACCACCACTCTCTT
experimental_5991	1:232543706	-0.435786	x	x	CTTTGTTACGTAGAATCATGTCAAGTTTGGGGGTACCTGATAATGTATATAATGGCTTTCGTCCCCCGTTAAACATGGTAATGGGAACAAACCCGACCAGAAAACCTGGCTATGGGTCAAACAGTGAAGCTGGGGAAGGGAAGTGGAGTCTCTTCAAAAGCTCTAGGATT	CTTTGTTACGTAGAATCATGTCAAGTTTGGGGGTACCTGATAATGTATATAATGGCTTTCGTCCCCCGTTAAACATGGTAATGGAAACAAACCCGACCAGAAAACCTGGCTATGGGTCAAACAGTGAAGCTGGGGAAGGGAAGTGGAGTCTCTTCAAAAGCTCTAGGATT
experimental_6008	1:232544803	x	x	x	AACCAAAAGATCTATTATAACTTAATAATAATTAAAACAGCATAATTCAAAAATAGGGATAAGAATTTTTGAAGAAAAATTAAGAGCTCAGACAGAAATCTGAATATAAGAGTTACATGGGTAAGGAATTTATGTATTCCATTTGGATTTAGGTATTTAAAAAGTCAACT	AACCAAAAGATCTATTATAACTTAATAATAATTAAAACAGCATAATTCAAAAATAGGGATAAGAATTTTTGAAGAAAAATTAAGGGCTCAGACAGAAATCTGAATATAAGAGTTACATGGGTAAGGAATTTATGTATTCCATTTGGATTTAGGTATTTAAAAAGTCAACT
experimental_6018	1:232546442	-0.75239	x	x	CAAGTAGCTATATAGGAATACATTTGGTGGATAAGGTACTTAGATTATTTCTTGCAAGAAAACGTTGCAGGGAGCATAAGAAACGGTCAAAGGCCCAGGTGTGGAAGGCATTGAAAAAGTCACCCAGGAATATCCCCAAATACCAAATATATTACCTGAAAATAATAAGT	CAAGTAGCTATATAGGAATACATTTGGTGGATAAGGTACTTAGATTATTTCTTGCAAGAAAACGTTGCAGGGAGCATAAGAAACCGTCAAAGGCCCAGGTGTGGAAGGCATTGAAAAAGTCACCCAGGAATATCCCCAAATACCAAATATATTACCTGAAAATAATAAGT
experimental_6069	1:232557273	x	x	x	TCCATCCATCTGCAAACAGGGTTTTGACTATTCAGTATTTGACTAGGCAGTGTTATTCAGTGTAATACTTCTTTCTCTTTTTTCAAATGTCCTCAGTCTTCCCTGTAATAAACATCGGTTTCTGAAAAGTGTAATTGTGAAACCTCAGATATCTGACCACCAGGAAATGC	TCCATCCATCTGCAAACAGGGTTTTGACTATTCAGTATTTGACTAGGCAGTGTTATTCAGTGTAATACTTCTTTCTCTTTTTTCCAATGTCCTCAGTCTTCCCTGTAATAAACATCGGTTTCTGAAAAGTGTAATTGTGAAACCTCAGATATCTGACCACCAGGAAATGC
experimental_6136	1:232603151	-0.401874	-0.385833	x	TTAACATGGGGGATTGTGGGGGATAAATTAATTCCCAGTCTAGAATGGCCATCCTGAGGATGGTGGTGAGGGGAAAATGGGCCACACCTGATGTAGATCCCTGGCAGTGTCAACCTCTGTGATGTTTTTAAGGACCTTTCCTTCATTTAAGCCCGTAAGTCAAGTTCCCA	TTAACATGGGGGATTGTGGGGGATAAATTAATTCCCAGTCTAGAATGGCCATCCTGAGGATGGTGGTGAGGGGAAAATGGGCCAAACCTGATGTAGATCCCTGGCAGTGTCAACCTCTGTGATGTTTTTAAGGACCTTTCCTTCATTTAAGCCCGTAAGTCAAGTTCCCA
experimental_6156	1:232610426	0.955556	0.897056	x	AATTTTTTTTTTTACTGATATATAATAGTTGTACATATTTTGGGGTTACACGCTGTATTTTGATACCTGCATACAATGTGTATTGATCACATCAGAGTAATTGGCATATCTGTTACCACAAACACTTATCTTTGTGTTGAGAACATTTCAAATTTTTTTGCAGCTGCTTT	AATTTTTTTTTTTACTGATATATAATAGTTGTACATATTTTGGGGTTACACGCTGTATTTTGATACCTGCATACAATGTGTATTCATCACATCAGAGTAATTGGCATATCTGTTACCACAAACACTTATCTTTGTGTTGAGAACATTTCAAATTTTTTTGCAGCTGCTTT
experimental_6205	1:232667977	x	x	x	TTCATCCTCTCAGTTACTTACGCCAAAAATCCTGGAGTCATTCTTGACTTTTCTTGTTCTCCTGCTCAGCCCATTCATTAGCCAAAGCTGCCAGTTCAATCCTCCCACCAGGAAGCAGTCTGCTTCTCACCATCTGTACTGCTGCCACTTGGTTCAAGACCCCATCACCC	TTCATCCTCTCAGTTACTTACGCCAAAAATCCTGGAGTCATTCTTGACTTTTCTTGTTCTCCTGCTCAGCCCATTCATTAGCCAGAGCTGCCAGTTCAATCCTCCCACCAGGAAGCAGTCTGCTTCTCACCATCTGTACTGCTGCCACTTGGTTCAAGACCCCATCACCC
experimental_6247	1:232751527	x	x	x	TAGAATCTGTCAACAATCTAATTATTAGACTTTACCCTCCCTTCCTCCACCCAGAACTAAACTACTTCCAATGAGGGGGGGCAGGGAGGACTCTATCTTGAGAAATATTATTAGAAAATCTACTGTATTTCCAGAATAAGAGCACCACAAGGGCAACACCCTGTCTGCCT	TAGAATCTGTCAACAATCTAATTATTAGACTTTACCCTCCCTTCCTCCACCCAGAACTAAACTACTTCCAATGAGGGGGGGCAGGCAGGACTCTATCTTGAGAAATATTATTAGAAAATCTACTGTATTTCCAGAATAAGAGCACCACAAGGGCAACACCCTGTCTGCCT
experimental_6338	1:234267657	x	0.615892	x	GTATTAGCCTAATTTAGAACAGATCACTTACCACTTTTTTTAAAGAACTGTTGATGCTCAGCAAATAATAAGCGATAATAATAAGGTTCTCTTGTGAAAACAAAGATTTTGTTTATTCTAGACTATGTATAAACTTCGGGGAGTGGAGTGGAGGAGAGGCTGTGCAGTTC	GTATTAGCCTAATTTAGAACAGATCACTTACCACTTTTTTTAAAGAACTGTTGATGCTCAGCAAATAATAAGCGATAATAATAAGATTCTCTTGTGAAAACAAAGATTTTGTTTATTCTAGACTATGTATAAACTTCGGGGAGTGGAGTGGAGGAGAGGCTGTGCAGTTC
experimental_6359	1:234462413	0.369644	x	x	GCCGCCCCGCTGTTCCATCCGCAGGAACTCTTTTCTAGGATTTTCTGCTTTTGGGTCCCTCCTAGGTTTGCCGCAGCGCATCCCGGTGCTGGCCACCTTCTGGCGCGGTGGGGAGTGGAGGTGTTGTGGTTGTGGCTGTTTTCTTTCTGGAAAGAAATCTCTCAACCTAC	GCCGCCCCGCTGTTCCATCCGCAGGAACTCTTTTCTAGGATTTTCTGCTTTTGGGTCCCTCCTAGGTTTGCCGCAGCGCATCCCCGTGCTGGCCACCTTCTGGCGCGGTGGGGAGTGGAGGTGTTGTGGTTGTGGCTGTTTTCTTTCTGGAAAGAAATCTCTCAACCTAC
experimental_6370	1:234474412	x	x	x	TTGTCTGATAGTATAGCCACCCTAGCTTTCTTTTGACTACTCTTTGTATGGAATATTTTTTCCCATTTTTTTAACTTTCAATCTATTTGTGTTTGGTGATCTAAAGTGAGTCTCTTGTAGACAGATAGATGGATCACAGGTTTTTTTAAATCAAAAAATTCATTCTGTGA	TTGTCTGATAGTATAGCCACCCTAGCTTTCTTTTGACTACTCTTTGTATGGAATATTTTTTCCCATTTTTTTAACTTTCAATCTGTTTGTGTTTGGTGATCTAAAGTGAGTCTCTTGTAGACAGATAGATGGATCACAGGTTTTTTTAAATCAAAAAATTCATTCTGTGA
experimental_6389	1:241081071	1.45517	1.2855	x	AGAATATAGTTGGTTCTGTTTTATATCCACTCTGATAGTCCCTGTCTTTTACTTGATGTATATCATTCACATTTAAAGTGGTTATTAATATTGTTGGTTTAATATCTATAACTGTTACATTAATGTTTATAACTGTTTTATATTAGTTTCCTTTTGTCTTCCTGTCTCTT	AGAATATAGTTGGTTCTGTTTTATATCCACTCTGATAGTCCCTGTCTTTTACTTGATGTATATCATTCACATTTAAAGTGGTTACTAATATTGTTGGTTTAATATCTATAACTGTTACATTAATGTTTATAACTGTTTTATATTAGTTTCCTTTTGTCTTCCTGTCTCTT
experimental_6392	1:241114653	x	x	x	TTAGAATCTTTCTGCTTACATTATTCATCTACTCTTCCATGTTTTGCACTTTTTCTATTAGAGTCCCTAACATATTAATTACAATTTAAACTTCCTGTCTGATAATTCCAATTTCTGTGTCATATTCGAATTTGGTTCTCATTGTTGTTTTGCCTCTTCACACTGTGTTT	TTAGAATCTTTCTGCTTACATTATTCATCTACTCTTCCATGTTTTGCACTTTTTCTATTAGAGTCCCTAACATATTAATTACAAGTTAAACTTCCTGTCTGATAATTCCAATTTCTGTGTCATATTCGAATTTGGTTCTCATTGTTGTTTTGCCTCTTCACACTGTGTTT
experimental_6394	1:241147403	-0.412442	-0.316172	x	GGGCCTACGTAAAAACTAAAAGGTGGAAAAGCAGTCAACAGAAATAATTTACTGCACACTGTCTATATGTAAGTGCTGGGAATAATAGAAAATTGAAAGTAATAATGGAGTGCACAGTATATTCAGCAGGTCTTGAATTCTAGGCTAAAGAATTAAATTTTCTTTTTCCC	GGGCCTACGTAAAAACTAAAAGGTGGAAAAGCAGTCAACAGAAATAATTTACTGCACACTGTCTATATGTAAGTGCTGGGAATAACAGAAAATTGAAAGTAATAATGGAGTGCACAGTATATTCAGCAGGTCTTGAATTCTAGGCTAAAGAATTAAATTTTCTTTTTCCC
experimental_6445	1:242031369	x	x	x	CTGCCTGCCTCGGCCTCCCAAAGTGCTGGGATTATAGGTGTGAGCCACCGCACCCGGCCTTAAAAATTTTTTTTGTGGAGACAGGGTCTCAGTGTGTTGCCAAGCCTGGTCTTGAACTCCTAGGCTCAAGCAATCCACCTGCCTTGGCCTCCCAAAACGTTGCAGTTGTA	CTGCCTGCCTCGGCCTCCCAAAGTGCTGGGATTATAGGTGTGAGCCACCGCACCCGGCCTTAAAAATTTTTTTTGTGGAGACAGAGTCTCAGTGTGTTGCCAAGCCTGGTCTTGAACTCCTAGGCTCAAGCAATCCACCTGCCTTGGCCTCCCAAAACGTTGCAGTTGTA
experimental_6521	1:2918229	-0.724128	x	x	CCTGGAGCAGCAGCCCTGGCCCCACCCCCACCCCTCAGGATCGGGGCCAGCGACCCCTGCCAGGACTCTCTGTGCCTGGCACGAACGAGGCAACAGTGACCAGATGGTGCTGCCTTCTCAATCCAGGGGAACTAGTTCTGCGACCCCGGTGGAAATGTACCCTTCTGGCA	CCTGGAGCAGCAGCCCTGGCCCCACCCCCACCCCTCAGGATTGGGGCCAGCAACCCCTGCCAGGACTCTCTGTGCCTGGCACGAATGAGGCAACAGTGACCAGATGGTGCTGCCTTCTCAATCCAGGGGAACTAGTTCTGCGACCCCGGTGGAAATGTACCCTTCTGGCA
experimental_6546	1:2932560	-0.890402	-0.467268	x	TGGGCACCATGCAGAGCAGTCCACCAGCATCTGGCTGCATGTGGATAATGCCACTGAGGTGTGGTCTTGGGCCCCAGGGCTTAGCCCACCCTCATGGGTGGCACCTACTTGACACCCCACAAGGGAGGCAGTCCTGGGGTCTGCATTTTCTAGCCCAGCCTGCAGTCGGG	TGGGCACCATGCAGAGCAGTCCACCAGCATCTGGCTGCATGTGGATAATGCCACTGAGGTGTGGTCTTGGGCCCCAGGGCTTAGCTCACCCTCATGGGTGGCACCTACTTGACACCCCACAAGGGAGGCAGTCCTGGGGTCTGCATTTTCTAGCCCAGCCTGCAGTCGGG
experimental_6552	1:2940998	-0.607577	-0.704418	x	GGAATAACAGCACAATGAGTCTTGGGCTTCAGACAGGACAAAAGAACACCAGATTGGGTAAAAATAGGGGTCAATAGATTCGACTTGACGAGCTTCTTAAATCATATTTGATGGTTGAAGGAAAAATCTCAGCCCCCCTGATGTTGCATTCAGTGCACACACAGCAGACA	GGAATAACAGCACAATGAGTCTTGGGCTTCAGACAGGACAAAAGAACACCAGATTGGGTAAAAATAGGGGTCAATAGATTCGACCTGACGAGCTTCTTAAATCATATTTGATGGTTGAAGGAAAAATCTCAGCCCCCCTGATGTTGCATTCAGTGCACACACAGCAGACA
experimental_6562	1:2947756	x	x	x	ACGCTGAGCCAGGACCAGCCATGACAATGTCTGCATTGTTTCCCATGCCGGGCATTGTCACCGAAGGACAGTGCCCCGGACACAGGGGCCACAGCGCACAGGGATCAGCACGTACTGGCAGATCATGGACACCTACCAGAAAGCCGAAAGCCGTGGCCAGATCTGAAAGT	ACGCTGAGCCAGGACCAGCCATGACAATGTCTGCATTGTTTCCCATGCCGGGCATTGTCACCGAAGGACAGTGCCCCGGACACATGGGCCACAGCGCACAGGGATCAGCACGTACTGGCAGATCATGGACACCTACCAGAAAGCCGAAAGCCGTGGCCAGATCTGAAAGT
experimental_6576	1:2954203	x	x	x	GCATCCCCTTACTTCCCTCTGGGAAGGGGTCCTCTGCGTTACCCTCCTTGTTCTCCCAGGCACAGGGCTCTAGAACAGCCCAGCGAAAAGGAGAGGCACGGAGCCTGTCATTCAGATGAGCCGGCAGGGGCTGTCTGCTGGGCAGCCTCGCTGGAATGACGGCCAGTGAG	GCATCCCCTTACTTCCCTCTGGGAAGGGGTCCTCTGCGTTACCCTCCTTGTTCTCCCAGGCACAGGGCTCTAGAACAGCCCAGCAAAAAGGAGAGGCACGGAGCCTGTCATTCAGATGAGCCGGCAGGGGCTGTCTGCTGGGCAGCCTCGCTGGAATGACGGCCAGTGAG
experimental_6604	1:3062228	0.975088	0.821341	x	GCATAGCTGATAGCCCAGCCAGAGCGCTTTCTACAGGGGTGGAAGTGAGAGACCGGGAGCGGGTGGGGCGGGTGAGTGAAGCACGTCCTGACTGTACGGACCACGCAGGACACACATCTCTGCAGGAGGCTCATGGCTCTGTTCTGCTGTGGAATTTCACTGCTGCACCA	GCATAGCTGATAGCCCAGCCAGAGCGCTTTCTACAGGGGTGGAAGTGAGAGACCGGGAGCGGGTGGGGCGGGTGAGTGAAGCACATCCTGACTGTACGGACCACGCAGGACACACATCTCTGCAGGAGGCTCATGGCTCTGTTCTGCTGTGGAATTTCACTGCTGCACCA
experimental_6631	1:30725518	-0.463081	-0.67624	x	GTAATCGAGGAGACCTTTGCGTTGGGAGGTCTGGTCTCCTCTGCAGACAGAGGTTCTGTGTTGGCATTGAGTGTCCGCTGCTCCTTGCCAGGTGGAGCATGGGCCCCAGAAGTGACACTGGGACTGGTCCCTGGTCTCGCTGTGCCCCAGAGACTCCCAGAGGCGGCCCA	GTAATCGAGGAGACCTTTGCGTTGGGAGGTCTGGTCTCCTCTGCAGACAGAGGTTCTGTGTTGGCATTGAGTGTCCGCTGCTCCCTGCCAGGTGGAGCATGGGCCCCAGAAGTGACACTGGGACTGGTCCCTGGTCTCGCTGTGCCCCAGAGACTCCCAGAGGCGGCCCA
experimental_6672	1:31079684	x	0.36599	x	ATCTGTGCAAGTTAGATCCATTAACAAGTGCTAAGTGGCCAATCACTCACAGAGGGGGCTTTTGAGTAAGCCCAAGAAATGATCAGACTGACTGGGCGGCTCTGCCGGGAGCCCTGGAGCAACATTTACAACACGGGTTTGCAAGTCTTAATTATTTTTCTTCCCACTGA	ATCTGTGCAAGTTAGATCCATTAACAAGTGCTAAGTGGCCAATCACTCACAGAGGGGGCTTTTGAGTAAGCCCAAGAAATGATCAAACTGACTGGGCGGCTCTGCCGGGAGCCCTGGAGCAACATTTACAACACGGGTTTGCAAGTCTTAATTATTTTTCTTCCCACTGA
experimental_6678	1:31090515	-0.634633	x	x	AAGACAAGAGGGCCGGATTATACAAGTGATAAAACGCTGACATCTCACACATACGACATGTGCTTGAAAGATGCACATTCAGATTATTTTTAAGGGTAAAGTAACCTTTAAAAGTGATTTATTCCTCCTCGGTTTAAAAAAAAATGTTTGAGAGGTAAAATATATGTGTG	AAGACAAGAGGGCCGGATTATACAAGTGATAAAACGCTGACATCTCACACATACGACATGTGCTTGAAAGATGCACATTCAGATTCTTTTTAAGGGTAAAGTAACCTTTAAAAGTGATTTATTCCTCCTCGGTTTAAAAAAAAATGTTTGAGAGGTAAAATATATGTGTG
experimental_6702	1:3150696	0.307894	0.327021	x	CAGAGGAAGGCCCCCAGAACAGGGGGATGAGTCAGGGATGAACCCTGAAGACGAAATCAACACGACAGTCCCATGCCCGGGTTCCAAGAGCCCAAGCCCTGAACACACTCCCAGGACACCGGGACCGACCCAATCGCAAACCCCGAAAGTCACATCCAGCCTGGTGGGAG	CAGAGGAAGGCCCCCAGAACAGGGGGATGAGTCAGGGATGAACCCTGAAGACGAAATCAACACGACAGTCCCATGCCCGGGTTCTAAGAGCCCAAGCCCTGAACACACTCCCAGGACACCGGGACCGACCCAATCGCAAACCCCGAAAGTCACATCCAGCCTGGTGGGAG
experimental_6706	1:3157211	x	x	x	CTGGCGCCGCCCCAGGGGGGCTCAGCTTGCTGTTTGGTGCCACAAATGGATCCCAGAAGGTTTCTCTCCCGTCAAAATTATCTGTTATTAAAGTATCTGAGAACCTAACTAAGGAGGAAACCCAGAGTGAGCCCCGGCCACGGAGCTGCTTCCATACCAGCGGGAGGTGG	CTGGCGCCGCCCCAGGGGGGCTCAGCTTGCTGTTTGGTGCCACAAATGGATCCCAGAAGGTTTCTCTCCCGTCAAAATTATCTGATATTAAAGTATCTGAGAACCTAACTAAGGAGGAAACCCAGAGTGAGCCCCGGCCACGGAGCTGCTTCCATACCAGCGGGAGGTGG
experimental_6796	1:33246440	0.268954	0.272351	x	AGGTGTCTAATTCCAGGCATCAGGCTTTCTGTTGCGATTGTTGCCTGTGGATATTATGCAACCAAACACAGCCAGGAACTCAGCATGGGGGACGGATGTTAGTCAGAGGGAACTTGTTTATCTGTTAAATCTGGTCTGATAGACTCACCTGATCCCTATCGGCTTGCCTG	AGGTGTCTAATTCCAGGCATCAGGCTTTCTGTTGCGATTGTTGCCTGTGGATATTATGCAACCAAACACAGCCAGGAACTCAGCGTGGGGGACGGATGTTAGTCAGAGGGAACTTGTTTATCTGTTAAATCTGGTCTGATAGACTCACCTGATCCCTATCGGCTTGCCTG
experimental_6822	1:33283583	1.79791	1.27826	x	CGCGGCAGAAAAGCCCGCGGCTATCTTCCCGCCAGCAACAGCCTCCCGCCGAGCCGGCCGGGACAGAGGCGGCCCCCACCCCCACTGGGCAGGGGACTGCAGACGGCGCTCCCCGACTCTCAAGACGACCAGGGAGCTTCCCTTTTCCTCAGCGGGGTGAGGGGCATCTG	CGCGGCAGAAAAGCCCGCGGCTATCTTCCCGCCAGCAACAGCCTCCCGCCGAGCCGGCCGGGACAGAGGCGGCCCCCACCCCCAGTGGGCAGGGGACTGCAGACGGCGCTCCCCGACTCTCAAGACGACCAGGGAGCTTCCCTTTTCCTCAGCGGGGTGAGGGGCATCTG
experimental_6850	1:33299371	1.3361	1.29653	x	TAAGTACAAAGAAAGCAGATTATAAACTATTAATATGTAATTTCCCTGTATATATTCTACCTTACAGGAAAGATAATTATCAAAATGTTAATTTTGTTATTTCTAGGTGGCAGGATAGATTTATAGGTGATTTTAAGTTTTTTTCTTTGTAGGAGAGAGAATCATTATTT	TAAGTACAAAGAAAGCAGATTATAAACTATTAATATGTAATTTCCCTGTATATATTCTACCTTACAGGAAAGATAATTATCAAACTGTTAATTTTGTTATTTCTAGGTGGCAGGATAGATTTATAGGTGATTTTAAGTTTTTTTCTTTGTAGGAGAGAGAATCATTATTT
experimental_6868	1:33319703	0.741281	0.957131	x	TAAGACTCAAATTTAGTATTACAGTTTTCTGGATTCTTGATGCAGTGTGGCTGTACAAATTTATTCAGTTACTTTGATTCAGATACTCAAAAACCTTGGAATCATCTTTTACTTTTTTCTCTCTCACCCCATATTCAGTCTATCAGCAAATCCCATAGGTTCTGCATATA	TAAGACTCAAATTTAGTATTACAGTTTTCTGGATTCTTGATGCAGTGTGGCTGTACAAATTTATTCAGTTACTTTGATTCAGATATTCAAAAACCTTGGAATCATCTTTTACTTTTTTCTCTCTCACCCCATATTCAGTCTATCAGCAAATCCCATAGGTTCTGCATATA
experimental_6876	1:33324088	x	x	x	CTAGTGGTTAACATGGTATTCTTTAAGAAGAAAAAACAAAGCCAAAGAAAACTCATTATCTGGCATGTTCGCCTTAAAGATGGTACTGGGTAGAATCTGGAGTTTTCATCTCTTTTCAAAGCTGCATATCTCTTATATTTGGTATTGGCCTCTAAGTCTAATATTGCAGT	CTAGTGGTTAACATGGTATTCTTTAAGAAGAAAAAACAAAGCCAAAGAAAACTCATTATCTGGCATGTTCGCCTTAAAGATGGTAGTGGGTAGAATCTGGAGTTTTCATCTCTTTTCAAAGCTGCATATCTCTTATATTTGGTATTGGCCTCTAAGTCTAATATTGCAGT
experimental_6892	1:33335039	x	x	x	CTGAGGATACTTCTGTTCTCCTCACTCCCAGTCCAGGGCTCACCCCAGCCTGACACTTCTCGATCTCTGGGTCTTTCTCCTTCGCGCAAGGTCACTCATTGGACAGGGCAGTATTGTCAAAAGAGCACTGGACTGGGGAGTCCTTTTGTCTGCTTTTCATCAGCTAACCT	CTGAGGATACTTCTGTTCTCCTCACTCCCAGTCCAGGGCTCACCCCAGCCTGACACTTCTCGATCTCTGGGTCTTTCTCCTTCGAGCAAGGTCACTCATTGGACAGGGCAGTATTGTCAAAAGAGCACTGGACTGGGGAGTCCTTTTGTCTGCTTTTCATCAGCTAACCT
experimental_6918	1:33342304	x	0.672209	x	AGCCTGGGAGTGAAGACTGCCTTTACGTTCACTCCTCAGCTCAGCCCCAGACTGCCGGAGTGACCTTGGCATCTGTTCTCACTGGCGAACAGCGGCCATCCGCAGTGAAGGTCTGACCCTGAGTCTCCAGGGTCGGTCCACCTCCCACAACCCAAGTCCACGGAGGACCT	AGCCTGGGAGTGAAGACTGCCTTTACGTTCACTCCTCAGCTCAGCCCCAGACTGCCGGAGTGACCTTGGCATCTGTTCTCACTGGTGAACAGCGGCCATCCGCAGTGAAGGTCTGACCCTGAGTCTCCAGGGTCGGTCCACCTCCCACAACCCAAGTCCACGGAGGACCT
experimental_6933	1:33353596	x	x	x	ATAAATGTTAAATAAATAAAAATGACTTACATATACCCAGGTGCCACAAAACTCATGCAAAAACTGTGCAAATGAATGTATACCGATAACTGTATGCTTCATAGCTCACCAGATCCACACCCTGGATCCCATGCCACTCACGTACCAGCCCACGCCCACCCATGGGTCAG	ATAAATGTTAAATAAATAAAAATGACTTACATATACCCAGGTGCCACAAAACTCATGCAAAAACTGTGCAAATGAATGTATACCCATAACTGTATGCTTCATAGCTCACCAGATCCACACCCTGGATCCCATGCCACTCACGTACCAGCCCACGCCCACCCATGGGTCAG
experimental_6939	1:33355923	x	x	x	CCATCTTCAAGGCTGGGCTGAGGGGATGGGTGGTTTCTGAAATAAAGCTAACATGCAGCACACTTAAACTTGTACTAACAAAAGGCATTTATATCCGGTCCTTAAATCTCCTTGTGAAGTCAGTATGAGCGTACAGATGAGCAACCTAAGATTGAAGGCCACTTCCAGAA	CCATCTTCAAGGCTGGGCTGAGGGGATGGGTGGTTTCTGAAATAAAGCTAACATGCAGCACACTTAAACTTGTACTAACAAAAGACATTTATATCCGGTCCTTAAATCTCCTTGTGAAGTCAGTATGAGCGTACAGATGAGCAACCTAAGATTGAAGGCCACTTCCAGAA
experimental_6978	1:33537521	x	x	x	GCCCAGGCAGGAGTGCAGTGGCACAATCATGGCTCACTGCAGCCTTGACTTCTGGGCTCAGATGATCCTCCCACCTCAGCCTCCCAAGTACCTGGGACTACAGGCATATGCGACCACCACCAGCTTATTATTATTATTATTATTATTTGTATTTTTTGTAGAGACAGGGC	GCCCAGGCAGGAGTGCAGTGGCACAATCATGGCTCACTGCAGCCTTGACTTCTGGGCTCAGATGATCCTCCCACCTCAGCCTCCCCAGTACCTGGGACTACAGGCATATGCGACCACCACCAGCTTATTATTATTATTATTATTATTTGTATTTTTTGTAGAGACAGGGC
experimental_6987	1:33543621	x	x	x	GGTTTATGAAGAATAGATTGACTTGGCTGACATGATTCTGACTAGAGATCAGAAGATTTTTATCCTGCTTCTGCTCCATGTTCTTGAGGGCTCAGCACAGCAATCATAGATGCTACAACAGCAGTAGCATGAGAGACAAGCAGAAGAGAAGCTACCAGCTTTTGGGTTGG	GGTTTATGAAGAATAGATTGACTTGGCTGACATGATTCTGACTAGAGATCAGAAGATTTTTATCCTGCTTCTGCTCCATGTTCTTAAGGGCTCAGCACAGCAATCATAGATGCTACAACAGCAGTAGCATGAGAGACAAGCAGAAGAGAAGCTACCAGCTTTTGGGTTGG
experimental_6999	1:33571731	x	x	x	TTGAGTCTTTGTAGGTAATATTTGTCTAGGAATTTATCCATTTTGCCTAGGTTATCCAATTTCTTGGTGTATAGTTATTCATGCTAGTAGTGGTCTCTTATGATCCTTTGAATTTCTGTGGTATCCTGTAATGTCTCCTCTTTCATTTATAATTTTATTTATTTGAGTCT	TTGAGTCTTTGTAGGTAATATTTGTCTAGGAATTTATCCATTTTGCCTAGGTTATCCAATTTCTTGGTGTATAGTTATTCATGCGAGTAGTGGTCTCTTATGATCCTTTGAATTTCTGTGGTATCCTGTAATGTCTCCTCTTTCATTTATAATTTTATTTATTTGAGTCT
experimental_7027	1:33638425	-0.174742	-0.142527	x	TGCGGAGGTGAGCCCTGAGCGAAAGTCATGCTGTCAGGATTTGAACACAGGCTTTTCTGATGAAGAGTCCCTGAAGCCAGAGCTGAGATGGCTTTCCACAGCTGCTTTGTCCCCTGGACCAGAGGGAGGGATGGCCTCACAGCAGGAGAGATCTGGCCTTGGGAACATTT	TGCGGAGGTGAGCCCTGAGCGAAAGTCATGCTGTCAGGATTTGAACACAGGCTTTTCTGATGAAGAGTCCCTGAAGCCAGAGCTAAGATGGCTTTCCACAGCTGCTTTGTCCCCTGGACCAGAGGGAGGGATGGCCTCACAGCAGGAGAGATCTGGCCTTGGGAACATTT
experimental_7044	1:33646252	-0.166897	x	x	TGGGATGGCGGAAACAAGTGAGATCAGAACTGGACCAGATACTGGGCTGGGGCAGGGTTGTGGACGAACCGGAATCAGAGTTGGGCAAAGGCAGGGCCACTGTCAGACTGAGGGCGAGGTCGCGAGGATGGGTCTGTATTAAACCGGGTAGCTGAGCTCTGGCAGGCTGG	TGGGATGGCGGAAACAAGTGAGATCAGAACTGGACCAGATACTGGGCTGGGGCAGGGTTGTGGACGAACCGGAATCAGAGTTGGACAAAGGCAGGGCCACTGTCAGACTGAGGGCGAGGTCGCGAGGATGGGTCTGTATTAAACCGGGTAGCTGAGCTCTGGCAGGCTGG
experimental_7054	1:33657866	-0.329609	-0.53287	x	ATGGTCTTTAATATATTGTAGAGGCCTAGGATGAATTGGGGGACAAGATACAGATACAAGGGGATACAACCATTTATGAAGTCTCTCTAACATCTGAGAGATGTGGAGGCAATGGTAGTTAAAGAACTGGTGGAGTTTGTTGGTTGTTGTTAAGTACCATTGAAGTGCTA	ATGGTCTTTAATATATTGTAGAGGCCTAGGATGAATTGGGGGACAAGATACAGATACAAGGGGATACAACCATTTATGAAGTCTGTCTAACATCTGAGAGATGTGGAGGCAATGGTAGTTAAAGAACTGGTGGAGTTTGTTGGTTGTTGTTAAGTACCATTGAAGTGCTA
experimental_7058	1:33669558	x	x	x	TTTGGATATCAGATGTACGGTTTGCAAACATTTTCTCCCATTTTGTATGCTGCCTTTTCCTTTTACTGACTGTTTCCCCTGCTGTGAAGAAGCTCTTTGGTTTGATGTAGTCCCATTTATTTATTTTTGCTTTTATAGCCTGAGCTTTTTGTGTGATATCCAGAAAATTA	TTTGGATATCAGATGTACGGTTTGCAAACATTTTCTCCCATTTTGTATGCTGCCTTTTCCTTTTACTGACTGTTTCCCCTGCTGTAAAGAAGCTCTTTGGTTTGATGTAGTCCCATTTATTTATTTTTGCTTTTATAGCCTGAGCTTTTTGTGTGATATCCAGAAAATTA
experimental_7061	1:33676823	x	-0.449796	x	GTTAGCCAGGTTGGTCTCAATCTCCTGACCTTGTGATCTGCCCTCGCTAGCCTCCCAAAGTGTTGGGATTACAGATGTGAGCCACCGCGCCAGGCCTACATTTAAGGTTAATATTGTTATGTGTGAATTTGATCCTGCCATTATGATGCTAGCTGGTTATTTCACTGTTT	GTTAGCCAGGTTGGTCTCAATCTCCTGACCTTGTGATCTGCCCTCGCTAGCCTCCCAAAGTGTTGGGATTACAGATGTGAGCCACTGCGCCAGGCCTACATTTAAGGTTAATATTGTTATGTGTGAATTTGATCCTGCCATTATGATGCTAGCTGGTTATTTCACTGTTT
experimental_7120	1:3375181	-0.639045	-0.800472	x	CTCAGGCACAGGGCTTTCCTCAAACATCTGCTGCTGGTGGTTGATTGTTTCTGCTTCTATTGAGGAGACAGGCCTTATGATGGCGGGAGGTCCAAGTGCACACACCCTGAGCACAGGTGTCTGACCGGGAGGGCCCAATGGGACCCCCAGCCCCATGCCAGGTCCATATC	CTCAGGCACAGGGCTTTCCTCAAACATCTGCTGCTGGTGGTTGATTGTTTCTGCTTCTATTGAGGAGACAGGCCTTATGATGGCAGGAGGTCCAAGTGCACACACCCTGAGCACAGGTGTCTGACCGGGAGGGCCCAATGGGACCCCCAGCCCCATGCCAGGTCCATATC
experimental_7210	1:33840350	x	x	x	TTGGTTATTATTAGGCACAATTCTGTAGTTGAGAAAACTGGGGCTCAGAGAAGGTAATAACTTGTTCAAGGTCATTCAGGTAAAGACAAAAAAATTGAACCTCTCACCCCAGACCTGTGTTCTTAATCACTACAATGTTTTTTTGAGGTTCCTGGATAATACAGGCAGAA	TTGGTTATTATTAGGCACAATTCTGTAGTTGAGAAAACTGGGGCTCAGAGAAGGTAATAACTTGTTCAAGGTCATTCAGGTAAATACAAAAAAATTGAACCTCTCACCCCAGACCTGTGTTCTTAATCACTACAATGTTTTTTTGAGGTTCCTGGATAATACAGGCAGAA
experimental_7224	1:33869340	x	x	x	AGGAAAAGAATGGTCAGCAGTGTTGAATGCTGCTGAGACACCAAAGAAAATGAGAATTGAAAATGTTTATTACCTTTAGTGACATTGAAGTCTCTGACCTCAGTGAAAGTAATTTTAGCAGAGTGGAGATGGAATCTGAGTCATTTTAACATCCACAGTACCTTTCCGTA	AGGAAAAGAATGGTCAGCAGTGTTGAATGCTGCTGAGACACCAAAGAAAATGAGAATTGAAAATGTTTATTACCTTTAGTGACACTGAAGTCTCTGACCTCAGTGAAAGTAATTTTAGCAGAGTGGAGATGGAATCTGAGTCATTTTAACATCCACAGTACCTTTCCGTA
experimental_7238	1:33895437	x	x	x	ATAAAAGACATCAAGAGCAACGTGGAAGTGGAATTTGCACTTCACTTGCAAAATCAAATTGGTTTCTGGTACTTTTCAATTGTAACCGCATTTTCTCTTGATTTAGAAGGAACGACTTTAGACTCACAAAAGAAACTCTATTGATATCACGGGCGCATTAGCCGATTTTT	ATAAAAGACATCAAGAGCAACGTGGAAGTGGAATTTGCACTTCACTTGCAAAATCAAATTGGTTTCTGGTACTTTTCAATTGTAAGCGCATTTTCTCTTGATTTAGAAGGAACGACTTTAGACTCACAAAAGAAACTCTATTGATATCACGGGCGCATTAGCCGATTTTT
experimental_7251	1:33905877	x	x	x	TATGGTGTTAGGTGAACTTGCCCAAGATTACCTGGCAGAAAAGGGATAGGGCTTGGTTCTGGGTCCTGGTCTGACTGGCTCTGAAGTCTCTGTTCTTTCTGTCCTCCTGGATTTTTTTGCCTCTGCTCATTCAGCCCCGTTTCCTCAATCCTTGGGTGTGGACCTCAGAT	TATGGTGTTAGGTGAACTTGCCCAAGATTACCTGGCAGAAAAGGGATAGGGCTTGGTTCTGGGTCCTGGTCTGACTGGCTCTGAAATCTCTGTTCTTTCTGTCCTCCTGGATTTTTTTGCCTCTGCTCATTCAGCCCCGTTTCCTCAATCCTTGGGTGTGGACCTCAGAT
experimental_7293	1:34039844	-0.907835	-0.4851	x	GGATATACCCCATGAAAAAGAGGGTGAAAACCAGGAAAGGACAATATATGAGATATGAAAAATGACAGAACTAACTCAAGAATACAAAGAAAAGGAATCTCAAAGGGACAACTCAGGAGAGAAATGTTTGCAGCAACATGGCCAGGATTATTATTTTATAAGGAGTAGGG	GGATATACCCCATGAAAAAGAGGGTGAAAACCAGGAAAGGACAATATATGAGATATGAAAAATGACAGAACTAACTCAAGAATACGAAGAAAAGGAATCTCAAAGGGACAACTCAGGAGAGAAATGTTTGCAGCAACATGGCCAGGATTATTATTTTATAAGGAGTAGGG
experimental_7326	1:3427485	-0.650197	-0.552683	x	CGGGCGCGTGGGTTGTGTGTGGTCGTATGCAGTTGTGTGTGGGTGGGGGCGTGTGCACGTGCAGGTGCCTGGTACCAGGGGGCCCGTGGCGTGTGCTCCACAGATGTCGACGACTGTGCAGACAGCCCGTGCTGCCAGCAGGTGTGCACCAACAACCCTGGCGGGTACGA	CGGGCGCGTGGGTTGTGTGTGGTCGTATGCAGTTGTGTGTGGGTGGGGGCGTGTGCACGTGCAGGTGCCTGGTACCAGGGGGCCTGTGGCGTGTGCTCCACAGATGTCGACGACTGTGCAGACAGCCCGTGCTGCCAGCAGGTGTGCACCAACAACCCTGGCGGGTACGA
experimental_7387	1:3551792	x	x	x	GAAATGTCTCATCTGCAGTACAAGATTCTGCTGTACTCATTGGATGGCCGGTTGTTGTCCACGTACAGCGCTTACGAGTGGTCCCTGGGCATCAAGTCTGTGGCCTGGAGCCCCAGCAGTCAGTTCCTGGCAGTTGGGAGCTATGATGGAAAGGTGGGAACCAGTGCAGG	GAAATGTCTCATCTGCAGTACAAGATTCTGCTGTACTCATTGGATGGCCGGTTGTTGTCCACGTACAGCGCTTACGAGTGGTCCTTGGGCATCAAGTCTGTGGCCTGGAGCCCCAGCAGTCAGTTCCTGGCAGTTGGGAGCTATGATGGAAAGGTGGGAACCAGTGCAGG
experimental_7411	1:3587640	x	x	x	GAAACCTGGACAGGTGCCAGCCGACCTGTGCTTCCAGCCCAGCCCTGAGGGAGGCTGTGCAGCCAGACCCCACTCTGACCAGCATGGCACCCACGAGGGACGGCTGTCAGGAAGCCTCACTCCTCAGGGCCCGCGCACCCCCATTTAAGAGACGCTGGTCTTCCCCAGAC	GAAACCTGGACAGGTGCCAGCCGACCTGTGCTTCCAGCCCAGCCCTGAGGGAGGCTGTGCAGCCAGACCCCACTCTGACCAGCACGGCACCCACGAGGGACGGCTGTCAGGAAGCCTCACTCCTCAGGGCCCGCGCACCCCCATTTAAGAGACGCTGGTCTTCCCCAGAC
experimental_7436	1:3659742	3.6782	3.21346	x	GCCCAGGTGTCTCAGGGAGAATGGGCTTCGGGGAATAGGCTTGCCTGCTTCATCTCCTGACTCCTTTGCTAGGCACTTTGATCCGGTTTTCCAGTTCTTGCACAAGCAAGTTTGTGTCAGCCACGCCCTGGGGAGGATCCACTGGATCACCGCCGTCACTGCCTGTTCCC	GCCCAGGTGTCTCAGGGAGAATGGGCTTCGGGGAATAGGCTTGCCTGCTTCATCTCCTGACTCCTTTGCTAGGCACTTTGATCCAGTTTTCCAGTTCTTGCACAAGCAAGTTTGTGTCAGCCACGCCCTGGGGAGGATCCACTGGATCACCGCCGTCACTGCCTGTTCCC
experimental_7458	1:36895980	x	x	x	CCACCATCCTGGCTCAGGCCCTCATACTCTTGTGGGCTATGCTTCCCAACTGGGCCCCTCTCCTCCTGCCTTGCCTACATAGCTAGGCAATTCTACATCCTAACTTTTAAAAACACATTTTCTAGCCAGGCACAGTGGCTCATGCCTGTAATCCTAGCACTTTGGGAGGC	CCACCATCCTGGCTCAGGCCCTCATACTCTTGTGGGCTATGCTTCCCAACTGGGCCCCTCTCCTCCTGCCTTGCCTACATAGCTCGGCAATTCTACATCCTAACTTTTAAAAACACATTTTCTAGCCAGGCACAGTGGCTCATGCCTGTAATCCTAGCACTTTGGGAGGC
experimental_7506	1:37003919	x	x	x	AAAATATGTTTCCATGAACTCCATCATTCTCTGTCCTTCCCACCCTCTACCCATCCCCATCCTGTCCTTCCTTCTGATCTCAATCCCCTAAGGTAAGTTGTTATGGGATGAGAGGAAAATAAAGATTTCTCTTTGGGCGTTAAAAGCTATTTGCAGTGGGATTCAAACAG	AAAATATGTTTCCATGAACTCCATCATTCTCTGTCCTTCCCACCCTCTACCCATCCCCATCCTGTCCTTCCTTCTGATCTCAATTCCCTAAGGTAAGTTGTTATGGGATGAGAGGAAAATAAAGATTTCTCTTTGGGCGTTAAAAGCTATTTGCAGTGGGATTCAAACAG
experimental_7512	1:37026410	x	x	x	AGGTCTCTGGCACCAGTCTCCATGGAGGGTCTTCATGTGCAAATCAGACCCCTGGGCCCCAGCCTCCTCCACACTCCTCTTGCCACACATGGGCTATGGTTGTCTCGGCCCAGCACATCGCTAACAACTGCAGGACAAGGCCCTCTTGTCATCATCCCACTGCCCCAAGC	AGGTCTCTGGCACCAGTCTCCATGGAGGGTCTTCATGTGCAAATCAGACCCCTGGGCCCCAGCCTCCTCCACACTCCTCTTGCCCCACATGGGCTATGGTTGTCTCGGCCCAGCACATCGCTAACAACTGCAGGACAAGGCCCTCTTGTCATCATCCCACTGCCCCAAGC
experimental_7572	1:37062952	x	x	x	AGGAGTGAACAATGTAAGAGAGAAACCCACACCCCAAGAGACAAGTGGAGGGGAGGCTGAGATGGGCACTGGGAAGGAAACCAGCCTTGAGACCTCTGACTAAGGCTCAGCCCATACCCTGGTGAGGAGGAATAAGAGGTCAAGGTCAGAGCTACACTGTAGTTACACCT	AGGAGTGAACAATGTAAGAGAGAAACCCACACCCCAAGAGACAAGTGGAGGGGAGGCTGAGATGGGCACTGGGAAGGAAACCAGTCTTGAGACCTCTGACTAAGGCTCAGCCCATACCCTGGTGAGGAGGAATAAGAGGTCAAGGTCAGAGCTACACTGTAGTTACACCT
experimental_7616	1:37115719	x	x	x	CTGTGGCCAGTGGGAAGCTCATGGGCCAGCCTCACACGAATGAAGAAGTTGATACGGGGCTTGGGACATTGTTGGTGCTCAGTGTTTGCTCATGAGTAGATGGGCCCTCCCAGGAAGAGCTCTGAAAGTCAAGGAACCAGGCTCCCATGAGTGCCAACGTGTTTGGAAGT	CTGTGGCCAGTGGGAAGCTCATGGGCCAGCCTCACACGAATGAAGAAGTTGATACGGGGCTTGGGACATTGTTGGTGCTCAGTGTATGCTCATGAGTAGATGGGCCCTCCCAGGAAGAGCTCTGAAAGTCAAGGAACCAGGCTCCCATGAGTGCCAACGTGTTTAGAAGT
experimental_7623	1:37124649	x	x	x	CTCAGTCTCCATGGCCAGCCTTCTCCACGAGGCTCTCTCTGGGTTCCATGGCCATCTGTCCCCTTGCTCCTTCAGCCCCAGGGTGGCAGCAGAGTCATGATCCCCTTTCCCCATACAAGCCTGAGGGAGCTGCAGTAACCCATGGCTCCCCTACACGCTGCCCACACCTT	CTCAGTCTCCATGGCCAGCCTTCTCCACGAGGCTCTCTCTGGGTTCCATGGCCATCTGTCCCCTTGCTCCTTCAGCCCCAGGGTGACAGCAGAGTCATGATCCCCTTTCCCCATACAAGCCTGAGGGAGCTGCAGTAACCCATGGCTCCCCTACACGCTGCCCACACCTT
experimental_7646	1:37180516	x	x	x	ACATGAAAGACTACCTACTATATGCTTCCATTTATATTAAATGCCCGGAATTGGCAAGTCCATAGAGACAGAAAGTAGATCAGTGGTTGCCAGGGGCTGGAGAGATTGAGGAGTTGGGAGACACTGCTAACAGGTATGGGGTTTCTTTTCGGAGTGATGGAAATGTTTTG	ACATGAAAGACTACCTACTATATGCTTCCATTTATATTAAATGCCCGGAATTGGCAAGTCCATAGAGACAGAAAGTAGATCAGTGATTGCCAGGGGCTGGAGAGATTGAGGAGTTGGGAGACACTGCTAACAGGTATGGGGTTTCTTTTCGGAGTGATGGAAATGTTTTG
experimental_7657	1:37564180	x	x	x	ATCTCCTGGTTGGTGGCAAGCACACCACAGGAATGCAAAGGCCAGAGGTGCAGAAGCCTGGGGAATACAGCCTGTCCCTGGTAGGCAGGAACACTGCCTGGAAGCACCTGTGTCACTCACAACCTCCATAAATGTAAGTTAATGTGCATTTTTAACTAATGCGTTTCTCC	ATCTCCTGGTTGGTGGCAAGCACACCACAGGAATGCAAAGGCCAGAGGTGCAGAAGCCTGGGGAATACAGCCTGTCCCTGGTAGGAAGGAACACTGCCTGGAAGCACCTGTGTCACTCACAACCTCCATAAATGTAAGTTAATGTGCATTTTTAACTAATGCGTTTCTCC
experimental_7663	1:37580435	-0.42364	-0.299034	x	TAGCCACCTTTCACAGTTGTGATGGTTGCATGAGATACATATTTTTTGACAGCCCCAAGCCTCACCCTACATATAGGATGTTCAATAAAACACCGAATGGACTGTGTGACATGTGTGATGTTTGTGGTGGGAGAGGCAGAGGGGATGGACAGCATGGAGATTAAGAGTCT	TAGCCACCTTTCACAGTTGTGATGGTTGCATGAGATACATATTTTTTGACAGCCCCAAGCCTCACCCTACATATAGGATGTTCAACAAAACACCGAATGGACTGTGTGACATGTGTGATGTTTGTGGTGGGAGAGGCAGAGGGGATGGACAGCATGGAGATTAAGAGTCT
experimental_7682	1:37611750	x	x	x	ACCCACCAGAGCCCTTCCAGGGAGCTGGCCATCCTCGAGGCACCCCACCCCAACCCACTCCCCTCCATGCAGCTCCAGAACACGACAGAATTATAGTCTGAGCTCTCATTGCCCTGGGGAGCAGGGAGGCCTTGTCAGGGGAAAGTTGCTGACCAGCCCCTTCTCCTTGG	ACCCACCAGAGCCCTTCCAGGGAGCTGGCCATCCTCGAGGCACCCCACCCCAACCCACTCCCCTCCATGCAGCTCCAGAACACGATAGAATTATAGTCTGAGCTCTCATTGCCCTGGGGAGCAGGGAGGCCTTGTCAGGGGAAAGTTGCTGACCAGCCCCTTCTCCTTGG
experimental_7693	1:37618812	x	x	x	GAACATACGGTAGATTGACTTCAAAGCCTTTGTTTTACACTGATATTCCCAGAACTAAGCTCAAACTTGCCACACAGCATGAAGACTCAAGGTCTTAGGTGGTGCGATTGCCCCTTCAGGGCCCACTTTTCTCAGGCACCCCTCCCCCAGCATCCCCCAGCTCTGTGAAA	GAACATACGGTAGATTGACTTCAAAGCCTTTGTTTTACACTGATATTCCCAGAACTAAGCTCAAACTTGCCACACAGCATGAAGAATCAAGGTCTTAGGTGGTGCGATTGCCCCTTCAGGGCCCACTTTTCTCAGGCACCCCTCCCCCAGCATCCCCCAGCTCTGTGAAA
experimental_7702	1:37628004	x	x	x	TTTGGTAGTTCCTCAAAAAGTTAAACATAGAGTTAACTCTATAATATAATAGAACATTTCCACTCCTAGATATATATCCAAGAGAAATGAAGACATATCTTCACCCAAATGCTTGTACATAAGTGTTCATGGCAGCATTATTCATGACAGTCAAAAAGTGGAAACAACAC	TTTGGTAGTTCCTCAAAAAGTTAAACATAGAGTTAACTCTATAATATAATAGAACATTTCCACTCCTAGATATATATCCAAGAGGAATGAAGACATATCTTCACCCAAATGCTTGTACATAAGTGTTCATGGCAGCATTATTCATGACAGTCAAAAAGTGGAAACAACAC
experimental_7707	1:37630493	x	x	x	TTTCACGGTGTTAGCCAGGATGGTCTCGATCTCCTGACCTTGTGATCCGCCTGACTTGGCCTCCCAAAGTGCTGGGATTACAGGCGTGAGCCACCACGCCCAGCCAAAAGTCAGTTTTTAAAAATATCAACAAATTGACAAATCCTTTAGGAAAACTGTCCAAGAAAAAG	TTTCACGGTGTTAGCCAGGATGGTCTCGATCTCCTGACCTTGTGATCCGCCTGACTTGGCCTCCCAAAGTGCTGGGATTACAGGTGTGAGCCACCACGCCCAGCCAAAAGTCAGTTTTTAAAAATATCAACAAATTGACAAATCCTTTAGGAAAACTGTCCAAGAAAAAG
experimental_7739	1:37691206	x	x	x	AGTTTGTGCCCAAACTCTTGTAGACCGTTTGGGTGTGAGTACTGATCTTCTCGGTCTAATTCCCCATTCTTCTTCATCTCACCTCCCCCATGTGTATTTTTGATTTTAGCTGAAGGCGGAAAGTTCGACTAGGACTTGTCACAGCTCCTACTTGGCTAGAAGTTTCCAGG	AGTTTGTGCCCAAACTCTTGTAGACCGTTTGGGTGTGAGTACTGATCTTCTCGGTCTAATTCCCCATTCTTCTTCATCTCACCTTCCCCATGTGTATTTTTGATTTTAGCTGAAGGCGGAAAGTTCGACTAGGACTTGTCACAGCTCCTACTTGGCTAGAAGTTTCCAGG
experimental_7757	1:37788363	x	x	x	TTAGCTCATTTCTGGAACTAAATGGCCAGTGGCTGGCCTGGTCAATGGACAAGTTATACTCCTATTCATCCTTCAGATCTCAGACCAAACATCACTTCCTCAGGGAAGGCCTCCCTGACCCACCCGCGGACGCTCATTGCACTGTAAATTTGTCCCTCAGATTATTCTAT	TTAGCTCATTTCTGGAACTAAATGGCCAGTGGCTGGCCTGGTCAATGGACAAGTTATACTCCTATTCATCCTTCAGATCTCAGACAAAACATCACTTCCTCAGGGAAGGCCTCCCTGACCCACCCGCGGACGCTCATTGCACTGTAAATTTGTCCCTCAGATTATTCTAT
experimental_7809	1:37851941	x	-0.413145	x	GATTCTGACCAATTCCAAAGCCAGGGCTGTGTCTCCCAAGGGAAAGACCCGCCAGTCAGTGCAGACTGGGCTTGTTTCATGAAAACCACTTTGGTGCATGTGTCTTTGTGACAGGGTGTACCTTCACGCCATCAGGCCTGACCAGTAGCCCCACCGCCCTGCCTCCCTAG	GATTCTGACCAATTCCAAAGCCAGGGCTGTGTCTCCCAAGGGAAAGACCCGCCAGTCAGTGCAGACTGGGCTTGTTTCATGAAAAGCACTTTGGTGCATGTGTCTTTGTGACAGGGTGTACCTTCACGCCATCAGGCCTGACCAGTAGCCCCACCGCCCTGCCTCCCTAG
experimental_7814	1:38096347	-0.894476	x	x	GACGGGGAAGCAGGGTTTTCATTCTCACTCCCAGGTTGGGCTCAGATGTCCAACTTCCCAGACACATCTGATCAGGGGAGGGACTGGCTCCCCTGCCCCCATCACCCCAGCCGGCCAGCGGGTCCAGAGACCTGGCTCTCGCTGGGCTGGGGGATTATCCCCATTCTCTG	GACGGGGAAGCAGGGTTTTCATTCTCACTCCCAGGTTGGGCTCAGATGTCCAACTTCCCAGACACATCTGATCAGGGGAGGGACCGGCTCCCCTGCCCCCATCACCCCAGCCGGCCAGCGGGTCCAGAGACCTGGCTCTCGCTGGGCTGGGGGATTATCCCCATTCTCTG
experimental_7829	1:39070251	x	x	x	TCACCCGCCTCGGCCTCCCAAAGTGCTGGGATTACAGGTGTGAGTCACCGCGCCCGGCCAGGTGTGGTTTTAGGTGTATCTTCTCGTAAGTGCAGGCATGCACACAGGCACTGGCATGCATATTTATGTACCCATGCATATGGCTGCATCCAAGCATATGAGTGAGTTTG	TCACCCGCCTCGGCCTCCCAAAGTGCTGGGATTACAGGTGTGAGTCACCGCGCCCGGCCAGGTGTGGTTTTAGGTGTATCTTCTCATAAGTGCAGGCATGCACACAGGCACTGGCATGCATATTTATGTACCCATGCATATGGCTGCATCCAAGCATATGAGTGAGTTTG
experimental_7848	1:39387607	x	x	x	TCCTTATTTTTGTAGCTCCTTTTATACAGTTGTATTGTTAACAATGTGACATTTTATTTCCTCATAAAATGATTATGTATGATATTTAGATACAAAAAGGCTGATTTATACAATGTGAACTGTCCCTAATTGAACTTATTTTTAAAATGCTTTAATATTTGTGGTTAAAA	TCCTTATTTTTGTAGCTCCTTTTATACAGTTGTATTGTTAACAATGTGACATTTTATTTCCTCATAAAATGATTATGTATGATACTTAGATACAAAAAGGCTGATTTATACAATGTGAACTGTCCCTAATTGAACTTATTTTTAAAATGCTTTAATATTTGTGGTTAAAA
experimental_7850	1:39467839	-0.976149	-0.809222	x	TTACACAGCAGCAAAGCATGAAAGCTGCCCATAAATTTCTTAATTACTCACACTGTCACCCTAAGCAACAGATCTTGACCTATATCCCATAGGGTACAGCTGAGGACTTTAATCAGAAAAGGAGTATGATGAGATTTGTGCTTGACATAGAGTACTGTGGTTTAATGTGG	TTACACAGCAGCAAAGCATGAAAGCTGCCCATAAATTTCTTAATTACTCACACTGTCACCCTAAGCAACAGATCTTGACCTATACCCCATAGGGTACAGCTGACGACTTTAATCAGAAAAGGAGTATGATGAGATTTGTGCTTGACATAGAGTACTGTGGTTTAATGTGG
experimental_7853	1:39479166	2.82724	2.71474	x	GTGGCTCTTGAAGAATCTTTCTAGTCTCATCTTCCCTGTCCCCTTAGACACACCTTCAAAGATCCTTTTTCTTTTGGTTTGGCTTGTCTTTCCCCCTCACTTTACCTAATCCAGCCCAATTCCATAGCCACTGCTGGTTCCTTTAATGGAGGAGGGAAGTGGGGTGACAT	GTGGCTCTTGAAGAATCTTTCTAGTCTCATCTTCCCTGTCCCCTTAGACACACCTTCAAAGATCCTTTTTCTTTTGGTTTGGCTTCTCTTTCCCCCTCACTTTACCTAATCCAGCCCAATTCCATAGCCACTGCTGGTTCCTTTAATGGAGGAGGGAAGTGGGGTGACAT
experimental_7858	1:39483288	-0.249831	-0.326387	x	AGTGGGGGCAGTAAGCAATGGGATCTGAGGATTTAGAAATGGGTGAATGATCTTGAATGCCAAACCCAAGAATTTTTACCTTTTCTTGAAGCATTGACACACAGCCAGGGCAGAATGAATGGCTCCCTTCTTTGTGTTTCATTCATCTTTCTGTAACAGAAGATCACTGG	AGTGGGGGCAGTAAGCAATGGGATCTGAGGATTTAGAAATGGGTGAATGATCTTGAATGCCAAACCCAAGAATTTTTACCTTTTCCTGAAGCATTGACACACAGCCAGGGCAGAATGAATGGCTCCCTTCTTTGTGTTTCATTCATCTTTCTGTAACAGAAGATCACTGG
experimental_7860	1:39485989	-0.325643	-0.338059	x	CCACCACGCCGGGCTAATTTTTTTATTTTTAGTAGAGATGGGGTTTGGCCATGTTGGCCAGGCTGGTCTCAAACTCCTGACCTCAGGTGATCCGCCTGTCTCAGCCTCCCAAAGTGCTAGGATTACAGGTGTGAGCCACTGCACCCGGCCTATGTGCCTATTTTTATATC	CCACCACGCCGGGCTAATTTTTTTATTTTTAGTAGAGATGGGGTTTGGCCATGTTGGCCAGGCTGGTCTCAAACTCCTGACCTCAAGTGATCCGCCTGTCTCAGCCTCCCAAAGTGCTAGGATTACAGGTGTGAGCCACTGCACCCGGCCTATGTGCCTATTTTTATATC
experimental_7861	1:39501276	x	x	x	AATTCCTATCTCCACTGCCTCCCTCTCCCAGCTCAAGTCTATGTTTTATGAAAAATAAGTTACAGGCAGAAGTGGTGGTGCACACCTGTAGTCCCAGCTACTCGCGAGGCTGAGGAGGAAGGACAGCCTGAGCCCAGGAGGCTGAGGCTCCAGTGAGCAGTGATGGCATC	AATTCCTATCTCCACTGCCTCCCTCTCCCAGCTCAAGTCTATGTTTTATGAAAAATAAGTTACAGGCAGAAGTGGTGGTGCACAACTGTAGTCCCAGCTACTCGCGAGGCTGAGGAGGAAGGACAGCCTGAGCCCAGGAGGCTGAGGCTCCAGTGAGCAGTGATGGCATC
experimental_7862	1:39502644	x	x	x	GTTAGCCACTACACCTGGCCTGTTTCTTTTAAAAACATGTTTCTAGCCAGGCACGGTGGCTCATGCCTGATATCCCAGCACTTCGGGAGGCTGAGGTGGGAAGATCATTTCAGGTCACAAGTTCGAGACCAGCCTGGCCAACATCCAGTATGGTGAAACCCTGTCTCTAC	GTTAGCCACTACACCTGGCCTGTTTCTTTTAAAAACATGTTTCTAGCCAGGCACGGTGGCTCATGCCTGATATCCCAGCACTTCAGGAGGCTGAGGTGGGAAGATCATTTCAGGTCACAAGTTCGAGACCAGCCTGGCCAACATCCAGTATGGTGAAACCCTGTCTCTAC
experimental_7863	1:39528004	x	x	x	GTAATAGCCAAAACCTGGAAACAACCAAAATGACCATCAAATAGATGAATGGCTAAATAAACCATGATATATCCATATCACATGTATCGAGTTAAATGGGAGCCCCCCAAAAGACATGTACATATATTAACTCCTGAACCTATGAATGTGACGTTCGAAAATAGCGTCTT	GTAATAGCCAAAACCTGGAAACAACCAAAATGACCATCAAATAGATGAATGGCTAAATAAACCATGATATATCCATATCACATGTGTCGAGTTAAATGGGAGCCCCCCAAAAGACATGTACATATATTAACTCCTGAACCTATGAATGTGACGTTCGAAAATAGCGTCTT
experimental_7951	1:40075894	0.984838	1.07904	x	ACGCCTCTGGGCCTTGGCTGCTGATGTCCAAGCCTGCACCCTCAGGGGCCTGGGTTGCAGATGTGAATTTGGCGGCTCTGAGCCGGGCCTCGTCCCGACCACACAGGGAGGACAGCAGAGCCTGCGCGGGACCGGGGCCTGTGCTCCTCCCTCTGCTCCTGCAGCGCGGG	ACGCCTCTGGGCCTTGGCTGCTGATGTCCAAGCCTGCACCCTCAGGGGCCTGGGTTGCAGATGTGAATTTGGCGGCTCTGAGCCGAGCCTCGTCCCGACCACACAGGGAGGACAGCAGAGCCTGCGCGGGACCGGGGCCTGTGCTCCTCCCTCTGCTCCTGCAGCGCGGG
experimental_7954	1:40077537	-0.560715	-0.692145	x	AGTGGATCCTGTGCCTGGCCGTGGGCAGAGTTGCCCACCAGTCCCGCACTGCGTGCCCGTGTGCCTGCATTACCAAGGGTGAAGGGGCAGTAATCCAAAAGCAGTGGCTGCCAGGGGGACAGGCACAGTGGGTGGCTGTTTGTACTGGATATTGGCCATTTGCAATTTAC	AGTGGATCCTGTGCCTGGCCGTGGGCAGAGTTGCCCACCAGTCCCGCACTGCGTGCCCGTGTGCCTGCATTACCAAGGGTGAAGGAGCAGTAATCCAAAAGCAGTGGCTGCCAGGGGGACAGGCACAGTGGGTGGCTGTTTGTACTGGATATTGGCCATTTGCAATTTAC
experimental_7957	1:40079246	0.688927	0.468664	x	ATCCTATTTATAACTTGGATTTACTTGATGTATAAGAATGATTTAAATCTTCAGGAAGGTTTTGTTTATACAGATAACTGAGCGTCCTGTGTGGGAGCCGCGGGAGCTGCGTGAGGGGAGAAGAAAAGGCACACACACAATACCTTTAAGGGTAAACAAGCTTTATCCCA	ATCCTATTTATAACTTGGATTTACTTGATGTATAAGAATGATTTAAATCTTCAGGAAGGTTTTGTTTATACAGATAACTGAGCGTTCTGTGTGGGAGCCGCGGGAGCTGCGTGAGGGGAGAAGAAAAGGCACACACACAATACCTTTAAGGGTAAACAAGCTTTATCCCA
experimental_7992	1:4093449	0.655018	0.441182	x	GCAGTCCGGACCCTATCTATCATAGAGGGCGGAAGCCGGAGGGATGGCGGCCAGGGTCCCCTTGGGGCCAGACGCTCTGTGCCAGCGCTGAGATGACTCAGGCACTTGGTGGCTGTTATGGGCTTCCTTGGCCCCTGTCTATCCTCCTCCCTGGCCTGGACAGAGGACAC	GCAGTCCGGACCCTATCTATCATAGAGGGCGGAAGCCGGAGGGATGGCGGCCAGGGTCCCCTTGGGGCCAGACGCTCTGTGCCAACGCTGAGATGACTCAGGCACTTGGTGGCTGTTATGGGCTTCCTTGGCCCCTGTCTATCCTCCTCCCTGGCCTGGACAGAGGACAC
experimental_8011	1:41483951	0.23361	x	x	CTGGAACCCTCGATCCAGCAGGGTTTCCTGCCTCGGCTGCAGGAGGGTGGGCAGAACTGGGCCCCTCGGCCTGGTGAGGGGCATCAGGATGTCCGTAAGAGTCAGGCTGCAGCAGGGGCCTGACTGGGGGTTCTTGCAGTCCTTCTCAGGGTCAGGGCTCCCATTTCCTG	CTGGAACCCTCGATCCAGCAGGGTTTCCTGCCTCGGCTGCAGGAGGGTGGGCAGAACTGGGCCCCTCGGCCTGGTGAGGGGCATGAGGATGTCCGTAAGAGTCAGGCTGCAGCAGGGGCCTGACTGGGGGTTCTTGCAGTCCTTCTCAGGGTCAGGGCTCCCATTTCCTG
experimental_8062	1:41799595	2.11446	2.1338	x	TGTTCCTGTTAACTCATCTCCTATCACATGGATAATCATGTTTTAATATTTCTTGTGGGTCCTTCCTATGGTTCTTTATGAAAATATAAGTGGCCGGTCACGGTGACTCACGCCTGTAATCCCAGCACTTTGGGAGGCTGAGGTGGGTGGATCATGAGGCCAGGAGATTG	TGTTCCTGTTAACTCATCTCCTATCACATGGATAATCATGTTTTAATATTTCTTGTGGGTCCTTCCTATGGTTCTTTATGAAAATTTAAGTGGCCGGTCACGGTGACTCACGCCTGTAATCCCAGCACTTTGGGAGGCTGAGGTGGGTGGATCATGAGGCCAGGAGATTG
experimental_8096	1:4377644	2.68344	2.7897	x	ATGTATGCTGTTTAAAGCCACCCGGTTTGTGACAGTTTGTTATGGCAGCCCGATTCTGTCTCCCTCCCTGAATCCACCGGTGGCCCGGGTAGGAGTTAGAGGGGGAGGTGCCTTATCGCCATTGCTCACCGCTTCTCCTCATCTGTTGGGAAAGTGGGAGAGGAACTGGG	ATGTATGCTGTTTAAAGCCACCCGGTTTGTGACAGTTTGTTATGGCAGCCCGATTCTGTCTCCCTCCCTGAATCCACCGGTGGCCGGGGTAGGAGTTAGAGGGGGAGGTGCCTTATCGCCATTGCTCACCGCTTCTCCTCATCTGTTGGGAAAGTGGGAGAGGAACTGGG
experimental_8150	1:44780412	1.54036	0.992975	x	AGGGCTGGGGGGCTGGGAGTGGGGAAGTGCCCTCAGTCAGCAGCTTCAATAATCTTGGAGTACAAAGGACTCCTCCTTTTATTTAGTCAACAACTATTCATAGAAAGCCTACTACGGGCTGGGCCGCATTACAGGAACTAGAGATCCGGCAGTGAAGAAAAATGTAAAAA	AGGGCTGGGGGGCTGGGAGTGGGGAAGTGCCCTCAGTCAGCAGCTTCAATAATCTTGGAGTACAAAGGACTCCTCCTTTTATTTAATCAACAACTATTCATAGAAAGCCTACTACGGGCTGGGCCGCATTACAGGAACTAGAGATCCGGCAGTGAAGAAAAATGTAAAAA
experimental_8167	1:44839463	-0.468781	x	x	CTTGAGGTCAGGAGTTCGAGACCAGCCTGGCCAACATGATGAAACCCCATCTCTACTAAAAATACAAAATTAGCTAGGCGTGGTGGCACACTCCTGTAATCCCAGCTACTCAGGAGGCTGAGGCAGGAGAATTACTTGAATCCGGGAGGTGGAGGTTGCAGTGAGCTGAG	CTTGAGGTCAGGAGTTCGAGACCAGCCTGGCCAACATGATGAAACCCCATCTCTACTAAAAATACAAAATTAGCTAGGCGTGGTGACACACTCCTGTAATCCCAGCTACTCAGGAGGCTGAGGCAGGAGAATTACTTGAATCCGGGAGGTGGAGGTTGCAGTGAGCTGAG
experimental_8190	1:47885231	-0.531543	-0.52747	x	CTCAGTCATTATTCTGTAAGTCAGGCACAGTATCAGACAGCAGGGATTCATGCCCTCGAGCAGTCAAAATATGTTAAGTGAAGGGCTGCTGTGCATCAGGCAAATCAGATCTGACCCTTGCTCAAAGGGGCTAATAGCTGGTGGAGGGGGTCTATCCAGGTCACTTCCTA	CTCAGTCATTATTCTGTAAGTCAGGCACAGTATCAGACAGCAGGGATTCATGCCCTCGAGCAGTCAAAATATGTTAAGTGAAGGACTGCTGTGCATCAGGCAAATCAGATCTGACCCTTGCTCAAAGGGGCTAATAGCTGGTGGAGGGGGTCTATCCAGGTCACTTCCTA
experimental_8222	1:48319474	-0.217128	-0.213816	x	GTGGTTTAGAAAGTCCACTCTAGCTACGACTTGGAGAATAATTGCAGAGTAAGAGGTGGGAAACAGAGACCCCAGTTAGAAGTCTTGTTATGGTTTTCTAGGCCAGAGGGGCTTAAGCTTGTGTAGGGCCAGTGACAGCTGAGAAGAAGACAGATTGACAGAGCTATTCA	GTGGTTTAGAAAGTCCACTCTAGCTACAACTTGGAGAATAATTGCAGAGTAAGAGGTGGGAAACAGAGACCCCAGTTAGAAGTCCTGTTATGGTTTTCTAGGCCAGAGGGGCTTAAGCTTGTGTAGGGCCAGTGACAGCTGAGAAGAAGACAGATTGACAGAGCTATTCA
experimental_8235	1:48392467	-0.480073	-0.534623	x	ACAGTCAGCGCTTAGCAAAGACTATAGGATGAGCTCTCTAAAGCAAGGCAGGAAGGGTGTGCTGGAGAGGAAGGGAGTAGGGCTGAGTAGTTGGCACCAGTCTGTGGTGCTGCATGCCCCAGGGAATTCCTCTTGGCCTCCTTCCTCTAAAAAATGTTTGGAAACTATGC	ACAGTCAGCGCTTAGCAAAGACTATAGGATGAGCTCTCTAAAGCAAGGCAGGAAGGGTGTGCTGGAGAGGAAGGGAGTAGGGCTAAGTAGTTGGCACCAGTCTGTGGTGCTGCATGCCCCAGGGAATTCCTCTTGGCCTCCTTCCTCTAAAAAATGTTTGGAAACTATGC
experimental_8236	1:48396869	-0.625113	-0.498888	x	TAGAAGAGATCAGAACAAATGGGTGAAGGAATAAATGAATGAGCTAACGAATGAATGATTATGTGTAGAATAGGCCACTTGTCCTGTACAGGCTTTAGGATTCCTTCTTTTTTAAAAAAGTGAGTTGATTATTCTTGCTTCAGCTTTGGAGTCCTAGATTGTTCTAGAGC	TAGAAGAGATCAGAACAAATGGGTGAAGGAATAAATGAATGAGCTAACGAATGAATGATTATGTGTAGAATAGGCCACTTGTCCTCTACAGGCTTTAGGATTCCTTCTTTTTTAAAAAAGTGAGTTGATTATTCTTGCTTCAGCTTTGGAGTCCTAGATTGTTCTAGAGC
experimental_8247	1:48443221	-1.51575	-1.49035	x	GCACGCTGTTCATTTTCACATGCCTGAGCTCCATTTACCCGAGCAATCATCCTAAGAAGATAGGTATTCTTATCTCCATTTTATATACGTGAAGACTGAGGCACTCAGAGAAGGAATCTGTTGGAAGTCACAGCAGGCAGAAAAATCAGAACCCCAAATCTCTGACTGTC	GCACGCTGTTCATTTTCACATGCCTGAGCTCCATTTACCCGAGCAATCATCCTAAGAAGATAGGTATTCTTATCTCCATTTTATACACGTGAAGACTGAGGCACTCAGAGAAGGAATCTGTTGGAAGTCACAGCAGGCAGAAAAATCAGAACCCCAAATCTCTGACTGTC
experimental_8368	1:54181672	-0.168744	-0.240922	x	CAGGAAGGCATGGTGGCTTTGCTTTTTGAGCTGGCAGGTCCTGAAGCACAGTTATATGCCAATAGGAGTGACCCCTGGAGAGGGCGAGAGTCGCACTGCAGGGGAGGTCACTGCTGAAGCACAGTCTTCGAGGAAGAGGGAGGGTGGATGCAAAGCCCTGGGATGGTTTG	CAGGAAGGCATGGTGGCTTTGCTTTTTGAGCTGGCAGGTCCTGAAGCACAGTTATATGCCAATAGGAGTGACCCCTGGAGAGGGCAAGAGTCGCACTGCAGGGGAGGTCACTGCTGAAGCACAGTCTTCGAGGAAGAGGGAGGGTGGATGCAAAGCCCTGGGATGGTTTG
experimental_8392	1:54805964	x	x	x	CCTCTGGCTCTCAATGGCAGCAAACACCACATTGGTGGGTTGGCACTTTGGCATATGCGGGGATACCGACTCCCTTTGCAAATATTACTGCAGCCGAAAAGAGACAAGCTACCTTTAGAGGACTTTCTTTGTGCAGGGTGTTTCTTTTTGATATCTGGAATGCACAGAGG	CCTCTGGCTCTCAATGGCAGCAAACACCACATTGGTGGGTTGGCACTTTGGCATATGCGGGGATACCGACTCCCTTTGCAAATACTACTGCAGCCGAAAAGAGACAAGCTACCTTTAGAGGACTTTCTTTGTGCAGGGTGTTTCTTTTTGATATCTGGAATGCACAGAGG
experimental_8434	1:55504586	x	x	x	ATCCTCCTGCCTGGTACACAATAGGTGTTTACTGGATGCTTGTCCAGTTGATTTCTTGAACATGGTGTGTAAAAGGAATCTTTGCAAATTGAATCTTCTGGAAAGCTGAGCTTGTGCCTACCATAGAATTCTGAATGTACCTATATGACGTCTTTGCAAACTTAAAACCT	ATCCTCCTGCCTGGTACACAATAGGTGTTTACTGGATGCTTGTCCAGTTGATTTCTTGAACATGGTGTGTAAAAGGAATCTTTGCGAATTGAATCTTCTGGAAAGCTGAGCTTGTGCCTACCATAGAATTCTGAATGTACCTATATGACGTCTTTGCAAACTTAAAACCT
experimental_8465	1:55863760	x	x	x	TAGCTCCTTCCCTTACTTTATTCACGTCTCTGCTCAAATGCCACCTCATCAAAGAGGCACACTATCCAAAATAGCATCCCCATTGCTTACTATGCCTTTACTTTGCTTTAGAGAAAGACTTATCACTTTCTAAATTATATTATATACCTGTTTGCCTGTGTTCAGCCTGT	TAGCTCCTTCCCTTACTTTATTCACGTCTCTGCTCAAATGCCACCTCATCAAAGAGGCACACTATCCAAAATAGCATCCCCATTACTTACTATGCCTTTACTTTGCTTTAGAGAAAGACTTATCACTTTCTAAATTATATTATATACCTGTTTGCCTGTGTTCAGCCTGT
experimental_8495	1:55973931	-1.36007	-0.68896	x	GGGAGGCCAAAGCGGGCAGATCACTTGGGCCCAGGAGTTCCAGACCAGGCTGGGCAACATGGCAAAACCCCATCTCTACTAAAAATACAAAAATTAGCCAGGTATGGTGGTGCACCTGCAATCCCAGCTACTTGGGAGACTGAGGCACGAGCATTGCTTGAACCCAGGTG	GGGAGGCCAAAGCGGGCAGATCACTTGGGCCCAGGAGTTCCAGACCAGGCTGGGCAACATGGCAAAACCCCATCTCTACTAAAACTACAAAAATTAGCCAGGTATGGTGGTGCACCTGCAATCCCAGCTACTTGGGAGACTGAGGCACGAGCATTGCTTGAACCCAGGTG
experimental_8520	1:56017327	x	x	x	CCGCTTATAAGTGAGAACATGTGGTATTTGGTTTTCTATTCCTGTGTTAGGATAATAGATGCTAAGGATAATGGCCTCCAGCTTTATCCATGTTCCTGCAAAAGACATAGTCACATTCTTTTTATGGCTGCATAGTATTCTATGGTATATATGCACCACATTTGTTAAAT	CCGCTTATAAGTGAGAACATGTGGTATTTGGTTTTCTATTCCTGTGTTAGGATAATAGATGCTAAGGATAATGGCCTCCAGCTTTTTCCATGTTCCTGCAAAAGACATAGTCACATTCTTTTTATGGCTGCATAGTATTCTATGGTATATATGCACCACATTTGTTAAAT
experimental_8522	1:56024965	1.15454	x	x	GGCACATAGTACATAAATGTTTAGGCGTGAACAGATGGCTGGGTTCTACATTCTATCATTCACTCATGACTGCGAACTGGAAGAGCAAAATTATGGAGCCTATGACTGTGATTTCAACCTGAGTCATGCTCCTCCCTTCTGTGCGTGCTCTAGGAAGCATGAAGAGAATA	GGCACATAGTACATAAATGTTTAGGCGTGAACAGATGGCTGGGTTCTACATTCTATCATTCACTCATGACTGCGAACTGGAAGAGGAAAATTATGGAGCCTATGACTGTGATTTCAACCTGAGTCATGCTCCTCCCTTCTGTGCGTGCTCTAGGAAGCATGAAGAGAATA
experimental_8540	1:56254736	-0.783998	x	x	GGAGGTCAGGTGATCAATGGAATTTTAACTCAAGTCTGTGTTACAGTGGGTCTCGTAGATTCCAAAACCCACCCTGTGTTTATTTCCCCAGATTCAGAATGCTTAAATAAAATAGATATACTTAGCAGCTAGTAGAAAACCCACAGTGGTTTCCTGACCTGTAGGGTAAG	GGAGGTCAGGTGATCAATGGAATTTTAACTCAAGTCTGTGTTACAGTGGGTCTCGTAGATTCCCAAACCCACCCTGTGTTTATTACCCCAGATTCAGAATGCTTAAATAAAATAGATATACTTAGCAGCTAGTAGAAAACCCACAGTGGTTTCCTGACCTGTAGGGTAAG
experimental_8557	1:56271199	-0.416156	x	x	CCAATTAATATAAGATATAGGATGTAGCCGGAACTTAATAAAAACTGAATCAATGAGTCTAACCTAAGCACTCTTGCCCTGGCTTCTATTCATTGGCTTAAATCCCTGAAACCATGTGAAAAGTATGTATATATTGTTTAGGATGTTGGGACTCTTTTATTTTTATTGAA	CCAATTAATATAAGATATAGGATGTAGCCGGAACTTAATAAAAACTGAATCAATGAGTCTAACCTAAGCACTCTTGCCCTGGCTGCTATTCATTGGCTTAAATCCCTGAAACCATGTGAAAAGTATGTATATATTGTTTAGGATGTTGGGACTCTTTTATTTTTATTGAA
experimental_8565	1:56281005	-0.320374	x	x	GTCACCCTGATGTGAAAGCATCTAGACAGAGCTAGCCAACAGGGATCAGGACTGGGAGCAGTCTTGCAGTCAACCTGAGAGACAAGCCCCTGGATGATTGCTATGTAAGGCAGGGAGAAGTGGGCTATAGATCTAGGCAGACAGAGTCCAGTGCCTGGAAGTTCAGGAGC	GTCACCCTGATGTGAAAGCATCTAGACAGAGCTAGCCAACAGGGATCAGGACTGGGAGCAGTCTTGCAGTCAACCTGAGAGACAGGCCCCTGGATGATTGCTATGTAAGGCAGGGAGAAGTGGGCTATAGATCTAGGCAGACAGAGTCCAGTGCCTGGAAGTTCAGGAGC
experimental_8570	1:56290671	x	x	x	GGAACAAGGGAAGAGACTGCCAAACATCTCTGCATGTGAGAGAAATGGGGGGAATCTCTAGAACATGTGGCAACATATAGAACCTCTACCTTTTGCATTTTTGAAGTACTTCTAAAAATGTGAAATAATTACTGACTTTTTTTCTTAAATGTGACATTCTTCTAAGGCTG	GGAACAAGGGAAGAGACTGCCAAACATCTCTGCATGTGAGAGAAATGGGGGGAATCTCTAGAACATGTGGCAACATATAGAACCCCTACCTTTTGCATTTTTGAAGTACTTCTAAAAATGTGAAATAATTACTGACTTTTTTTCTTAAATGTGACATTCTTCTAAGGCTG
experimental_8584	1:56302578	x	x	x	ATCTATATTTGTGAAAGATAAAATTTCTCCACCTCAGCTCTAAGAGTGACTGCATATGAAGTTGTGACCCATTGTGGGTTTTCATTGATCTCATCAGAAAACTTGAGTTATCTGCCATGGTATTTCAGATAACCAAAATTATAAACTCAGATGCACACAATTGTAAGTGA	ATCTATATTTGTGAAAGATAAAATTTCTCCACCTCAGCTCTAAGAGTGACTGCATATGAAGTTGTGACCCATTGTGGGTTTTCACTGATCTCATCAGAAAACTTGAGTTATCTGCCATGGTATTTCAGATAACCAAAATTATAAACTCAGATGCACACAATTGTAAGTGA
experimental_8598	1:56332074	-0.451097	-0.619361	x	AAGAATCAGATGCCAAGATGCAATCAGATAAAAAATCTACTGGGGGAATTTCTTTAATTGGAAAAAATGAGGGGAAACAGTAGGTAGGGAGAGCCTCTGACCATGATGCAGATCTGACATTTGTAGAATGAGAGGAAAGGAGGGTTTGGGAGAAGACAGACTACGGCACA	AAGAATCAGATGCCAAGATGCAATCAGATAAAAAATCTACTGGGGGAATTTCTTTAATTGGAAAAAATGAGGGGAAACAGTAGGCAGGGAGAGCCTCTGACCATGATGCAGATCTGACATTTGTAGAATGAGAGGAAAGGAGGGTTTGGGAGAAGACAGACTACGGCACA
experimental_8694	1:57245830	1.73195	1.79343	x	CTAACAGATATAAAAGGGCTCAGCAATGCTCAGCATGTGGTCATACACAAACAGTAGTTTCTATTCAACCTTACTAAATAAACCTATGTACAAAACTAGGCCCCAAGTCTGCAACTTGTGATTGTCTGTTTCTTTCTCAATCATGACTTTTCTGGCTTATCATCTGAATG	CTAACAGATATAAAAGGGCTCAGCAATGCTCAGCATGTGGTCATACACAAACAGTAGTTTCTATTCAACCTTACTAAATAAACCTTTGTACAAAACTAGGCCCCAAGTCTGCAACTTGTGATTGTCTGTTTCTTTCTCAATCATGACTTTTCTGGCTTATCATCTGAATG
experimental_8702	1:57259058	x	x	x	TCCTTTGTCTATTTTTTAATGGAGTTATATTTTTTTTGCATATTGAATTAAGTTCCCTAGGTGAAATATTGATGGATTAGTAGGCAGCGAAGTGCAAGAAAGGTGTTGACAAGCTGATGGGGATGCATTTTGTGAAGCAAGAACACAAACCAAACTCCAGGTGATAGAGA	TCCTTTGTCTATTTTTTAATGGAGTTATATTTTTTTTGCATATTGAATTAAGTTCCCTAGGTGAAATATTGATGGATTAGTAGGGAGCGAAGTGCAAGAAAGGTGTTGACAAGCTGATGGGGATGCATTTTGTGAAGCAAGAACACAAACCAAACTCCAGGTGATAGAGA
experimental_8731	1:57265318	x	x	x	ATGCTTTATAAAGCAGAGATCAAAACGTGATTTGACACAGAATTTATTATCATTTCCAAATTTACTTTGAAAGGGTATAATACTGAGTTTTGTTCTTTGGTTCTGAATTTTCCCATCACCTTTTAAATTACATTAAATCAAAACTACCTTGAAAAACCCAAGATACATGG	ATGCTTTATAAAGCAGAGATCAAAACGTGATTTGACACAGAATTTATTATCATTTCCAAATTTACTTTGAAAGGGTATAATACTAAGTTTTGTTCTTTGGTTCTGAATTTTCCCATCACCTTTTAAATTACATTAAATCAAAACTACCTTGAAAAACCCAAGATACATGG
experimental_8756	1:57267088	-0.631396	-0.58492	x	AAGGATTACCTGCATGGATTTGGAATTTGCTTATTGTCATGAGAGTAGTAATAGAGAGGAGTGAGCTGGGTGCTTAAATCTTTAATAAATAAAAGGGAGTGATCAGGAATATTGTGGAAGACATCAATGGGAAGCAGTAGGTTTAGTTTGATATGCCCTTTGCAGGAGTT	AAGGATTACCTGCATGGATTTGGAATTTGCTTATTGTCATGAGAGTAGTAATAGAGAGGAGTGAGCTGGGTGCTTAAATCTTTACTAAATAAAAGGGAGTGATCAGGAATATTGTGGAAGACATCAATGGGAAGCAGTAGGTTTAGTTTGATATGCCCTTTGCAGGAGTT
experimental_8819	1:59889530	x	x	x	ACCAGGTACTTTCATGTCTCTGTTTCTCCAGCTGGAGTTTCGTTCCTTCTTTGACCTGCCTGGCAAACTCCTATGCATTCTTTGAATCCTACTCCTTCATGAAGCCTTTCAGCAGTTTCTTTCTTAGCACAACTCTACCACCTTGTCTCACCTGTTCACAGACATCTGCC	ACCAGGTACTTTCATGTCTCTGTTTCTCCAGCTGGAGTTTCGTTCCTTCTTTGACCTGCCTGGCAAACTCCTATGCATTCTTTGATTCCTACTCCTTCATGAAGCCTTTCAGCAGTTTCTTTCTTAGCACAACTCTACCACCTTGTCTCACCTGTTCACAGACATCTGCC
experimental_8830	1:60293779	x	x	x	AAATTTTTGTGTATTTAATAAGGTTTTGAAGAACAACATTTGACTATATATAGTGAACTACATTAATAGACTTTATTCTAAACAAATATCTAGATGCTTTCTCTGAGTAAGGAATTGAGCAAGATTAATATGAAGATAATTTACCCTTTTGACTCTTAGAGAAGTAGTTA	AAATTTTTGTGTATTTAATAAGGTTTTGAAGAACAACATTTGACTATATATAGTGAACTACATTAATAGACTTTATTCTAAACAGATATCTAGATGCTTTCTCTGAGTAAGGAATTGAGCAAGATTAATATGAAGATAATTTACCCTTTTGACTCTTAGAGAAGTAGTTA
experimental_8845	1:60374467	x	x	x	CTTCCCTTCTGTTTTGTACCTTTCACTTTCCAACATTATAGGCCAGAGGTGAGGAAGAAACCAAATGGGATGCGTGACCTTTAACACAGTTACCCCTCTGGTTAACACATATCACTGCATCAATACTGTCATCTTTACACATCAGGAATTGGGTCCTACTTCTGGAGTGG	CTTCCCTTCTGTTTTGTACCTTTCACTTTCCAACATTATAGGCCAGAGGTGAGGAAGAAACCAAATGGGATGCGTGACCTTTAATACAGTTACCCCTCTGGTTAACACATATCACTGCATCAATACTGTCATCTTTACACATCAGGAATTGGGTCCTACTTCTGGAGTGG
experimental_8848	1:60388828	x	x	x	TTTTATTACCCACTCCCACAGGAGCCCATCTCACATTCTCATCAGTGCAAGCTGGGGAAAAGGAAGATGGAACAGAAGACAGGGATCCCTCTGGCATAGTAGCTTATGCTTTACTACGGAGGGAAGAGAGTCAGAGATCTGCCTATATCTCCTCCAAGGGGAAGTGCACC	TTTTATTACCCACTCCCACAGGAGCCCATCTCACATTCTCATCAGTGCAAGCTGGGGAAAAGGAAGATGGAACAGAAGACAGGGTTCCCTCTGGCATAGTAGCTTATGCTTTACTACGGAGGGAAGAGAGTCAGAGATCTGCCTATATCTCCTCCAAGGGGAAGTGCACC
experimental_8871	1:6162645	-0.45777	-0.465628	x	GAGGTCAGGAGCTGACCAAGCCTTGGCCCGGTGACACCTGCAGCCCTCACTCCTGTCATCCCAGGACACTTGAGGCCCAAGGAGGTGGAGTGGAGAGTGGGCTCGGGTACATGGGAGCCAGAAGCCAGATGGACTTGGTCAAGTGTCGGTCACTTGGAGCCTCCAGTGTG	GAGGTCAGGAGCTGACCAAGCCTTGGCCCGGTGACACCTGCAGCCCTCACTCCTGTCATCCCAGGACACTTGAGGCCCAAGGAGATGGAGTGGAGAGTGGGCTCGGGTACATGGGAGCCAGAAGCCAGATGGACTTGGTCAAGTGTCGGTCACTTGGAGCCTCCAGTGTG
experimental_8895	1:7164764	x	x	x	TGGGCCCGTGATGTGAAGCTGCCACAGCCAGCACGACCCCTTGTCCCTGGAGACCACTTTCTCTCCTGAAGCCTCAGTTGACAGCCTGATTGGAAGGGGAGGGGCTGAGCACACAGAGATGGGAGTGGGAGAAAGTTTAAAAGGAGCACAGTGCTAGGGGACACTGGGAC	TGGGCCCGTGATGTGAAGCTGCCACAGCCAGCACGACCCCTTGTCCCTGGAGACCACTTTCTCTCCTGAAGCCTCAGTTGACAGTCTGATTGGAAGGGGAGGGGCTGAGCACACAGAGATGGGAGTGGGAGAAAGTTTAAAAGGAGCACAGTGCTAGGGGACACTGGGAC
experimental_8919	1:80204020	x	x	x	GTACCTCTAATTTTTAGGTTAGTGTCTATAATCATGCTTACCTAGTGCTCAGTAAATTTCCTTTTAAAGAAGGAACTGACTTACTGAAGAGTATGCACTCTTTGAATTCAGCACCCCCACCCTCCCACACACCTTGAAAAGAAAGTGATACAATTTCATCAGTTCTTCTT	GTACCTCTAATTTTTAGGTTAGTGTCTATAATCATGCTTACCTAGTGCTCAGTAAATTTCCTTTTAAAGAAGGAACTGACTTACAGAAGAGTATGCACTCTTTGAATTCAGCACCCCCACCCTCCCACACACCTTGAAAAGAAAGTGATACAATTTCATCAGTTCTTCTT
experimental_9018	1:80737238	x	x	x	AATCTTTTGGAGAAGAACATAAATTGATTTAATCATGAATGCAATTGAACTTTCTAATGGATATATTTAGAAGATTATTAGTTTGGAATTGATTTTTCAGTTGGAAATCATCAGTAAAAAAATCTCTTTAAGGTTAAAAAGAAGGCATTTAAATCTGCATTCAAAATTAA	AATCTTTTGGAGAAGAACATAAATTGATTTAATCATGAATGCAATTGAACTTTCTAATGGATATATTTAGAAGATTATTAGTTTGAAATTGATTTTTCAGTTGGAAATCATCAGTAAAAAAATCTCTTTAAGGTTAAAAAGAAGGCATTTAAATCTGCATTCAAAATTAA
experimental_9026	1:80737303	x	x	x	TTTAGAAGATTATTAGTTTGGAATTGATTTTTCAGTTGGAAATCATCAGTAAAAAAATCTCTTTAAGGTTAAAAAGAAGGCATTTTAATCTGCATTCAAAATTAACAAAGTGAAATATATGCAGGGCAATATGGCACTAACTAAATTTTTTAAAAAACACAACATGTATT	TTTAGAAGATTATTAGTTTGGAATTGATTTTTCAGTTGGAAATCATCAGTAAAAAAATCTCTTTAAGGTTAAAAAGAAGGCATTTAAATCTGCATTCAAAATTAACAAAGTGAAATATATGCAGGGCAATATGGCACTAACTAAATTTTTTAAAAAACACAACATGTATT
experimental_9048	1:80745641	-0.353733	-0.562032	x	AGACAAATTATTAAAAGGTGAAACATGCAAGAGCTAATTTGGTTCCTTTTAAACCCTAGCTTTCTAGTACTGATGAGCAAAGAAGGATTTAAGATGGAGTTCAAGCTTCAGGGCTTCTTCCCTGCAGGGACATTTTCTTAAGGAACTCCTGAATCTCATCTCAATTGTAC	AGACAAATTATTAAAAGGTGAAACATGCAAGAGCTAATTTGGTTCCTTTTAAACCCTAGCTTTCTAGTACTGATGAGCAAAGAAGCATTTAAGATGGAGTTCAAGCTTCAGGGCTTCTTCCCTGCAGGGACATTTTCTTAAGGAACTCCTGAATCTCATCTCAATTGTAC
experimental_9174	1:82590043	-0.499326	-0.335531	x	GTTTTTTAATTATCTGTCACTTTTTAAATCTTTTTGGCTTTGAGAATTTCTAATTCTACTTTTTTTTACCTAGTGAACTGAAAAGTATAGGTTTCCTCTTGTACATCCGAGGGCCCAGAAAGCTGGCGTAAAGTTATGGATCCTTTGTAGTTTAGGATGCTCTGTATTCA	GTTTTTTAATTATCTGTCACTTTTTAAATCTTTTTGGCTTTGAGAATTTCTAATTCTACTTTTTTTTACCTAGTGAACTGAAAACTATAGGTTTCCTCTTGTACATCCGAGGGCCCAGAAAGCTGGCGTAAAGTTATGGATCCTTTGTAGTTTAGGATGCTCTGTATTCA
experimental_9190	1:84735645	x	x	x	AAATAAATAAGAAAGATATACAGTATGTTACATGGTGACAATGTTATGGAGAACAGTAAAACAGGGAAAGGGGTAGTGGATATGAGAGTGGAGGTGGGTGAGGAATTCAGTTTTCAGTAGGCTCTCAGGAAGGTATCACTGAGAAGGTAAAGTTTGAATAAAGTCTAGGG	AAATAAATAAGAAAGATATACAGTATGTTACATGGTGACAATGTTATGGAGAACAGTAAAACAGGGAAAGGGGTAGTGGATATGAAAGTGGAGGTGGGTGAGGAATTCAGTTTTCAGTAGGCTCTCAGGAAGGTATCACTGAGAAGGTAAAGTTTGAATAAAGTCTAGGG
experimental_9197	1:85255154	x	x	x	TTCCCTCTAGCACCCCAATTGGCAGAGCCCAACAGGGAATAGCTGGCAAAGCAGAAAAATGATTTCCAGGGTTCCTGTCCAAGCACCAAAAAGCAGGGAATAAAAGGGTGGAATGAGCTGAAAGACAATTAATAACTCATACATCCCCCATCCATTTACTGCTGTTTCTG	TTCCCTCTAGCACCCCAATTGGCAGAGCCCAACAGGGAATAGCTGGCAAAGCAGAAAAATGATTTCCAGGGTTCCTGTCCAAGCATCAAAAAGCAGGGAATAAAAGGGTGGAATGAGCTGAAAGACAATTAATAACTCATACATCCCCCATCCATTTACTGCTGTTTCTG
experimental_9206	1:85291652	x	x	x	CACCGTTATCATTATATTCTCTAGTGCACACCCAGCAAGACCTTACACTCAGGAAAGTCATGTCCATATGGAGTTTTTATACTGGTTTTCACATCACTTAAATAGCCTGAAGGGTTCTATTACTACTTAGTGTGATTGCTCTGTAACTTTGGAATATTGTTTATACATTT	CACCGTTATCATTATATTCTCTAGTGCACACCCAGCAAGACCTTACACTCAGGAAAGTCATGTCCATATGGAGTTTTTATACTGATTTTCACATCACTTAAATAGCCTGAAGGGTTCTATTACTACTTAGTGTGATTGCTCTGTAACTTTGGAATATTGTTTATACATTT
experimental_9215	1:85481587	x	x	x	ATGATTTTTACAGACACAAATACTAAAATATCCACGTTGATATCTATAAGCCCATTTTCTTGGTGTTTCTCTCTTGACTACTGTGGTTTCTCTCTTGAGTGATAGAAGACCATTCTGAATACTGAGACTTATAAACAACTTATTTGTAGCCCAACAAAGGGATTTATCTG	ATGATTTTTACAGACACAAATACTAAAATATCCACGTTGATATCTATAAGCCCATTTTCTTGGTGTTTCTCTCTTGACTACTGTGTTTTCTCTCTTGAGTGATAGAAGACCATTCTGAATACTGAGACTTATAAACAACTTATCTGTAGCCCAACAAAGGGATTTATCTG
experimental_9221	1:85497196	x	x	x	TCAGCTTTTGTATGTTTAAAAAAGTATTTTGCCTTCCTTTTTAAAGTTCTTATTAGCATCTTTTAAATAAAAATTTTACGAATACGTATTTATGGGGTACAGGTGATATTTTGATGCCAGCATTCAGTGTGTAATGATGAAATAAGGGTAATTGGGACAACATTCACCAC	TCAGCTTTTGTATGTTTAAAAAAGTATTTTGCCTTCCTTTTTAAAGTTCTTATTAGCATCTTTTAAATAAAAATTTTACGAATATGTATTTATGGGGTACAGGTGATATTTTGATGCCAGCATTCAGTGTGTAATGATGAAATAAGGGTAATTGGGACAACATTCACCAC
experimental_9272	1:85793863	-0.973794	x	x	GAATGCCCTTAGGTGCCACATACTCTGCAGGTAATTCCAGATCCAACCCCCTGTTGTCTTACTTTGTCATCCAGAGTCATTTGAGTTAGGACCACAGAGTATAGTGCCCTTCTGTATGGCTTTGAAAAACAGACAAACCTTGGCCTTGTTGATTTTAGCCATGTTTTTTC	GAATGCCCTTAGGTGCCACATACTCTGCAGGTAATTCCAGATCCAACCCCCTGTTGTCTTACTTTGTCATCCAGAGTCATTTGAATTAGGACCACAGAGTATAGTGCCCTTCTGTATGGCTTTGAAAAACAGACAAACCTTGGCCTTGTTGATTTTAGCCATGTTTTTTC
experimental_9293	1:85889500	x	x	x	TTAAGGGTGACAAACTCAATGCTTGCCCTCTAATATTGGGAACAAAGCAAGGATTTCCTCTCTGACCACTGCTGTTCAAAACTACAGAAAGTCCTAGCTAGTGTAATAAGAAAAGAAAAGTAAATAAAAGGAGCACAGGCTGAGAAGAAAGAAATTAAGCTATTTTTTGC	TTAAGGGTGACAAACTCAATGCTTGCCCTCTAATATTGGGAACAAAGCAAGGATTTCCTCTCTGACCACTGCTGTTCAAAACTATAGAAAGTCCTAGCTAGTGTAATAAGAAAAGAAAAGTAAATAAAAGGAGCACAGGCTGAGAAGAAAGAAATTAAGCTATTTTTTGC
experimental_9316	1:86135690	x	0.610134	x	CTCAATGAAGAGAGAGAGAGAAGATTGTAACAAGGGCCTAGTATAATTTAAAAGTTACTTCAGAAAGTGTAGTACCTGCTCAGGGTCAGGCTTTTTGATACATGAACCTGACCTAAAGTATCAGTTAAGATTGATCAGGTCTGTATTTTTCATTTATTCAGTTAATTTTC	CTCAATGAAGAGAGAGAGAGAAGATTGTAACAAGGGCCTAGTATAATTTAAAAGTTACTTCAGAAAGTGTAGTACCTGCTCAGGATCAGGCTTTTTGATACATGAACCTGACCTAAAGTATCAGTTAAGATTGATCAGGTCTGTATTTTTCATTTATTCAGTTAATTTTC
experimental_9385	1:86244995	x	x	x	GAAAAAAAAAATGACATAAAGTACTATTGTGGCAAAAATAAGAATTTTTTAGAAGTCTCCGATTACATTTTTTTCATATCTAATTGTCTAGCATTCAGCCAGATGTTCACTCCTACGTCAGTGACAGGGAAGAGAGATGGAATTACTTTGAGTATCCTCCTGCTATAAGA	GAAAAAAAAAATGACATAAAGTACTATTGTGGCAAAAATAAGAATTTTTTAGAAGTCTCCGATTACATTTTTTTCATATCTAATGGTCTAGCATTCAGCCAGATGTTCACTCCTACGTCAGTGACAGGGAAGAGAGATGGAATTACTTTGAGTATCCTCCTGCTATAAGA
experimental_9389	1:86248614	-0.471512	-0.300543	x	CAGGGTCTGAAGAACTCCAATTAGCAATGAGTGCTTGTAATTGCAAATTGTAGAGAATATAAATAGGACAAATAAGCCACCAGTGCTTACTGATTATTGTTTTTAGTTTTTTGTTTTGTTTTTAGTTTTTATTAATCAAAGCTTTCTAATTGATGAGATGTTCTATAAAA	CAGGGTCTGAAGAACTCCAATTAGCAATGAGTGCTTGTAATTGCAAATTGTAGAGAATATAAATAGGACAAATAAGCCACCAGTACTTACTGATTATTGTTTTTAGTTTTTTGTTTTGTTTTTAGTTTTTATTAATCAAAGCTTTCTAATTGATGAGATGTTCTATAAAA
experimental_9402	1:86429425	-0.741477	x	x	ATGATGTATTGAAACGCAAATTTCAGTGACAGCTAGGGAGGAATGAACATTACAAAATTTCCTGTGTTTACTAGGTAACACAGAAGCCACCTAGATTTTGGTGTGATTCTAGGGAGAGAAAGTATATACATAAATGAGATTCCGTTTCTTGCCAGTTTCACTGGATGGTA	ATGATGTATTGAAACGCAAATTTCAGTGACAGCTAGGGAGGAATGAACATTACAAAATTTCCTGTGTTTACTAGGTAACACAGAAACCACCTAGATTTTGGTGTGATTCTAGGGAGAGAAAGTATATACATAAATGAGATTCCGTTTCTTGCCAGTTTCACTGGATGGTA
experimental_9414	1:86522451	-0.681218	-0.675026	x	AGACAGAGTCTTACTCTGTTGCCCAGGCTGGAGTGCAATGGCACAGTCTAGGCTCACTGCAACCTCTGCCTCCCGGGTCCAAGCGATTCTCCTGCCTCAGCCTTCCAAGTAGCTGGGACTACAGGCACGTGCCACCACACCAGGCTAATTTTTGTATTTTTAGTAGAGAC	AGACAGAGTCTTACTCTGTTGCCCAGGCTGGAGTGCAATGGCACAGTCTAGGCTCACTGCAACCTCTGCCTCCCGGGTCCAAGCAATTCTCCTGCCTCAGCCTTCCAAGTAGCTGGGACTACAGGCACGTGCCACCACACCAGGCTAATTTTTGTATTTTTAGTAGAGAC
experimental_9419	1:86555201	x	x	x	AGCAGTCCACCTGTCTCGGCCTCCCAAAGTGCTAGGATTACAGGCCTGGGCCACCGCGCCCAGCCCTACTTTCAATTTTTAAAACATGGTAGACCTTGGACTGAGGCGAAGTTTGACAGCAAGGGCATTATTACAGAAAAGAACATCAGAGAAAACGGAGCAAGGATATG	AGCAGTCCACCTGTCTCGGCCTCCCAAAGTGCTAGGATTACAGGCCTGGGCCACCGCGCCCAGCCCTACTTTCAATTTTTAAAAAATGGTAGACCTTGGACTGAGGCGAAGTTTGACAGCAAGGGCATTATTACAGAAAAGAACATCAGAGAAAACGGAGCAAGGATATG
experimental_9445	1:86693867	0.385394	x	x	CTTCCCTGTGTTAGTCACTCTGAGGTACTAAAGCAACCTGGAAAACCCTCTGTTTTCCAAGACCCCAAGAAGAGACGTAAGGTATTTGGGGCCAATGCAGGCCTCAGATAAGTGGAGAAAAATATGCTATTCCTCTTTTTCTTAGGCCAATGTCAATTCAAGTTGCAGGA	CTTCCCTGTGTTAGTCACTCTGAGGTACTAAAGCAACCTGGAAAACCCTCTGTTTTCCAAGACCCCAAGAAGAGACGTAAGGTATCTGGGGCCAATGCAGGCCTCAGATAAGTGGAGAAAAATATGCTATTCCTCTTTTTCTTAGGCCAATGTCAATTCAAGTTGCAGGA
experimental_9486	1:86880122	-0.977303	-1.01122	x	TGGTGGGGACCCTATGGGCAAGACGTCTTCCCCTTCTTTACTGTGTGGAGCCCTTGGTCCCACCAATGGCCTTCTGCTTCTCCAAGAGCTGCCACAGCAGGAGTCACTTCATGTATGTAGCATCCTACGTATGGGGTAAGGACAGCAGCTAGGAAGCCAAAGGTACTTGG	TGGTGGGGACCCTATGGGCAAGACGTCTTCCCCTTCTTTACTGTGTGGAGCCCTTGGTCCCACCAATGGCCTTCTGCTTCTCCAAAAGCTGCCACAGCAGGAGTCACTTCATGTATGCAGCATCCTACGTATGGGGTAAGGACAGCAGCTAGGAAGCCAAAGGCACTTGG
experimental_9487	1:86880200	x	x	x	TCTCCAAGAGCTGCCACAGCAGGAGTCACTTCATGTATGCAGCATCCTACGTATGGGGTAAGGACAGCAGCTAGGAAGCCAAAGGCACTTGGGAGCACAGAACCCAACATGAGATCCCTCATATGGGAGGTGAAATGTTCATCATCTGGCCCCTGGGTATTCAGGTCAAA	TCTCCAAGAGCTGCCACAGCAGGAGTCACTTCATGTATGCAGCATCCTACGTATGGGGTAAGGACAGCAGCTAGGAAGCCAAAGGTACTTGGGAGCACAGAACCCAACATGAGATCCCTCATATGGGAGGTGAAATGTTCATCATCTGGCCCCTGGGTATTCAGGTCAAA
experimental_9566	1:9339467	0.794764	0.963738	x	CCCACCTGCATTGGAGAGCAAAGTTCACAGGAGACTGAGGTGGGAGGGGAAGAAGCCTCTTCCTGCTCTGAGAATCCGCATGGGTTGCAGTGCTTCCCTTCCTCAGCTCCCCCACCGCAGGCTGCTAAAATGACCCCGAGTGCCTCAGAAATCTCAGGGCCACCGCAGCC	CCCACCTGCATTGGAGAGCAAAGTTCACAGGAGACTGAGGTGGGAGGGGAAGAAGCCTCTTCCTGCTCTGAGAATCCGCATGGGTCGCAGTGCTTCCCTTCCTCAGCTCCCCCACCGCAGGCTGCTAAAATGACCCCGAGTGCCTCAGAAATCTCAGGGCCACCGCAGCC
experimental_9573	1:9454243	-0.370384	x	x	GAAAAAATGGAGAACTGCAATTTTGGAGGCCAGAGAGTCGGTGGACACGTTTAGCCTTTTCCTGGCAATTTGTATTCGGGAAACATGTGCAGAACTCAGTTCCTGGCACTCAGCAGGAGCCACTGGAGCTGGCGATCATGAAACCAATTGGGGGCATGTTCACTGCTCTC	GAAAAAATGGAGAACTGCAATTTTGGAGGCCAGAGAGTCGGTGGACACGTTTAGCCTTTTCCTGGCAATTTGTATTCGGGAAACGTGTGCAGAACTCAGTTCCTGGCACTCAGCAGGAGCCACTGGAGCTGGCGATCATGAAACCAATTGGGGGCATGTTCACTGCTCTC
experimental_9584	1:9454250	-0.442303	-0.360817	x	TGCATGGGAAAAAATGGAGAACTGCAATTTTGGAGGCCAGAGAGTCGGTGGACACGTTTAGCCTTTTCCTGGCAATTTGTATTCAGGAAACGTGTGCAGAACTCAGTTCCTGGCACTCAGCAGGAGCCACTGGAGCTGGCGATCATGAAACCAATTGGGGGCATGTTCAC	TGCATGGGAAAAAATGGAGAACTGCAATTTTGGAGGCCAGAGAGTCGGTGGACACGTTTAGCCTTTTCCTGGCAATTTGTATTCGGGAAACGTGTGCAGAACTCAGTTCCTGGCACTCAGCAGGAGCCACTGGAGCTGGCGATCATGAAACCAATTGGGGGCATGTTCAC
experimental_9624	1:95339514	-0.741663	-0.599015	x	AGAAACAGTTCTTTCAGAAGCTGGCATTGCCATAATAGGTAGTCTCATCACGTAGCATCCAGACAGCCATTCTTTCAGTGACAGCAGTGGTTCTGAATCCTCCACCCCTGCTGACTGGTTTAGAGCTATTCTGGGCAGCCAGCTGATGTTGAGAGCTCTGGAGAGATGCC	AGAAACAGTTCTTTCAGAAGCTGGCATTGCCATAATAGGTAGTCTCATCACGTAGCATCCAGACAGCCATTCTTTCAGTGACAGCGGTGGTTCTGAATCCTCCACCCCTGCTGACTGGTTTAGAGCTATTCTGGGCAGCCAGCTGATGTTGAGAGCTCTGGAGAGATGCC
experimental_9684	10:10189128	x	x	x	TGGCTGACTTCAAGGCAGACATTGTCCTTACCCTCAAAAAGTTTACAGTGTGAAAAGAAACAGGTTGCCCAAGTGTCTACTGTGTACAATATATTCTACAATGTACAAGAAATAAAATGAAATCACAAAATCACATAGTGGAGAGTTTAATGGTCATCTCTTTGAACCTC	TGGCTGACTTCAAGGCAGACATTGTCCTTACCCTCAAAAAGTTTACAGTGTGAAAAGAAACAGGTTGCCCAAGTGTCTACTGTGCACAATATATTCTACAATGTACAAGAAATAAAATGAAATCACAAAATCACATAGTGGAGAGTTTAATGGTCATCTCTTTGAACCTC
experimental_9687	10:10242106	x	-0.577924	x	TCAAAGAGTTATGTTAGGAAAAGACAAGGACACACACAACACCTGTTGCTGAGAGAACTTCTGAAGACAATGCCCTATTTTGGTCTCGATGGCGGCAAAAGTAGGTAACACCATCACAACCCCTTTTGTCTCTAGTTTGGTTGTTGCAGAAGATGGGTAGATTTAGAATG	TCAAAGAGTTATGTTAGGAAAAGACAAGGACACACACAACACCTGTTGCTGAGAGAACTTCTGAAGACAATGCCCTATTTTGGTTTCGATGGCGGCAAAAGTAGGTAACACCATCACAACCCCTTTTGTCTCTAGTTTGGTTGTTGCAGAAGATGGGTAGATTTAGAATG
experimental_9707	10:109966489	x	x	x	CCCTCCAGCCCCCCAACAGTGGTGAAGTCAGATCTTCTTTACTCAGTCTACTGACTTAAATGTTAATCTTTTCTGAAAATACTCTTACAGACCTACCCAGAATCAGTTTCACCAACTATCTGGATATTCCTTAACCCAGCCAAGTTGATACCTAAAATTAACCACCACAC	CCCTCCAGCCCCCCAACAGTGGTGAAGTCAGATCTTCTTTACTCAGTCTACTGACTTAAATGTTAATCTTTTCTGAAAATACTCTCACAGACCTACCCAGAATCAGTTTCACCAACTATCTGGATATTCCTTAACCCAGCCAAGTTGATACCTAAAATTAACCACCACAC
experimental_9725	10:110056321	x	x	x	ATTTTAAAGGCCAAATCTGGAGTAAGGAATATTGCTGTCACCAGGATTGTGAGAAAAAGAAGCAAATTTTCTGCAAGATTCCGTAATTGAGAGAATTTCTGAGTTGATAGCTATAATGGTAGAAGCTGTATTTCTCCCCTTTAACCCATTTTTCAACTTGTTTGTTTTTT	ATTTTAAAGGCCAAATCTGGAGTAAGGAATATTGCTGTCACCAGGATTGTGAGAAAAAGAAGCAAATTTTCTGCAAGATTCCGTAGTTGAGAGAATTTCTGAGTTGATAGCTATAATGGTAGAAGCTGTATTTCTCCCCTTTAACCCATTTTTCAACTTGTTTGTTTTTT
experimental_9735	10:110461234	1.06547	0.887137	x	CTTTACAATTATTTTAATTATTTTGTTTTAATAAAGGCAAAGTCTCAGTTTGGAGCTATTATGTCAAGTTAGGTTTGATAACATTATTTTATTTTCACTGTATTTATTGTATTTATTTTTACAGTTATTATCTATATGTAGCAGATAAGAAATATATAGATGTATACAGA	CTTTACAATTATTTTAATTATTTTGTTTTAATAAAGGCAAAGTCTCAGTTTGGAGCTATTATGTCAAGTTAGGTTTGATAACATTGTTTTATTTTCACTGTATTTATTGTATTTATTTTTACAGTTATTATCTATATGTAGCAGATAAGAAATATATAGATGTATACAGA
experimental_9749	10:110488836	x	-0.491376	x	AGTGGTGGATTGGATACAGAAAATGTGGTAACATGGATGCAGCTGGAGGCCATTATCCTAAGTGAAATAAAATGGAAACAGAAAATAAACTACCACATGTTCTTACTTACACATGCCAGCTAAACGATGGTACACATGGACGTAAAGATAGAAACAATAGACACTGGGGA	AGTGGTGGATTGGATACAGAAAATGTGGTAACATGGATGCAGCTGGAGGCCATTATCCTAAGTGAAATAAAATGGAAACAGAAAACAAACTACCACATGTTCTTACTTACACATGCCAGCTAAACGATGGTACACATGGACGTAAAGATAGAAACAATAGACACTGGGGA
experimental_9758	10:110514965	-0.476489	x	x	TGGTCAGAGCAAAGGGCTCAGGTGGACCACAAGGAAAGATAAAGCTATAGTAAAATTGTGGAGGACTTCACCACCCATGCTAAAGAAACCTTCAGATGTTGTTGACATCTGATCTTTGCAGCCAGAAAATTCTGGTCACTTGGCCCATCTTTAAGCTAAATTTCTTGACT	TGGTCAGAGCAAAGGGCTCAGGTGGACCACAAGGAAAGATAAAGCTATAGTAAAATTGTGGAGGACTTCACCACCCATGCTAAAGTAACCTTCAGATGTTGTTGACATCTGATCTTTGCAGCCAGAAAATTCTGGTCACTTGGCCCATCTTTAAGCTAAATTTCTTGACT
experimental_9807	10:110590217	x	x	x	CTCGGGGCACTTACAATTATGGTGGAAGGTAAAGGGAAAGCAGGCATGTCTTAGATTGCAGGAGTGGGTTGAGGGGTAGCAGCAGGTGTTACATACTTTTTAAACAACCAAATCTCACAACAACTCTCAATCACAAGAACAGAACTGAAGGGAAATACCGCTCCCATGAT	CTCGGGGCACTTACAATTATGGTGGAAGGTAAAGGGAAAGCAGGCATGTCTTAGATTGCAGGAGTGGGTTGAGGGGTAGCAGCAGATGTTACATACTTTTTAAACAACCAAATCTCACAACAACTCTCAATCACAAGAACAGAACTGAAGGGAAATACCGCTCCCATGAT
experimental_9822	10:110629512	x	-0.43341	x	ATATAGCATACCAAGGTAGTCAACTTAAACAGCTTCCATTTCCTTGGGCAAGATGTGAGTTAAAGCTACTCTTTGAAGATTATGATGGTTTCCCATTTCCAAAAATTATTTGATACTCCTCCCATGAATTGGTGGAGACTATGTATCCTTTCCTTAAAATAGGTGGCCCT	ATATAGCATACCAAGGTAGTCAACTTAAACAGCTTCCATTTCCTTGGGCAAGATGTGAGTTAAAGCTACTCTTTGAAGATTATGAGGGTTTCCCATTTCCAAAAATTATTTGATACTCCTCCCATGAATTGGTGGAGACTATGTATCCTTTCCTTAAAATAGGTGGCCCT
experimental_9844	10:110716135	2.73954	2.9203	x	AAGTTTAATGGGTGAAAATTATATTTAAACAAATACAAGTCATTTGCAAACCCTGGATATTGTCCTAAGGGCATAGAGCAAATGGAGAAACATTCACTCAAGAAAATCTACTAACTCTCAGTGGTTACTGTGAGAGTCTGGACATTTGAGCCATGACTCACACCTTTACT	AAGTTTAATGGGTGAAAATTATATTTAAACAAATACAAGTCATTTGCAAACCCTGGATATTGTCCTAAGGGCATAGAGCAAATGAAGAAACATTCACTCAAGAAAATCTACTAACTCTCAGTGGTTACTGTGAGAGTCTGGACATTTGAGCCATGACTCACACCTTTACT
experimental_9855	10:110768220	0.319694	x	x	TTTTAAATGAAACTTTCTTGCTTTGTCAAATTTACACAGCCCCTCATCTCCAGTTAGCTTCTTCTGTTCTCTCAGTAGGTTTATCGTAAATATTTTTATATTTTTTTCTTAGATATAGTTTTGTTTTTCTTTAGTTAATATGTGTTATTTGGATCAGTTTCAATATACCT	TTTTAAATGAAACTTTCTTGCTTTGTCAAATTTACACAGCCCCTCATCTCCAGTTAGCTTCTTCTGTTCTCTCAGTAGGTTTATTGTAAATATTTTTATATTTTTTTCTTAGATATAGTTTTGTTTTTCTTTAGTTAATATGTGTTATTTGGATCAGTTTCAATATACCT
experimental_9867	10:110800109	x	x	x	TATATATATTAGGAGTCTGAATTTTATTTTGTATATACTGAGAAGACATTAAGAAGATTTACATAGCGAATAATATAATCAAGTGCACATTTAAACATTTTAGCAGCTTTATTAAGATACAATTTATATACCATATAATTCATCTATTTAAAGTATACAGTTCATTGGCT	TATATATATTAGGAGTCTGAATTTTATTTTGTATATACTGAGAAGACATTAAGAAGATTTACATAGCGAATAATATAATCAAGTACACATTTAAACATTTTAGCAGCTTTATTAAGATACAATTTATATACCATATAATTCATCTATTTAAAGTATACAGTTCATTGGCT
experimental_10037	10:120949099	-0.28099	-0.449545	x	GTGGTGGGCACCTGTAATTGCAGCTACTTGGGAGTCTGAGACAGGAGAATCACTTGAACCTGGGAGGCCCTGGTTGCAGTGAGCCGAGATCACACCATCACACTCCAGCCTGGGTGTCCAACAGCTTGGTCCGATTTTGAAAAAAGTTCTCTTTGTCAGATGGAGAAAGA	GTGGTGGGCACCTGTAATTGCAGCTACTTGGGAGTCTGAGACAGGAGAATCACTTGAACCTGGGAGGCCCTGGTTGCAGTGAGCCAAGATCACACCATCACACTCCAGCCTGGGTGTCCAACAGCTTGGTCCGATTTTGAAAAAAGTTCTCTTTGTCAGATGGAGAAAGA
experimental_10046	10:121075315	3.50379	3.13088	x	TGACACTGCCTTCCACTCTGCAGATGAGTCATCGGCCTTTTGTGGCTGGGAACGCGGTAGAGTGATCCTTCCACATGCAGTCACTGCGACACCTGAGACCCTCCCAGACTGATTCAGTTGCGTTGAGAGCAGCTTCTCCGGTTTTCAGGGCTTTCCTTCCTCCCCCTCCA	TGACACTGCCTTCCACTCTGCAGATGAGTCATCGGCCTTTTGTGGCTGGGAACGCGGTAGAGTGATCCTTCCACATGCAGTCACTTCGACACCTGAGACCCTCCCAGACTGATTCAGTTGCGTTGAGAGCAGCTTCTCCGGTTTTCAGGGCTTTCCTTCCTCCCCCTCCA
experimental_10065	10:121181167	x	x	x	CAGCCTGCAGTGTGGATGCGAGCTGCTGTGACAGTAAACACCACTTACCCAAGTGCAGGCCAAGCCATTCCCACCAAACAGCAGCCTCAGAGCACATTTCCCAGTTACCAACAGCAGCCTGGGTAGTGGCTGCTGTCTCCCACCTGCCTTCCCACTCTGCCCCAGGAGAC	CAGCCTGCAGTGTGGATGCGAGCTGCTGTGACAGTAAACACCACTTACCCAAGTGCAGGCCAAGCCATTCCCACCAAACAGCAGTCTCAGAGCACATTTCCCAGTTACCAACAGCAGCCTGGGTAGTGGCTGCTGTCTCCCACCTGCCTTCCCACTCTGCCCCAGGAGAC
experimental_10082	10:121206333	x	x	x	TCAAGGGTGGAACCTGGTGCTGGCCCTGATGCCACCTTCGATTCCTTTGTTTGGGGGGCAGCCCCCTCCAGACCCTGAGCCCCAAGAGGCCAGTCTGGCTGCTCACTCTCCCCGGCGTCCCCAGCCGGTGCAGTGCCTGCCCCACAAGGACCAGCAGGAAGTGTACATGG	TCAAGGGTGGAACCTGGTGCTGGCCCTGATGCCACCTTCGATTCCTTTGTTTGGGGGGCAGCCCCCTCCAGACCCTGAGCCCCAATAAGCCAGTCTGGCTGCTCACTCTCCCCGGCGTCCCCAGCCGGTGCAGTGCCTGCCCCACAAGGACCAGCAGGAAGTGTACATGG
experimental_10081	10:121206333	x	x	x	TCAAGGGTGGAACCTGGTGCTGGCCCTGATGCCACCTTCGATTCCTTTGTTTGGGGGGCAGCCCCCTCCAGACCCTGAGCCCCAAGAGGCCAGTCTGGCTGCTCACTCTCCCCGGCGTCCCCAGCCGGTGCAGTGCCTGCCCCACAAGGACCAGCAGGAAGTGTACATGG	TCAAGGGTGGAACCTGGTGCTGGCCCTGATGCCACCTTCGATTCCTTTGTTTGGGGGGCAGCCCCCTCCAGACCCTGAGCCCCAATAGGCCAGTCTGGCTGCTCACTCTCCCCGGCGTCCCCAGCCGGTGCAGTGCCTGCCCCACAAGGACCAGCAGGAAGTGTACATGG
experimental_10146	10:121533231	x	x	x	CTAGTGATTCATTTATCTTTTCCTTTACCTAGTATCAAGTTTTAATTACCATGCTTTTTTAAATCCCCCTCTTGCTCTGTCTCCAATGTTGGGTTTCACTCTGTCCCCCATGCTGGAGTACAGTGATGGAATCGTAGCTCACTGACAACTTCTTGAACTTCTGAGCTCAA	CTAGTGATTCATTTATCTTTTCCTTTACCTAGTATCAAGTTTTAATTACCATGCTTTTTTAAATCCCCCTCTTGCTCTGTCTCCAGTGTTGGGTTTCACTCTGTCCCCCATGCTGGAGTACAGTGATGGAATCGTAGCTCACTGACAACTTCTTGAACTTCTGAGCTCAA
experimental_10180	10:121570795	-0.47745	-0.895773	x	GAGATAGAAGCCAGTAGCAATCTGTGCTTGTCTCTTTCCTGTGTAGGGCCAGTGGTTGGCAGGTCTTCTTTCGCTGAAGCCTCCTCGAGTGTCATTGTCCCATGAGACAATGAGATAGGGAGGAATAACTCCATAGGGAATGGGATTATAATGATTTATTAAGGCTGCGC	GAGATAGAAGCCAGTAGCAATCTGTGCTTGTCTCTTTCCTGTGTAGGGCCAGTGGTTGGCAGGTCTTCTTTCGCTGAAGCCTCCTTGAGTGTCATTGTCCCATGAGACAATGAGATAGGGAGGAATAACTCCATAGGGAATGGGATTATAATGATTTATTAAGGCTGCGC
experimental_10183	10:121572394	x	x	x	TTTCCTCACACACAACCTAGCAGAAGGTTTTTGTGTTTGTTTAAGCCATTTGGTAAAGCTATTTTGATTCATGTCCTTCACTTGTATTTTTAGTGGCAGCAATCCAACTTAATATAGCACCAAAAAAAAAAAAAAGAGTACTTTTACTTCCCATTCAGAAATAACTGCTG	TTTCCTCACACACAACCTAGCAGAAGGTTTTTGTGTTTGTTTAAGCCATTTGGTAAAGCTATTTTGATTCATGTCCTTCACTTGTTTTTTTAGTGGCAGCAATCCAACTTAATATAGCACCAAAAAAAAAAAAAAGAGTACTTTTACTTCCCATTCAGAAATAACTGCTG
experimental_10184	10:121573614	0.81	0.855744	x	TTTTTCTTTAATCCAGCACTATAGAATTTGACTTCCCGATAACAGGGAGCCAGTGAGTATCTTCTGTTCATCTTCTTTAATTAAAGTTCCTAGGGCCGGGCACGGTGGCTCACGCCTGTAATCCCAGCACTTTGGAAGGCTGAGGCGGGCAGATCACAAGGTCAGGAGTT	TTTTTCTTTAATCCAGCACTATAGAATTTGACTTCCCGATAACAGGGAGCCAGTGAGTATCTTCTGTTCATCTTCTTTAATTAAAATTCCTAGGGCCGGGCACGGTGGCTCACGCCTGTAATCCCAGCACTTTGGAAGGCTGAGGCGGGCAGATCACAAGGTCAGGAGTT
experimental_10191	10:121580071	x	x	x	TGTGGGAAGTGAGGGATGGAGCGTAGAGAAAGGCAGCCAAAGGAGGAAGGAGTCCCTCAGGAAATGGGATAATTTGAGGTGGGGGACTGGTGGTATTGGAGGATGATAGAGAAGCAGTTAAGGGAAGAAGAAAGAAATACGTGAGAGTGAGAAGGGAGAAATCATCTAAA	TGTGGGAAGTGAGGGATGGAGCGTAGAGAAAGGCAGCCAAAGGAGGAAGGAGTCCCTCAGGAAATGGGATAATTTGAGGTGGGGAACTGGTGGTATTGGAGGATGATAGAGAAGCAGTTAAGGGAAGAAGAAAGAAATACGTGAGAGTGAGAAGGGAGAAATCATCTAAA
experimental_10225	10:121600188	x	x	x	AGTGTAATTTTAAGGGAGTTACTACAATTGTTTTGTTAGACTTACAGAAATTTGTGCTTAGGCAAAAAGACAAAAAAAAGTGAAATGTTTAGGGGAACGTACATTTTAAATTATGTAATTTGGCAGGCTTTGTTTCCCCTTAAATAAGATCTATTAAAATCTCTAAGTTA	AGTGTAATTTTAAGGGAGTTACTACAATTGTTTTGTTAGACTTACAGAAATTTGTGCTTAGGCAAAAAGACAAAAAAAAGTGAAACGTTTAGGGGAACGTACATTTTAAATTATGTAATTTGGCAGGCTTTGTTTCCCCTTAAATAAGATCTATTAAAATCTCTAAGTTA
experimental_10254	10:121617389	-0.512398	-0.527314	x	ACTCTAAATAATTGTCAGAAGTTACATTTTTGTTTAATATAATCTTTGCAGTAACCTTCCAAATTAGGGCAATTTTTCTGTCCAGATCTGCCTACTGAACTAGAATATTTAATGAGCAACAACTTCTGTTGTGAATTAACGGACTGATATTGGGGTTTGATAAATCAGTT	ACTCTAAATAATTGTCAGAAGTTACATTTTTGTTTAATATAATCTTTGCAGTAACCTTCCAAATTAGGGCAATTTTTCTGTCCACATCTGCCTACTGAACTAGAATATTTAATGAGCAACAACTTCTGTTGTGAATTAACGGACTGATATTGGGGTTTGATAAATCAGTT
experimental_10275	10:121632800	1.11454	1.28433	x	CTCCGAGGTTCCCCTTCTCTAAATGTGCACCTTCCTCAGGGAGACCTTGTGCAGCTGAGGGAAAAGTCACCACTCAGGGTTTCGGGCCGGGGACCCAAATAAAAGTGCTGCCATCAGCAAAAAAAGAAAAAAAAGGCACGAAGAGGAGGTGGGCGGATTCCCAAGGCGGT	CTCCGAGGTTCCCCTTCTCTAAATGTGCACCTTCCTCAGGGAGACCTTGTGCAGCTGAGGGAAAAGTCACCACTCAGGGTTTCGAGCCGGGGACCCAAATAAAAGTGCTGCCATCAGCAAAAAAAGAAAAAAAAGGCACGAAGAGGAGGTGGGCGGATTCCCAAGGCGGT
experimental_10285	10:121659077	x	x	x	ATGAAATGATAAAACAGAGTCCATTCTCTATCTCTAACAGAGAAGTTAGTTACATTCTGATCACAATACTGCTATCTCCACCACACTGAAATGGGTTCTTAATTCTTTTTAATCATTTCTCTTTTTGTTTAATTCTGTTGATTTTTCTTTGGAAATCAAATAAACAATTA	ATGAAATGATAAAACAGAGTCCATTCTCTATCTCTAACAGAGAAGTTAGTTACATTCTGATCACAATACTGCTATCTCCACCACTCTGAAATGGGTTCTTAATTCTTTTTAATCATTTCTCTTTTTGTTTAATTCTGTTGATTTTTCTTTGGAAATCAAATAAACAATTA
experimental_10296	10:121668656	x	x	x	GTAACCACTAATCAGTGGCACCGAAGATTAGAGTTTCCAAGTGGAGAGACAATTGTTATGCACAATCCAAAGGTAATGATGGTGTTCAAAATTTTAAGGTATTAAGTTCATTTTAATATTTTTCTGTGTATGTTTGATAAATTGTTCATTTTTAGTAACTTCTACAGTGG	GTAACCACTAATCAGTGGCACCGAAGATTAGAGTTTCCAAGTGGAGAGACAATTGTTATGCACAATCCAAAGGTAATGATGGTGTGCAAAATTTTAAGGTATTAAGTTCATTTTAATATTTTTCTGTGTATGTTTGATAAATTGTTCATTTTTAGTAACTTCTACAGTGG
experimental_10308	10:121674000	x	x	x	CTGGGGCTTAGTGTCCTGGGGAGTTCTGAAGCATCACAAGGTTGTGGAGCCTCCATAGATACAAACCTGCTGCTCATCATGTGCTATTAGCTTCCAGGAACAGAGAGAGCCTGCTGCCTCCACCTCTTGTTCTAGTTCGCTTTTATATGCCAAGAGGGACAAATTGTTCC	CTGGGGCTTAGTGTCCTGGGGAGTTCTGAAGCATCACAAGGTTGTGGAGCCTCCATAGATACAAACCTGCTGCTCATCATGTGCTGTTAGCTTCCGGGAACAGAGAGAGCCTGCTGCCTCCACCTCTTGTTCTAGTTCGCTTTTATATGCCAAGAGGGACAAATTGTTCC
experimental_10312	10:121674010	x	x	x	GTGTCCTGGGGAGTTCTGAAGCATCACAAGGTTGTGGAGCCTCCATAGATACAAACCTGCTGCTCATCATGTGCTATTAGCTTCCAGGAACAGAGAGAGCCTGCTGCCTCCACCTCTTGTTCTAGTTCGCTTTTATATGCCAAGAGGGACAAATTGTTCCTCTAATTTGA	GTGTCCTGGGGAGTTCTGAAGCATCACAAGGTTGTGGAGCCTCCATAGATACAAACCTGCTGCTCATCATGTGCTATTAGCTTCCGGGAACAGAGAGAGCCTGCTGCCTCCACCTCTTGTTCTAGTTCGCTTTTATATGCCAAGAGGGACAAATTGTTCCTCTAATTTGA
experimental_10320	10:121681422	-1.41111	x	x	TTCAATAAAATGCTGAGAAGACTCAATTCCTTAAGCTAACCATTAAAAAAAAAATCAGTCCTATGACTTTATAGTCATTTCCCATATAAAGAAATGATGTAGGTTAAGTTCCAAACAGGTAGTAAAATAATAGAACCATAGAAATTCAAAAGATGGAAGGATCATCAAAG	TTCAATAAAATGCTGAGAAGACTCAATTCCTTAAGCTAACCATTAAAAAAAAAATCAGTCCTATGACTTTATAGTCATTTCCCACATAAAGAAATGATGTAGGTTAAGTTCCAAACAGGTAGTAAAATAATAGAACCATAGAAATTCAAAAGATGGAAGGATCATCAAAG
experimental_10333	10:121686228	x	x	x	TTTCATTTTGTACCTTCATGAACTTACTTATGGAAATGCATCTTTATATACCCAACTGTAAATATCCTGACAGTAACACTGTCTAAAAGGATTTTAATAATTCTAAAAGCCACTGTGATACAAGTATGTTAAAGTATATCATTAAATGCAGCATTGGTCAATTTTTATAA	TTTCATTTTGTACCTTCATGAACTTACTTATGGAAATGCATCTTTATATACCCAACTGTAAATATCCTGACAGTAACACTGTCTGAAAGGATTTTAATAATTCTAAAAGCCACTGTGATACAAGTATGTTAAAGTATATCATTAAATGCAGCATTGGTCAATTTTTATAA
experimental_10342	10:121692777	x	x	x	AGATGACATACTGCCATCTTGTGGGTAACTAAGGGGGAAAAATAACGATTCTGAACATATAGTAATTCAAATGAATATTCATAGTACATTGTATCAGTAAAAGAATCTCACTAAAACTAAAATTGCTGCACGTGCTAGCACCAAAAGCCCACTCAAATGTTACCAAATTT	AGATGACATACTGCCATCTTGTGGGTAACTAAGGGGGAAAAATAACGATTCTGAACATATAGTAATTCAAATGAATATTCATAGCACATTGTATCAGTAAAAGAATCTCACTAAAACTAAAATTGCTGCACGTGCTAGCACCAAAAGCCCACTCAAATGTTACCAAATTT
experimental_10351	10:121693664	-0.596656	-0.438498	x	ATGGGGGCACCTTATAACTATGAGGCAGCAAGAGCCAACATTCAGGTGGGAAGAGGCAAGCACTCTGGGTATCTGGTGGAGTCACTCAACAGAAGAACCCTTCTTGTTACGGAAGAAAAATAAACCTCTATTTGTTTAATGTATTGTAAACTGGGTTCTGTGAACCTGCA	ATGGGGGCACCTTATAACTATGAGGCAGCAAGAGCCAACATTCAGGTGGGAAGAGGCAAGCACTCTGGGTATCTGGTGGAGTCATTCAACAGAAGAACCCTTCTTGTTACGGAAGAAAAATAAACCTCTATTTGTTTAATGTATTGTAAACTGGGTTCTGTGAACCTGCA
experimental_10385	10:121720445	x	x	x	GGCATTTCATTATGGGTTTCCCAGTAATTTTTTTTTCCCTGCTGCTGTTTCTTCCTGCTGCATTTTTATTTACCTGAAAGCCCACTGTTGATGCTTTATTGCATTTTGCACCTTGTTCAGGGTCATTTTAGCCATTGGAACTATACAATAAAATAGAAAAATGTACATTT	GGCATTTCATTATGGGTTTCCCAGTAATTTTTTTTTCCCTGCTGCTGTTTCTTCCTGCTGCATTTTTATTTACCTGAAAGCCCATTGTTGATGCTTTATTGCATTTTGCACCTTGTTCAGGGTCATTTTAGCCATTGGAACTATACAATAAAATAGAAAAATGTACATTT
experimental_10397	10:121854272	0.485798	x	x	AGCTAAATAGATCACACCTGTTAGCAAACTTGTCCCAATAATTTGTCGTCATGGTTTATGATATACGCAGACCAAGGTCATTTATCACTTGGATTATTTACAGAAGTCACAGTCTTGTTTTCTGAATGTGTGTGTGCCTGCACATGTTTACACATTTATGTGAACTCTTT	AGCTAAATAGATCACACCTGTTAGCAAACTTGTCCCAATAATTTGTCGTCATGGTTTATGATATACGCAGACCAAGGTCATTTACCACTTGGATTATTTACAGAAGTCACAGTCTTGTTTTCTGAATGTGTGTGTGCCTGCACATGTTTACACATTTATGTGAACTCTTT
experimental_10432	10:121860043	x	0.854647	x	AATAATATATAGGGGTGTCATCCCTAGCCACACAAAATGTAGCTTCAGTTCATTTCAAGTTTTAAAATGAGTAGATCACCTAAGAATAGGCTCAGGAGACAGAAGAACAAAACACAGCCACAAAATCAAACAAACCAATGATGTCAGCACTGAAAATACTGGAAACCTGC	AATAATATATAGGGGTGTCATCCCTAGCCACACAAAATGTAGCTTCAGTTCATTTCAAGTTTTAAAATGAGTAGATCACCTAAGGATAGGCTCAGGAGACAGAAGAACAAAACACAGCCACAAAATCAAACAAACCAATGATGTCAGCACTGAAAATACTGGAAACCTGC
experimental_10450	10:121867112	-0.746797	x	x	CTTTTCTATTCTTGCATTAATTTGCTTAGGATAATGGCCTCCAACTGCATCCATGTTGCTGCAAAGGACATGATTTCATTCTTGTTATTGCTGTGTAGTATTCCATGGTGTATATGTACCACATTATCTAGTCCACCACTGATGGGCATCTAGGTTGATGCCATGTCTTT	CTTTTCTATTCTTGCATTAATTTGCTTAGGATAATGGCCTCCAACTGCATCCATGTTGCTGCAAAGGACATGATTTCATTCTTGCTATTGCTGTGTAGTATTCCATGGTGTATATGTACCACATTATCTAGTCCACCACTGATGGGCATCTAGGTTGATGCCATGTCTTT
experimental_10566	10:123277990	0.67541	0.416351	x	TTATAATAATCTTTCTTCGGTGATGCAGCTGGTATGATGCCAGTAGCCATGGAAAAATGCCCACAACGTTCAAAGTGCTTGCTCGAATTTCTTCTAGAGATTAGCCTCCACCCCCACCCAGTTTTTAAGTTGTTCCTTCTGGTTGATCTTGTTTAGGCTGCACATTTCCC	TTATAATAATCTTTCTTCGGTGATGCAGCTGGTATGATGCCAGTAGCCATGGAAAAATGCCCACAACGTTCAAAGTGCTTGCTCCAATTTCTTCTAGAGATTAGCCTCCACCCCCACCCAGTTTTTAAGTTGTTCCTTCTGGTTGATCTTGTTTAGGCTGCACATTTCCC
experimental_10576	10:123572269	x	x	x	TTTTGTGACCTGGAGCTATCCCAGTTTAACTTAATTTGAGCCATAATTTTTCTAGGGACTTGCTGCTTGCATGTTTAGCTACACAGAGTTTTGAACTTGATTTACAAATGAAATTATAGTGAAGGAGGGAAGAGAAGGGAAAGGCCATTGTTATAAAAAATCAGAAAATG	TTTTGTGACCTGGAGCTATCCCAGTTTAACTTAATTTGAGCCATAATTTTTCTAGGGACTTGCTGCTTGCATGTTTAGCTACACGGAGTTTTGAACTTGATTTACAAATGAAATTATAGTGAAGGAGGGAAGAGAAGGGAAAGGCCATTGTTATAAAAAATCAGAAAATG
experimental_10635	10:124960090	x	x	x	TGAGCTCCTAACTGCTACGGCACTTCCCATCCTTCCCACAAAGGATCTCCTTTTATTCCTACAGTGAGGCAATTGAGCAGGCACGATTGCCCCTTATTGGTGAGGACACTGAGGCCAGGGGTGGTTGCCAGCATTTCAAATGCCCCCCAATGGTCCTTGCCTCTGGATAC	TGAGCTCCTAACTGCTACGGCACTTCCCATCCTTCCCACAAAGGATCTCCTTTTATTCCTACAGTGAGGCAATTGAGCAGGCACAATTGCCCCTTATTGGTGAGGACACTGAGGCCAGGGGTGGTTGCCAGCATTTCAAATGCCCCCCAATGGTCCTTGCCTCTGGATAC
experimental_10645	10:124980695	x	x	x	GTTCTCCAATCAATGCCAGGATAAGACCACCCCAATCTGAGAATAGCCATTTCTTGGTCACCTCTGAGAATTCGGGAGCTCAAAGAAAGCAGAGACTTGACTCTGCAGTTCAAAGCTTCTCCAGGAACATGCAAGCAGACAGAACAGAAGATTGTCAAGACAGATGTGGT	GTTCTCCAATCAATGCCAGGATAAGACCACCCCAATCTGAGAATAGCCATTTCTTGGTCACCTCTGAGAATTCGGGAGCTCAAACAAAGCAGAGACTTGACTCTGCAGTTCAAAGCTTCTCCAGGAACATGCAAGCAGACAGAACAGAAGATTGTCAAGACAGATGTGGT
experimental_10683	10:125689569	x	x	x	TCCCACCACCTCCCCTCCCAGGCATCTGCTGTGGGCGTGGCTGCCCAGCCCGTCCTGGGCCATCTCTGTCCCCTGAAGAACCTGGCTCCCCTCCACCCCTGTCTTCCACGCAGCCACCAGCCTGGTCCTTTTCTCACACCTGATACACGAAGCACACTGAAAAGGCCACC	TCCCACCACCTCCCCTCCCAGGCATCTGCTGTGGGCGTGGCTGCCCAGCCCGTCCTGGGCCATCTCTGTCCCCTGAAGAACCTGGTTCCCCTCCACCCCTGTCTTCCACGCAGCCACCAGCCTGGTCCTTTTCTCACACCTGATACACGAAGCACACTGAAAAGGCCACC
experimental_10738	10:125698476	1.24268	x	x	CACTGGGGGACATAGGTGACCCAGGGACACAGGTGGATCACAGCCCAGGTACTTCCATAGCCCACCCAGAGCTCCCACCCTGCCAAGCCCTCTGATCAGACAAACTAGAGCCGATACAAATGACACAGCCAGACTCACCCCTCTCCCTCCTCTGGAGGAGCAGACACATT	CACTGGGGGACATAGGTGACCCAGGGACACAGGTGGATCACAGCCCAGGTACTTCCATAGCCCACCCAGAGCTCCCACCCTGCCAGGCCCTCTGATCAGACAAACTAGAGCCGATACAAATGACACAGCCAGACTCACCCCTCTCCCTCCTCTGGAGGAGCAGACACATT
experimental_10754	10:125723489	3.03486	2.82443	x	AAACTTATCTGAGAAGCAATAAGCAAACAGACGCGACAGGAAATCCTCTGGTGGACAGAGGTGGGGAGCCTGCAGGGAGAGTAAGGCTCTGACCTGGAACACTGGGCTTCTCTGATGTCATCCAACAATCACCCAACCCCCAAGAAGACAGGGGGCTCCCACTCACCTCA	AAACTTATCTGAGAAGCAATAAGCAAACAGACGCGGCAGGAAATCCTCTGGTGGACAGAGGTGGGGAGCCTGCAGGGAGAGTAAGTCTCTGACCTGGAACACTGGGCTTCTCTGATGTCATCCAACAATCACCCAACCCCCAAGAAGACAGGGGGCTCCCACTCACCTCA
experimental_10761	10:125725884	x	-0.497787	x	CCTCTGTTGTCGGATAAAGCAAATCGCTTCCAGCTCTATATGCCCCGCCATCTTTTTGTAATTAATATTTCAACTGATTACATGAGTTAGAGGAAACCAAACAATGAGGATGATGAAAACAAAAAGTGTTTGCATTGGAATTTACACAATGAACTCACCCTAGAACTATT	CCTCTGTTGTCGGATAAAGCAAATCGCTTCCAGCTCTATATGCCCCGCCATCTTTTTGTAATTAATATTTCAACTGATTACATGAATTAGAGGAAACCAAACAATGAGGATGATGAAAACAAAAAGTGTTTGCATTGGAATTTACACAATGAACTCACCCTAGAACTATT
experimental_10770	10:125726050	1.08936	x	x	TATTCCAGAATTAAAAGCCTCTTAAAATACGGTCAGATGCAGCATAGGCCAACCCATGCTGCTTTGAGCTGCTTCCAGTGGTCTTGGTTGGAAAGAATGGACTGCCTAGGATGGAGGGGGAGTGGGGTGGGGTGGGGAGGTGGGGGCCTGCACAGAACCTGGGGGAGCAA	TATTCCAGAATTAAAAGCCTCTTAAAATACGGTCAGATGCAGCATAGGCCAACCCATGCTGCTTTGAGCTGCTTCCAGTGGTCTTAGTTGGAAAGAATGGACTGCCTAGGATGGAGGGGGAGTGGGGTGGGGTGGGGAGGTGGGGGCCTGCACAGAACCTGGGGGAGCAA
experimental_10784	10:125751614	x	x	x	TGCTGGCAACCCGAGTCCTGCCTGGGCACTGCCAAACGGTTCAACGTCCGGAGTGGTTACGGATTCACCAACAGGAATGACGCCAAGGAAGATGTCTTCGTTCACTGGACAGCTGTTAAAAGAAACAACCCCAGGAAGTTTCTGCGCAGCGTTAGAGATGGGGAGACTGT	TGCTGGCAACCCGAGTCCTGCCTGGGCACTGCCAAACGGTTCAACGTCCGGAGTGGTTACGGATTCACCAACAGGAATGACGCCAGGGAAGATGTCTTCGTTCACTGGACAGCTGTTAAAAGAAACAACCCCAGGAAGTTTCTGCGCAGCGTTAGAGATGGGGAGACTGT
experimental_10820	10:125785075	-0.454528	-0.457527	x	GGCTGGGCTTCAGACTTGGACATAATTCTTTGGTGTCCACTATCCATCCAACTACGGAATCCAGATGGTGGCCATGGCTTGTGGTGAATCTAGTCCCTGTTCAGATGTCTGTGACACAGCAGGATGCCAGGGACCCAGCATAGTTTCTCGCAGTGGGGTTCGAGGGGCTC	GGCTGGGCTTCAGACTTGGACATAATTCTTTGGTGTCCACTATCCATCCAACTACGGAATCCAGATGGTGGCCATGGCTTGTGGCGAATCTAGTCCCTGTTCAGATGTCTGTGACACAGCAGGATGCCAGGGACCCAGCATAGTTTCTCGCAGTGGGGTTCGAGGGGCTC
experimental_10867	10:126236570	0.678213	0.747364	x	AATAATCCACATGGCCCTGTCCAGGCAGGGCAGCCTCTGGGCTCCCGCCCACCGCCTGATGCCCCTGTGCCTGGTGAGCCTGGGCCGGGGTGTGTTTGCTGTGGATGGGTGTGTTCCGAGTTCTCCGGTCAGCAAGCTCCCTTTGTCTCTAGGGGAGTTCCTGGGAGGTA	AATAATCCACATGGCCCTGTCCAGGCAGGGCAGCCTCTGGGCTCCCGCCCACCGCCTGATGCCCCTGTGCCTGGTGAGCCTGGGCTGGGGTGTGTTTGCTGTGGATGGGTGTGTTCCGAGTTCTCCGGTCAGCAAGCTCCCTTTGTCTCTAGGGGAGTTCCTGGGAGGTA
experimental_10868	10:126236960	x	x	x	CTGGGTGGTTGGTGTTAACTCCTCTCTTCTCTCTTTCTACCCGGAACCCCCTGCCCAGAGCTCCAGGGAGCTCCACCATAGCCAGTAGAGGGAGGGCTCTGTTTACCTCCTTCCAAGTTCCCAATTTTGCTCTACTGATTTTTGTCTGCGGTGCATAATCAATCAGCCTG	CTGGGTGGTTGGTGTTAACTCCTCTCTTCTCTCTTTCTAGCCGGAACCCCCTGCCCAGAGCTCCAGGGAGCTCCACCATAGCCAGGAGAGGGAGGGCTCTGTTTACCTCCTTCCAAGTTCCCAATTTTGCTCTACTGATTTTTGTCTGCGGTGCATAATCAATCAGCCTG
experimental_10870	10:126239790	1.47105	1.11787	x	ATGAAGTTGGGGTTCCTGGGGAGATGGCTCCCCCCAGCCTCGCCTCCTCCCTGCCTCAGAGACTGCGCAGAAGGAGGGCAGCTGGGCTGATGAGCAACTCGCCTGGGGCCCCAGAGAGGCCCGATCCCATCCCGCTGGGGCACGCCCCAGGTCCAAGCCTGTCTGGGCAC	ATGAAGTTGGGGTTCCTGGGGAGATGGCTCCCCCCAGCCTCGCCTCCTCCCTGCCTCAGAGACTGCGCAGAAGGAGGGCAGCTGGACTGATGAGCAGCTCGCCTGGGGCCCCAGAGAGGCCCGATCCCATCCCGCTGGGGCACGCCCCAGGTCCAAGCCTGTCTGGGCAC
experimental_10871	10:126239801	2.65261	2.17269	x	GTTCCTGGGGAGATGGCTCCCCCCAGCCTCGCCTCCTCCCTGCCTCAGAGACTGCGCAGAAGGAGGGCAGCTGGGCTGATGAGCAACTCGCCTGGGGCCCCAGAGAGGCCCGATCCCATCCCGCTGGGGCACGCCCCAGGTCCAAGCCTGTCTGGGCACCCCCAGGGCTC	GTTCCTGGGGAGATGGCTCCCCCCAGCCTCGCCTCCTCCCTGCCTCAGAGACTGCGCAGAAGGAGGGCAGCTGGGCTGATGAGCAGCTCGCCTGGGGCCCCAGAGAGGCCCGATCCCATCCCGCTGGGGCACGCCCCAGGTCCAAGCCTGTCTGGGCACCCCCAGGGCTC
experimental_10872	10:126256062	x	x	x	CCTCTCTCAGCCTCGGCCCCCTCCACTCATGAGTGGGAATAAATAAGAGAGTAGAAAACGTAAGTGAGGTTCTTGTCTGGCCGCCCGGCTCATAGCAATGTTTAATAGATAGTAACTGGTGTTATGACTGAAGACGTCCTTTGTGGGCTATTGGAGTTCTTAATATCCCC	CCTCTCTCAGCCTCGGCCCCCTCCACTCATGAGTGGGAATAAATAAGAGAGTAGAAAACGTAAGTGAGGTTCTTGTCTGGCCGCCTGGCTCATAGCAATGTTTAATAGATAGTAACTGGTGTTATGACTGAAGACGTCCTTTGTGGGCTACTGGAGTTCTTAATATCCCC
experimental_10873	10:126256127	0.242931	0.22649	x	GAGGTTCTTGTCTGGCCGCCCGGCTCATAGCAATGTTTAATAGATAGTAACTGGTGTTATGACTGAAGACGTCCTTTGTGGGCTATTGGAGTTCTTAATATCCCCGAGTAACCACAGGGCAACGCTCTGGCTTGACAAGGGGCGGCACTGCTGGTCAGCAGCCCAGCCAG	GAGGTTCTTGTCTGGCCGCCTGGCTCATAGCAATGTTTAATAGATAGTAACTGGTGTTATGACTGAAGACGTCCTTTGTGGGCTACTGGAGTTCTTAATATCCCCGAGTAACCACAGGGCAACGCTCTGGCTTGACAAGGGGCGGCACTGCTGGTCAGCAGCCCAGCCAG
experimental_10909	10:126686762	1.49988	1.3012	x	CCCCCGGTGCCAACAACCGAGTCTCAGGAGGGCGGGCTGGGAGCCCTGGGGCTTCCCCACTGATCTTGAGGTTTTCTCATCTCCGGCCTTGGCCTCATCCCTTTCAGGAATTGCCGTGTGCAACATCCCGTCTGCAGCCGTGGAAGAGACAGCGGACTCTACCATCTGCC	CCCCCGGTGCCAACAACCGAGTCTCAGGAGGGCGGGCTGGGAGCCCTGGGGCTTCCCCACTGATCTTGAGGTTTTCTCATCTCCAGCCTTGGCCTCATCCCTTTCAGGAATTGCCGTGTGCAACATCCCGTCTGCAGCCGTGGAAGAGACAGCGGACTCTACCATCTGCC
experimental_11020	10:130904473	x	x	x	CAGAAGGCGTCACTCTCAGGCATCGGAAGAGATCTGTGGAAACTAATAAGCCATCATAGAGCCTTACACTCTAGACGCTCAATAAACACCAGCAGAATGAGCGTCTGGTGAGATTCTCCTACGGAGGTCCACAGCTTGGACAAACTAGAGTTGAGAGTCAAACCATTTAT	CAGAAGGCGTCACTCTCAGGCATCGGAAGAGATCTGTGGAAACTAATAAGCCATCATAGAGCCTTACACTCTAGACGCTCAATAATCACCAGCAGAATGAGCGTCTGGTGAGATTCTCCTACGGAGGTCCACAGCTTGGACAAACTAGAGTTGATAGTCAAACCATTTAT
experimental_11045	10:131351751	x	x	x	CGTTTGCTGAAAAGAGTTCTCATTTTAATTCATTCCTTTGTTGAACGTACTCAACAAAAATGGACCACGTGTCCCCCGGGCCCACAGGTTCACATGCGCTGGTGAACAGATGCAAAAACCACTGCTCGCAAGGTGCTGGGGGCCAGAGAGGGTCACCTCACTCCAAGGCA	CGTTTGCTGAAAAGAGTTCTCATTTTAATTCATTCCTTTGTTGAACGTACTCAACAAAAATGGACCACGTGTCCCCCGGGCCCATAGGTTCACATGCGCTGGTGAACAGATGCAAAAACCACTGCTCGCAAGGTGCTGGGGGCCAGAGAGGGTCACCTCACTCCAAGGCA
experimental_11059	10:131371265	x	x	x	TACCTAATTAAAATCCAAAAAATTAAAATGAGGACAATTTTCAAAGCACTAAATTTTAAATTCTACTTCTCAGAATTGATTATACACAGACTTGTGCAAGTATAGAAAGATGTCTATAAATAGGTTCCACAATTAACTTTGCTTCAAATCACTCCAAAAAAGGACCAAAG	TACCTAATTAAAATCCAAAAAATTAAAATGAGGACAATTTTCAAAGCACTAAATTTTAAATTCTACTTCTCAGAATTGATTATATACAGACTTGTGCAAGTATAGAAAGATGTCTATAAATAGGTTCCACAATTAACTTTGCTTCAAATCACTCCAAAAAAGGACCAAAG
experimental_11120	10:131919882	-0.530621	-0.322855	x	TGTGTACTCTTTATTCTGCATCTGAAGTGGCTTGTGCAGGGCCATGTGTGATTAAGGGGTTTGTCTGCTTCCCCACCAGACTCCTTGCTGGTCCCGCTTACCAGCCAGTTGCCGGGGCCTGTACTGCCCCGGGGCCGTGTATTCCAGGCTTGGCTTCATGCCATGCCCTC	TGTGTACTCTTTATTCTGCATCTGAAGTGGCTTGTGCAGGGCCATGTGTGATTAAGGGGTTTGTCTGCTTCCCCACCAGACTCCTGGCTGGTCCCGCTTACCAGCCAGTTGCCGGGGCCTGTACTGCCCCGGGGCCGTGTATTCCAGGCTTGGCTTCATGCCATGCCCTC
experimental_11122	10:131921761	x	-0.820838	x	TTATAGTCATTTTGCATTTTCTTCAAAGGTGCTGTTGATAAATAAAAATATTAATAAACCACAAATGTACCTTCCAAAGTCAATAGTTTTATGTTTGAATGGAAAGTACTATCTCCCATCTTAACCTACCCCTGCTTCTAAGAGCTTGACAATGTTTGTTAAATGCCACA	TTATAGTCATTTTGCATTTTCTTCAAAGGTGCTGTTGATAAATAAAAATATTAATAAACCACAAATGTACCTCCCAAAGTCAATAATTTTATGTTTGAATGGAAAGTACTATCTCCCATCTTAACCTACCCCTGCTTCTAAGAGCTTGACAATGTTTGTTAAATGCCACA
experimental_11124	10:131925017	-0.146825	-0.256422	x	GAGGAGAGAGAGAATGGGAAGGAAGCCACTGCAGGTGTGGCAGACATTGGAGGACTCAGGTCAAGTATAAAACTGCTGTGGCCACGGATTTAACTAAGTTTCAACCAAGTAGCTTTCCAGGTTGGGTGACATCTGCTACATGCTAGAACTAGCTGTGGAGTCTGTGCTTT	GAGGAGAGAGAGAATGGGAAGGAAGCCACTGCAGGTGTGGCAGACATTGGAGGACTCAGGTCAAGTATAAAACTGCTGTGGCCACAGATTTAACTAAGTTTCAACCAAGTAGCTTTCCAGGTTGGGTGACATCTGCTACATGCTAGAACTAGCTGTGGAGTCTGTGCTTT
experimental_11147	10:132229729	x	x	x	TCCAGTCGGGGTTGGCTGAGGATCCAGAGTGGAGCAGAGGTGCGATGTGGCAGTTCTTGAAACAGCCAGTGCAGCTGATCCTGGCCACGCTGTAGACAGAGGTCAAATGCATTCCCACTGGCATCAACATCAGACTTGGTGTTTGAATTAAAAGAAAGAAAGAGGGAGAA	TCCAGTCGGGGTTGGCTGAGGATCCAGAGTGGAGCAGAGGTGCGATGTGGCAGTTCTTGAAACAGCCAGTGCAGCTGATCCTGGACACGCTGTAGACAGAGGTCAAATGCATTCCCACTGGCATCAACATCAGACTTGGTGTTTGAATTAAAAGAAAGAAAGAGGGAGAA
experimental_11188	10:132703101	x	x	x	ACATAGTGGTCAGCATCTTGAGACCATTTCTATCGGGGCCATCCTCAGCAGGGCGGCAGGCGTCCTTCCCCCATCCTCAGCAGGGCGGCAGCTGGCTTCCCTGCTGCTGGCTCACCATGGACTCAGTGTATGGCTGCCCATGCAGGGATGGCTGATCCCCACTGCCCTGC	ACATAGTGGTCAGCATCTTGAGACCATTTCTATCGGGGCCATCCTCAGCAGGGCGGCAGGCGTCCTTCCCCCATCCTCAGCAGGGTGGCAGCTGGCTTCCCTGCTGCTGGCTCACCATGGACTCAGTGTATGGCTGCCCATGCAGGGATGGCTGATCCTCACTGCCCTGC
experimental_11193	10:132978827	x	x	x	TCCAACACTTCATTTTAACATGGTCAAAATACACCTATAGGAATAGTACCGGCCCCCCTTGAAATTCTCTTTCTTCTACACAATCGTATCAGCAGTAGATGGTAGCCTAAAATAAATGTTAATGTGAAACAATATTAGCAGTGGATAGTACCCGAAAATGAATGTGAACG	TCCAACACTTCATTTTAACATGGTCAAAATACACCTATAGGAATAGTACCGGCCCCCCTTGAAATTCTCTTTCTTCTACACAATAGTATCAGCAGTAGATGGTAGCCTAAAATAAATGTTAATGTGAAACAATATTAGCAGTGGATAGTACCCGAAAATGAATGTGAACG
experimental_11218	10:133886195	-0.270117	-0.157895	x	TTTAATATTTAGTGATGCGATTGGATTTAGATCTAGCTTTCTGCTATTTATTTTCTGTTAATATTATCTCTTCTTGCCTTCTTTGGATTAAGTATTTTTTATGATCCTATTTTATCTCCATTCTTGGCCTCTATTCATTATACCTCTCTTTTTAAAATTTTTATTTTTAT	TTTAATATTTAGTGATGCGATTGGATTTAGATCTAGCTTTCTGCTATTTATTTTCTGTTAATATTATCTCTTCTTGCCTTCTTTGTATTAAGTATTTTTTATGATCCTATTTTATCTCCATTCTTGGCCTCTATTCATTATACCTCTCTTTTTAAAATTTTTATTTTTAT
experimental_11222	10:133888225	-0.90324	x	x	GTCTACTCTGTCAATCGTTTCTTTTGCTGTGCAGAAACATTTTAGTTTAAGTCCCATTTGTCTATTTTTGTTTTAGTTGAGTTTGCTTTTGCGGACTCAGTCATGAATTCTTTGCCTAGGCCAATGTCCAGAAGAGTTTTCCTAGGTTTTCTTCTAGGATTTTTATAGTT	GTCTACTCTGTCAATCGTTTCTTTTGCTGTGCAGAAACATTTTAGTTTAAGTCCCATTTGTCTATTTTTGTTTTAGTTGAGTTTGTTTTTGCGGACTCAGTCATGAATTCTTTGCCTAGGCCAATGTCCAGAAGAGTTTTCCTAGGTTTTCTTCTAGGATTTTTATAGTT
experimental_11224	10:133892640	x	x	x	TCCTGGCACCTGCGGCTTCCAGGAGACCCCCACAGCCAGCTGCCGAGGCCTGGGCCCGGCTTACAGTGGCCCCCGCAACGTGGGCGCCTGGCCTGGGAGCGGACGGCCCAGCCCCACAGCGCTGGGGTCTGTGGACCCCGGTAGCCTCGCTTCTGGTGGTGGGATCTGCA	TCCTGGCACCTGCGGCTTCCAGGAGACCCCCACAGCCAGCTGCCGAGGCCTGGGCCCGGCTTACAGTGGCCCCCGCAACGTGGGCACCTGGCCTGGGAGCGGACGGCCCAGCCCCACAGCGCTGGGGTCTGTGGACCCCGGTAGCCTCGCTTCTGGTGGTGGGATCTGCA
experimental_11227	10:133898778	1.25339	1.43547	x	CATCTGGTCCTGGATTTTTTTGGTTGGTAATTCTTTTATTACCATTTCAGTCTCGCTGCCTGTTATTGGTCTGTTCAGAGTATCTAGTTCTTCCTGATTTAAGAAGGAGGGTTGTATCTTTCCAGGAATTTATCCATCTCCGCTAGGTTTTCTAGTTTATACGTGTAAGG	CATCTGGTCCTGGATTTTTTTGGTTGGTAATTCTTTTATTACCATTTCAGTCTCGCTGCCTGTTATTGGTCTGTTCAGAGTATCTGGTTCTTCCTGATTTAAGAAGGAGGGTTGTATCTTTCCAGGAATTTATCCATCTCCGCTAGGTTTTCTAGTTTATACGTGTAAGG
experimental_11235	10:133939616	x	x	x	AGTGCTGGGATGACAGGAGTGAGCCACCATACCTCATCCCGAAGACAGTTTAAGTCTTCCTTTCCAAGCTCATACCTTTTGTTTTTTCCTTTGCCTTAATGCACTGTGAAGGCCTGCAGTGTAACTTTGAACAGAGAAGTGTTGAGAGTGACCACCTCCTGTCCTAATTC	AGTGCTGGGATGACAGGAGTGAGCCACCATACCTCATCCCGAAGACAGTTTAAGTCTTCCTTTCCAAGCTCATACCTTTTGTTTTCTCCTTTGCCTTAATGCACTGTGAAGGCCTGCAGTGTAACTTTGAACAGAGAAGTGTTGAGAGTGACCACCTCCTGTCCTAATTC
experimental_11339	10:13817311	-0.585293	-0.657083	x	GGAAAAGCCCACCATCCTATCCATTGTATGTGACACCCCCTTGGGCTCCCCAACAATGGGATCCTTTGGGAACTCCTTTTTGCTCCTTCTGATCTAAAATTTCAGGATGGGTGCCCTGATGTGGGTCTTTGTAAATCCATTGTACTCTGTGTTCGATGGGCACTTTTAGT	GGAAAAGCCCACCATCCTATCCATTGTATGTGACACCCCCTTGGGCTCCCCAACAATGGGATCCTTTGGGAACTCCTTTTTGCTACTTCTGATCTAAAATTTCAGGATGGGTGCCCTGATGTGGGTCTTTGTAAATCCATTGTACTCTGTGTTCGATGGGCACTTTTAGT
experimental_11350	10:13822360	x	x	x	GGGATGACCCAAAATGCCTACACCCCTTTACAGCACACACCTCCTCCCGGGGAAGATGGACTTGCGGAATATCACTGAGGTTAGGAACTGCGACTAAAAGAACATTTTTTTTTTTTTTGAGACACAGTCTCACTCTGTTGCCCAGGCTGGAGTACAATGGCACAATCTCA	GGGATGACCCAAAATGCCTACACCCCTTTACAGCACACACCTCCTCCCGGGGAAGATGGACTTGTGGAATATCACTGAGGTTAGTAACTGCGACTAAAAGAACATTTTTTTTTTTTTTGAGACACAGTCTCACTCTGTTGCCCAGGCTGGAGTACAATGGCACAATCTCA
experimental_11359	10:13826717	x	x	x	GCCAGGCTGGTTTCGAACTCCTGACCTCAGGTGATTCCCCCCACCTCAGCCTCCCAAAGTGCTGGGATGACAGGTGTGAGCCACCGCGCCTGGCCAATTATGGATAAATCCTTTTATCTTTTACCATACCTGAAGGATAACGCTACCATTGAGCTTTCCTTTCTAAAAAG	GCCAGGCTGGTTTCGAACTCCTGACCTCAGGTGATTCCCCCCACCTCAGCCTCCCAAAGTGCTGGGATGACAGGTGTGAGCCACTGCGCCTGGCCAATTATGGATAAATCCTTTTATCTTTTACCATACCTGAAGGATAACGCTACCATTGAGCTTTCCTTTCTAAAAAG
experimental_11398	10:14360974	2.12346	1.91801	x	CAACAGGAGCAAGTCTGCATGACTTCTGAGGCTAGGTTATGAGCGATCATATGGCTCTGCCTGGCTAGCTCAGATACTCAGTTTTGGAGCCTGGGTCACTCTGCAAATCCACCTACCTTGAAGCAGCCATATTTTGAGGTGGCCCACATCATGTGGGGAGACTCTAACGT	CAACAGGAGCAAGTCTGCATGACTTCTGAGGCTAGGTTATGAGCGATCATATGGCTCTGCCTGGCTAGCTCAGATACTCAGTTTTAGAGCCTGGGTCACTCTGCAAATCCACCTACCTTGAAGCAGCCATATTTTGAGGTGGCCCACATCATGTGGGGAGACTCTAACGT
experimental_11486	10:18450970	-0.647012	-0.51217	x	TATATAATTACATTGTAAAATATAGCCTTGTTTTTAAATATGAGAGAGAAAAGAATAAAAGGAAAACCTAAAAGTTACAGAACACGTACTGACACACATATATGTACAAATGCATGTGTCTATTCATGGCTGTCATGAAATTAATACAATTCATCTATTGTATTATTTTT	TATATAATTACATTGTAAAATATAGCCTTGTTTTTAAATATGAGAGAGAAAAGAATAAAAGGAAAACCTAAAAGTTACAGAACATGTACTGACACACATATATGTACAAATGCATGTGTCTATTCATGGCTGTCATGAAATTAATACAATTCATCTATTGTATTATTTTT
experimental_11562	10:21257683	0.342147	0.452204	x	TCAGAATATGTTTAACAGAAGCCTAAAATCTCAGGCACATGTATTACTGATTCGCATTATTCTGTTCTTTATTTCATACATTTCTGATACAATGAAATCCATGACTAATTTCATTACCTTTCACGACATGATAGATACTCCACATTTCTTTAAAGGGAGATGGTGAGGGT	TCAGAATATGTTTAACAGAAGCCTAAAATCTCAGGCACATGTATTACTGATTCGCATTATTCTGTTCTTTATTTCATACATTTCTTATACAATGAAATCCATGACTAATTTCATTACCTTTCACGACATGATAGATACTCCACATTTCTTTAAAGGGAGATGGTGAGGGT
experimental_11572	10:21266939	x	x	x	GGAAACAAACAAGAAAATAGGATCTGCCACGAAAAGAATACAGTATTTTAAGGGAATAGATTACATTGAAAATTAATCTTAAAATGTGGTATGAAACACACATCCTTTTAAAAATCTTTTTTGTTTATTTAAATGCTCTGGGCTCCTAACGCTTCAGGAAATACTGCAGA	GGAAACAAACAAGAAAATAGGATCTGCCACGAAAAGAATACAGTATTTTAAGGGAATAGATTACATTGAAAATTAATCTTAAAATATGGTATGAAACACACATCCTTTTAAAAATCTTTTTTGTTTATTTAAATGCTCTGGGCTCCTAACGCTTCAGGAAATACTGCAGA
experimental_11630	10:24780906	0.584171	0.506624	x	GTGGTGCTGGAGTAAAATGAATGACAGTAAGAGCAGAGGTGCATTCAGGGCTACCTTGAGATGTACCACTTTACTGCTTTTCTTCAATCCTAGGCAAATGCAAAGGATATTCCTTTAAGAAAAAAAAAAAGGTAACGTGGCATTTTTAGAGTCTAGACAGCTTTGGTAAG	GTGGTGCTGGAGTAAAATGAATGACAGTAAGAGCAGAGGTGCATTCAGGGCTACCTTGAGATGTACCACTTTACTGCTTTTCTTTAATCCTAGGCAAATGCAAAGGATATTCCTTTAAGAAAAAAAAAAAGGTAACGTGGCATTTTTAGAGTCTAGACAGCTTTGGTAAG
experimental_11675	10:27113561	x	x	x	TTTTTAATGCCAAGGTTTGTTTTTCCTTTAAAAAAACATGCATTTTCATATTTCCCTCTGTTAAGAAGTAGCATATTATACACATTTTTTCCCACATTTTTTTTTTCACCTTAGCAATATTCTGGAGATCATGGAGTCATGGTAACAGAGAAATTCCTTGAATTCCTTGT	TTTTTAATGCCAAGGTTTGTTTTTCCTTTAAAAAAACATGCATTTTCATATTTCCCTCTGTTAAGAAGTAGCATATTATACACAATTTTTCCCACATTTTTTTTTTCACCTTAGCAATATTCTGGAGATCATGGAGTCATGGTAACAGAGAAATTCCTTGAATTCCTTGT
experimental_11703	10:27228421	1.05194	1.17583	x	GGGGTTCTGCAGAGCCAGCCTGTGGCTCTGACATCTACGAGTGTGCAGACAGCGAAGGCGCAAGCTGCGATATACAGGACCAGAAGCACCCGGAACACGCTTTCCCCCACTGCGAGCCGCAATTGGGCTAGCTCAGGGTGCGGTGGGTGAAGCTTTCCTGCAGCTCTGAG	GGGGTTCTGCAGAGCCAGCCTGTGGCTCTGACATCTACGAGTGTGCAGACAGCGAAGGCGCAAGCTGCGATATACAGGACCAGAGGCACCCGGAACACGCTTTCCCCCACTGCGAGCCGCAATTGGGCTAGCTCAGGGTGCGGTGGGTGAAGCTTTCCTGCAGCTCTGAG
experimental_11711	10:27228607	x	0.321941	x	CGCCTCATGGCCCAGGGCTGCCCGTGCCAGCCATGCCTTTGTCAGGAAGAGGCGATAGGTGTTGAGCTCTGCAGTCGTGGGGGCCAGGGAAGGCCCAAGCTGCCTGAGAAGAGCAGGGGTGCCCCATGGGGCCCACACTGAACTGTCGCATGTGCACCAAAGCCAGCCCC	CGCCTCATGGCCCAGGGCTGCCCGTGCCAGCCATGCCTTTGTCAGGAAGAGGCGATAGGTGTTGAGCTCTGCAGTCGTGGGGGCAAGGGAAGGCCCAAGCTGCCTGAGAAGAGCAGGGGTGCCCCATGGGGCCCACACTGAACTGTCGCATGTGCACCAAAGCCAGCCCC
experimental_11775	10:27231378	x	x	x	ATTTACTGGGTAATTTCTAGTTAACAGTAGCAGTGATGATCACATTGAAAATCTCGTGTTTTGTGGTGGTTTTCTCTTACGTAAGCTTCTTGCTTTGTTGAAAGCATAGATTCTAAGCTGCTCTATCAAAATGATTATTAGAAAAATGTGATGTACTTTCTGTGTAAATT	ATTTACTGGGTAATTTCTAGTTAACAGTAGCAGTGATGATCACATTGAAAATCTCGTGTTTTGTGGTGGTTTTCTCTTACGTAAACTTCTTGCTTTGTTGAAAGCATAGATTCTAAGCTGCTCTATCAAAATGATTATTAGAAAAATGTGATGTACTTTCTGTGTAAATT
experimental_11809	10:27335115	x	x	x	AAAGCTAGAGAATATCGACTGTTTCCATGCTGCTGAAAGATTAAGATGAGGACAAGTGACTTTGACAAGCAGCCATTTCAATAAATGGTCACCATGGAGCCCTGACTATAGTGGATGGGCACAGACGGCGTTTGAGAGAACTTGGACTGAGAGGCAATAGGTAAATGGGT	AAAGCTAGAGAATATCGACTGTTTCCATGCTGCTGAAAGATTAAGATGAGGACAAGTGACTTTGACAAGCAGCCATTTCAATAAGTGGTCACCATGGAGCCCTGACTATAGTGGATGGGCACAGACGGCGTTTGAGAGAACTTGGACTGAGAGGCAATAGGTAAATGGGT
experimental_11810	10:27338887	x	-0.349136	x	CACCATGTTGGCCAGGCTGGTCTTAAACTCCTGACCTCATGATCCACGCACCTCGGCCTCCCAAAGTGCTGGGATTACAGGCGTGAGCCACTGCGCCCGGCCAATATTCTTCTTTAAAAGTAAAAGCAGACGAGACTTCCCACACCCTGCTATGGCATTAAATTACTTTG	CACCATGTTGGCCAGGCTGGTCTTAAACTCCTGACCTCATGATCCACGCACCTCGGCCTCCCAAAGTGCTGGGATTACAGGCGTAAGCCACTGCGCCCGGCCAATATTCTTCTTTAAAAGTAAAAGCAGACGAGACTTCCCACACCCTGCTATGGCATTAAATTACTTTG
experimental_11814	10:27367031	-0.328803	-0.327276	x	TATAAAAGTCAAACATTAAAACATTTAAATTAATTACATATTATTTTCTGAAATGTGTATGCATGATTTATATTTGCATGAATTACCTCTTGTGAGAAAAACTGTGAGCATTTTGTTCTTAGTATATTTTATGAAAGTGGGTTGGCACTGCAAATAGTATAGGCTGCTTC	TATAAAAGTCAAACATTAAAACATTTAAATTAATTACATATTATTTTCTGAAATGTGTATGCATGATTTATATTTGCATGAATTATCTCTTGTGAGAAAAACTGTGAGCATTTTGTTCTTAGTATATTTTATGAAAGTGGGTTGGCACTGCAAATAGTATAGGCTGCTTC
experimental_11825	10:27424490	-0.623299	-0.924624	x	TATGGTGGTAAATCAATGCTACCTCAGGAATATGGAAAAGGCCTTACAGAGAATAGGACATCTAAAACACAGGGAATAAACACTATGAACAATCTGACGGAGGCATGAATCAATAGCCTTCAGTGCTCAAGAACTGTAAGCAATCTTATATAAGACTTCAATGCCAAGAG	TATGGTGGTAAATCAATGCTACCTCAGGAATATGGAAAAGGCCTTACAGAGAATAGGACATCTAAAACACAGGGAATAAACACTACGAACAATCTGACGGAGGCATGAATCAATAGCCTTCAGTGCTCAAGAACTGTAAGCAATCTTATATAAGACTTCAATGCCAAGAG
experimental_11833	10:27491965	x	x	x	AATTCAGGTCTATATCCTCTTTTTTTTTTTTTTTTTTTTTTTTGAGACAGTCTCACTCTGTCACCCGGGCTGGAGTGTAGTGGCATGATCATGACTCAGGGCAGCCTCAACCTCCTGGGCTCAAGTTGATCCTCCCGCCTCAGCCTCCCGAGTATCTGGGACTAGAGGTG	AATTCAGGTCTATATCCTCTTTTTTTTTTTTTTTTTTTTTTTTGAGACAGTCTCACTCTGTCACCCGGGCTGGAGTGTAGTGGCACGATCATGACTCAGGGCAGCCTCAACCTCCTGGGCTCAAGTTGATCCTCCCGCCTCAGCCTCCCGAGTATCTGGGACTAGAGGTG
experimental_11885	10:27639866	x	x	x	CTCCATGTGAGCCCCTATCTGCCTCCAGGGATCATGGAAAAACAGAGCCTCTCCCATTTTCATGTCTTTGAAGATGCTTGGTAGAAAGTTGTCATTTTTTTTGGTAATTGGAAACGAAGACAAAGTTTTTCCAAAATAATTTTAAGTCATCAAATATGTACTGTCCTTGT	CTCCATGTGAGCCCCTATCTGCCTCCAGGGATCATGGAAAAACAGAGCCTCTCCCATTTTCATGTCTTTGAAGATGCTTGGTAGACAGTTGTCATTTTTTTTGGTAATTGGAAACGAAGACAAAGTTTTTCCAAAATAATTTTAAGTCATCAAATATGTACTGTCCTTGT
experimental_11902	10:27673995	-0.438813	x	x	AATCCAATAAACCTCTTTCTTTTGTAAATTGCCCAGTCTCAGGCATGTCTTTATCAGCAATGTGAAAACGGACTAATAAATGGACTTAATATCAAAGCAAAATGATAATTATAAATGTGTGTGTTGTTTATGAATGTGTTACAATTTGATTCTTATATGGCCAGCAAATC	AATCCAATAAACCTCTTTCTTTTGTAAATTGCCCAGTCTCAGGCATGTCTTTATCAGCAATGTGAAAACGGACTAATAAATGGACCTAATATCAAAGCAAAATGATAATTATAAATGTGTGTGTTGTTTATGAATGTGTTACAATTTGATTCTTATATGGCCAGCAAATC
experimental_12032	10:27831655	x	x	x	AGTGAGCTGTGATCACACCACTGCACTCCTGCCTGGGCGACAGAGCGAATGCCTGTCTCTAAAAAAATAAAAAAAAGACAAAGAAAAACAACATGCAGAGATGAATATACAGATGGTTCCAATTTATAATACATATTTAAAGAAAACTGTAACTATATATAAATATTTAT	AGTGAGCTGTGATCACACCACTGCACTCCTGCCTGGGCGACAGAGCGAATGCCTGTCTCTAAAAAAATAAAAAAAAGACAAAGAGAAACAACATGCAGAGATGAATATACAGATGGTTCCAATTTATAATACATATTTAAAGAAAACTGTAACTATATATAAATATTTAT
experimental_12075	10:28022085	x	x	x	CTACAAAGATTCAGAGAAAATATCAATACATTTCTAAAGACTTAAATCAACCTCATTTTCTCTTTGCATCACCAACTCCAACAATAAAAACAAACTCCAAACACTCAAAATTACAGAAATTGTCTTGTAAATAATAATTGGGTCTAGGAAGAAGAAAAAATAAAAGAAAA	CTACAAAGATTCAGAGAAAATATCAATACATTTCTAAAGACTTAAATCAACCTCATTTTCTCTTTGCATCACCAACTCCAACAACAAAAACAAACTCCAAACACTCAAAATTACAGAAATTGTCTTGTAAATAATAATTGGGTCTAGGAAGAAGAAAAAATAAAAGAAAA
experimental_12116	10:28101455	-0.698989	-0.75719	x	GTTGGGTCCCCTGACCAGGATCTCCAGGAAGCTGCAGCTGGTTGTATATCCAATATCCGCAGGCTGGCTCTTGCTACAGAGAAGGCAAGATACACTTGAAATTTAAATGGACATTACAAGCTATCAAATTCTACATGACACAGGACATGTCACTCCCATGGCCAGAAAGC	GTTGGGTCCCCTGACCAGGATCTCCAGGAAGCTGCAGCTGGTTGTATATCCAATATCCGCAGGCTGGCTCTTGCTACAGAGAAGTCAAGATACACTTGAAATTTAAATGGACATTACAAGCTATCAAATTCTACATGACACAGGACATGTCACTCCCATGGCCAGAAAGC
experimental_12145	10:33400062	x	x	x	ATGTTCAGATTTATTTTTCACATCCAGAAATAACTCAGTTAACTCAGGGTCGTGAGGAAATTTTTGGGCTGGCTCCTCCTAAAACCAGTATGGGGAAGGATTTTTTTAGTTTTGTGAACCTCTGGGAAATTAACCAAAAACTCCCCCACAGAATGTATTAAAAACAAGAG	ATGTTCAGATTTATTTTTCACATCCAGAAATAACTCAGTTAACTCAGGGTCGTGAGGAAATTTTTGGGCTGGCTCCTCCTAAAACTAGTATGGGGAAGGATTTTTTTAGTTTTGTGAACCTCTGGGAAATTAACCAAAAACTCCCCCACAGAATGTATTAAAAACAAGAG
experimental_12161	10:3432503	x	x	x	TAAAAGTATATAATTCAAATAAACATTCTTTAATAAAAATGAAAAAAAGAAATAGTGTTAAAAGCACCAAAATTGTGTGTTATACTATTGCATGTACAATGAGATAAAGGTGATAGCCCTACCTGGTGTACAAATACTTAACTCTAAAGTCCTGAGTGTAAAAAACAAGA	TAAAAGTATATAATTCAAATAAACATTCTTTAATAAAAATGAAAAAAAGAAATAGTGTTAAAAGCACCAAAATTGTGTGTTATAATATTGCATGTACAATGAGATAAAGGTGATAGCCCTACCTGGTGTACAAATACTTAACTCTAAAGTCCTGAGTGTAAAAAACAAGA
experimental_12163	10:3436628	x	x	x	TATTGTCTCAGCTGTGCCATTCCAAGATCAGGGTTTCTTTAAGCATTCCCCCGGCCTTGGAATAGCACAGCTCAAAACAAGGTAAAAATGGGATTTACTTTTTTTTTTCTGTGCTCTTTATGACTGTATTACATCCCCTTTCACTCTTTTTTTCTTTCATTTTTGAAAAT	TATTGTCTCAGCTGTGCCATTCCAAGATCAGGGTTTCTTTAAGCATTCCCCCGGCCTTGGAATAGCACAGCTCAAAACAAGGTACAAATGGGATTTACTTTTTTTTTTCTGTGCTCTTTATGACTGTATTACATCCCCTTTCACTCTTTTTTTCTTTCATTTTTGAAAAT
experimental_12170	10:36046464	x	x	x	AGGGTTTCTCTGCTCCTGGTGAAGACAGTATTTCATATTGTTACTGAAAGCCGTTGTCAGGGTCCCCTTGTCACCCTCCTGGCTCCAGATCATGCCTTGTTCATACAAGTGGTACCCACCACTGTGCCTTTCAAATTCAACATCAGTCTGCTCCAGCCATGAACATTAGA	AGGGTTTCTCTGCTCCTGGTGAAGACAGTATTTCATATTGTTACTGAAAGCCGTTGTCAGGGTCCCCTTGTCACCCTCCTGGCTCTAGATCATGCCTTGTTCATACAAGTGGTACCCACCACTGTGCCTTTCAAATTCAACATCAGTCTGCTCCAGCCATGAACATTAGA
experimental_12267	10:43614694	x	x	x	GCTCTCTGCCTCCTGCTGCTCGTGTGGGTGCCTCCTTCTCGAGGTGCCTGAGGCAGGCGACACTGCCCTGGGAGGCACCCCTCCCTGATGCTAGGACGCCAAGCCTTTTTGCCTCCTGGGTCCTGCCCCAGTGCAGGCTGGGGATGCTGATGGAGGCAGAGGCCTGCGCA	GCTCTCTGCCTCCTGCTGCTCGTGTGGGTGCCTCCTTCTCGAGGTGCCTGAGGCAGGCGACACTGCCCTGGGAGGCACCCCTCCTTGATGCTAGGACGCCAAGCCTTTTTGCCTCCTGGGTCCTGCCCCAGTGCAGGCTGGGGATGCTGATGGAGGCAGAGGCCTGCGCA
experimental_12273	10:43628066	x	x	x	AACTACCCCAGCCACTGTGACTACCACACTGGGAGAGATCATAGACCTGCATCCTCTCAGATGACACTGAGCAGTTCAAGCTAAAAATGTGCTGGTAAGCAAGGTAAGTGAATTCTAAAGCTAAAAAAAATCATTTTTCATTTTCTGAGAAGGAAACAAGTTTGATATTT	AACTACCCCAGCCACTGTGACTACCACACTGGGAGAGATCATAGACCTGCATCCTCTCAGATGACACTGAGCAGTTCAAGCTAAATATGTGCTGGTAAGCAAGGTAAGTGAATTCTAAAGCTAAAAAAAATCATTTTTCATTTTCTGAGAAGGAAACAAGTTTGATATTT
experimental_12275	10:43631465	x	x	x	AGACCTCTGACTACCAATCAAAAAAGGCTGCTCATTGGGCCTAAGAAATCTTATTCTCTTTCGTTTCTAAGGCATCTCTCAAATGAGCAATTTTGTTCAAGTTAGATGTTCTCCAAATAAGATCTTCACCAAATCAACCTTGGTGAAGTTAATGCTTTTCAGAGATGGGC	AGACCTCTGACTACCAATCAAAAAAGGCTGCTCATTGGGCCTAAGAAATCTTATTCTCTTTCGTTTCTAAGGCATCTCTCAAATGCGCAATTTTGTTCAAGTTAGATGTTCTCCAAATAAGATCTTCACCAAATCAACCTTGGTGAAGTTAATGCTTTTCAGAGATGGGC
experimental_12290	10:43668398	-0.243814	-0.16402	x	CTGTCCAAAGAACAGGAAAGAACCAGCTAGGCTGTGATTGGGGGATAGTGGTTTCAGGCAGAAAGAACAGCTACTGGGTTTCCTAGGGTGTTTGGAGCACAGCCGGTGAGGGGCACATAGCTGGGCCAGGGCATGTAGAGCTTGTTCAGCCTCTGGAAGGCATTGGGATT	CTGTCCAAAGAACAGGAAAGAACCAGCTAGGCTGTGATTGGGGGATAGTGGTTTCAGGCAGAAAGAACAGCTACTGGGTTTCCTAAGGTGTTTGGAGCACAGCCGGTGAGGGGCACATAGCTGGGCCAGGGCATGTAGAGCTTGTTCAGCCTCTGGAAGGCATTGGGATT
experimental_12309	10:43744621	-0.177499	-0.192636	x	GGCAGTGGTGTGGGTGTGGGGCAGTGAGGAGATGGCTACAGGTCTTGGCTACTGTTCTTAGAGTCTGGTTGATTCTCAGCCATGGCGTCCTGCTCCTCAGATGGACACAGGTGACCAGGTCTCTCTCCCTTACAATTGCTTTTTATGCTTTCCTCTGTTGCCTGGAGTGT	GGCAGTGGTGTGGGTGTGGGGCAGTGAGGAGATGGCTACAGGTCTTGGCTACTGTTCTTAGAGTCTGGTTGATTCTCAGCCATGACGTCCTGCTCCTCAGATGGACACAGGTGACCAGGTCTCTCTCCCTTACAATTGCTTTTTATGCTTTCCTCTGTTGCCTGGAGTGT
experimental_12328	10:43824225	x	x	x	ATTCGCAAATAAGCTTATTAAATGATGCTCAACATGATTAGCTATTAGAGAAACTCAAATAAACCCACAATCACTATACACCTATCACAGTGACTAAAATAAAGAACAGTGGCCTCTCCCTCTCCCTCTCCCTCTGGTCTCCCTCTGTTGCTGAGGCTGGACTATACTGC	ATTCGCAAATAAGCTTATTAAATGATGCTCAACATGATTAGCTATTAGAGAAACTCAAATAAACCCACAATCACTATACACCTATTACAGTGACTAAAATAAAGAACAGTGGCCTCTCCCTCTCCCTCTCCCTCTGGTCTCCCTCTGTTGCTGAGGCTGGACTATACTGC
experimental_12331	10:43835461	x	x	x	TGTTGTTGTAGTTTTTTTGAGACAGAGTCTTGCTCTGTCGCTCAGGCTGGAGTGCAGTGGCATGATCTCGTCTCACTGCAACCTCCACCTCCCAGGTTCAAGTGATTCTCCTGCCTCAGCCTCCTGAGTAGCTGGGATTTACAGGCATCCACCACCATGCCCAGCTAATT	TGTTGTTGTAGTTTTTTTGAGACAGAGTCTTGCTCTGTCGCTCAGGCTGGAGTGCAGTGGCATGATCTCGTCTCACTGCAACCTCTACCTCCCAGGTTCAAGTGATTCTCCTGCCTCAGCCTCCTGAGTAGCTGGGATTTACAGGCATCCACCACCATGCCCAGCTAATT
experimental_12354	10:44160088	x	x	x	GACAGCAAATAGAGAAAGAAGACAGAAAGCTAGGCCTACTCTGCAGGTGTCCATGGTAGGCACCACTAATGGGGCAGGGGCTCCCTCACCTCCCATGCTCCCCCCAACATGGGTCCTCGCAACCTTCCTCTTAATCATTTAGTAGATCTGCCACCTCCTTCTTCCCTTTC	GACAGCAAATAGAGAAAGAAGACAGAAAGCTAGGCCTACTCTGCAGGTGTCCATGGTAGGCACCACTAATGGGGCAGGGGCTCCGTCACCTCCCATGCTCCCCCCAACATGGGTCCTCGCAACCTTCCTCTTAATCATTTAGTAGATCTGCCACCTCCTTCTTCCCTTTC
experimental_12356	10:44161066	x	x	x	TTATGGTTTTCTAAATTATTTTTGCATAAACACTATTTTAACAGCAAAGAATAAAAATTTTTAAGTGCAAACATTCACACTTCATCTCACTGCTCTCAAATTATCTTTTACATTTTCATATTTATCTCCTATCCCTTCTCATATTCAGACATAATTTGACATAGTGCTAA	TTATGGTTTTCTAAATTATTTTTGCATAAACACTATTTTAACAGCAAAGAATAAAAATTTTTAAGTGCAAACATTCACACTTCAACTCACTGCTCTCAAATTATCTTTTACATTTTCATATTTATCTCCTATCCCTTCTCATATTCAGACATAATTTGACATAGTGCTAA
experimental_12364	10:44166755	x	-0.645902	x	TTCTGAGCTCGGTGGTCCACACAGCGCAGGGTTCTATGAACTCCTGAGGAGAGCCAGGAGTGCTGCTAAGCTTTCCCAGGTATGCGTGACCATGTGTGCCTTCATCTGTGTGTGACTTGGGCCAGCACCTGCCCTCCTCCTTCCTTGGTTTATCTGCCCCCTCAATGGGG	TTCTGAGCTCGGTGGTCCACACAGCGCAGGGTTCTATGAACTCCTGAGGAGAGCCAGGAGTGCTGCTAAGCTTTCCCAGGTATGTGTGACCATGTGTGCCTTCATCTGTGTGTGACTTGGGCCAGCACCTGCCCTCCTCCTTCCTTGGTTTATCTGCCCCCTCAATGGGG
experimental_12372	10:44194638	x	-0.550844	x	CCCATTGCTTAAGTGTCAATGTCAGGTGCTGGGCCCCTGCAGGTTTCTGAAAGTGGCCTGGGGGAAAAGGGAGTCAGAGTCCCACAGAGACCCTCCTGGGCAGAGCGCATCTTTTACGTAATCCTCTGGCATGAAATGGTGAAACGCTGATACCCCCAGACCTCTTGAGC	CCCATTGCTTAAGTGTCAATGTCAGGTGCTGGGCCCCTGCAGGTTTCTGAAAGTGGCCTGGGGGAAAAGGGAGTCAGAGTCCCATAGAGACCCTCCTGGGCAGAGCGCATCTTTTACGTAATCCTCTGGCATGAAATGGTGAAACGCTGATACCCCCAGACCTCTTGAGC
experimental_12394	10:44200446	x	x	x	GCTTCTTTGCAGTTATTTCTCGTTCTTCCTCATGATAGGCCATGTTATTCGAAGACTGCTTCTCCTTTTACTAGCCTCCTTGATGGCTGTATTTTTTCATTGCTTTCATCCCTTTGTCCTTTTCCTGTGGATTCTATGAGAGCAATTCGAATTTGCTCTACTGACTGGAA	GCTTCTTTGCAGTTATTTCTCGTTCTTCCTCATGATAGGCCATGTTATTCGAAGACTGCTTCTCCTTTTACTAGCCTCCTTGATAGCTGTATTTTTTCATTGCTTTCATCCCTTTGTCCTTTTCCTGTGGATTCTATGAGAGCAATTCGAATTTGCTCTACTGACTGGAA
experimental_12399	10:44202135	x	x	x	TATATATATTCTATGTCATCCCCATCTCTCCTTACAAACTGCTGGCCCCTTCCCCGCCTACTTCGCTGGGCCCCACTCCTCTCCCTTCTCTGAATACTGGATCAACACAGGGCTCAGGCCTGGGCCCTCCTCAAATCCCACAGCTAATTCCCCTCACTCCTCCCAAACCT	TATATATATTCTATGTCATCCCCATCTCTCCTTACAAACTGCTGGCCCCTTCCCCGCCTACTTCGCTGGGCCCCACTCCTCTCCGTTCTCTGAATACTGGATCAACACAGGGCTCAGGCCTGGGCCCTCCTCAAATCCCACAGCTAATTCCCCTCACTCCTCCCAAACCT
experimental_12475	10:44313313	x	x	x	GTGCCTTGAAAGGCCACTAAGTTAGTGACCAGCTAGCCAGGACTCAACCCACTGACTCTCTTGCCTGAGGTGGCTACAGTCCTTGTCCGGCAGGTCATTAAACATCAAAATCACAGGGTTCTTCCTTTCCAAACGTTCTTACTTTTTTGCCTGTGGAAACCTATTCATTT	GTGCCTTGAAAGGCCACTAAGTTAGTGACCAGCTAGCCAGGACTCAACCCACTGACTCTCTTGCCTGAGGTGGCTACAGTCCTTGCCCGGCAGGTCATTAAACATCAAAATCACAGGGTTCTTCCTTTCCAAACGTTCTTACTTTTTTGCCTGTGGAAACCTATTCATTT
experimental_12480	10:44319834	x	x	x	AAAAGTTGGCTATGTTTACCTGCTTTCTATGAAAAAACTCAAATTAACCAAATATATGATTCCAAATATCTAGGCAATGCCCTTAGGTATGCAAAAGTGGATTTTTATAATTGCCTTACTCTTGGTTGGAACTGTGTAGACACATCTTTGCCTTGTCTACAATTCCACCC	AAAAGTTGGCTATGTTTACCTGCTTTCTATGAAAAAACTCAAATTAACCAAATATATGATTCCAAATATCTAGGCAATGCCCTTATGTATGCAAAAGTGGATTTTTATAATTGCCTTACTCTTGGTTGGAACTGTGTAGACACATCTTTGCCTTGTCTACAATTCCACCC
experimental_12489	10:44335430	x	x	x	TTATTTTTGGTTCAGGGGAACATGTGAAGGTTTGTTACATAGGTATACTCACATCACAGTCTCCTTTTAGTTCTTTGTGGTGAAACATTAGCACAATCATGAAATTCGTTTTGGGGGCTCTGGTGTGTGAGGGAGGGGCTGCAGAGCCTCCTGCTCAGAGCACACTTTCT	TTATTTTTGGTTCAGGGGAACATGTGAAGGTTTGTTACATAGGTATACTCACATCACAGTCTCCTTTTAGTTCTTTGTGGTGAAATATTAGCACAATCATGAAATTCGTTTTGGGGGCTCTGGTGTGTGAGGGAGGGGCTGCAGAGCCTCCTGCTCAGAGCACACTTTCT
experimental_12525	10:44344874	x	x	x	AGCAAGCTGTAACATAGACACTTCTCTAGCAGCTCAAGTTCAGCACCATGGAGGAGCTACTTTGAATTTTATATTTCACCCCTATCACATGCAACACTTATTTACTGAGTGCCAAATATGAGCAAGGTGTAATCTCAATGGTTTATTTACACGTGTCCACCTAGATGCCT	AGCAAGCTGTAACATAGACACTTCTCTAGCAGCTCAAGTTCAGCACCATGGAGGAGCTACTTTGAATTTTATATTTCACCCCTACCACATGCAACACTTATTTACTGAGTGCCAAATATGAGCAAGGTGTAATCTCAATGGTTTATTTACACGTGTCCACCTAGATGCCT
experimental_12586	10:44371229	-0.527551	-0.568858	x	GTATGATCTCAGCTCACTGCAACCTCCATCTCCTGGGTTCAGTTGATTCTCCTGCCTCAGCCTCCCAAGTAGCTGAGATTACAGGTGTTCGCCACCTCGCTCAGCTAAAGTTTGTATTTTTAGTACAGACAGGGTTTCACTTTGTTGGCCAGGCTGGTCTCGAACTCCTG	GTATGATCTCAGCTCACTGCAACCTCCATCTCCTGGGTTCAGTTGATTCTCCTGCCTCAGCCTCCCAAGTAGCTGAGATTACAGATGTTCGCCACCTCGCTCAGCTAAAGTTTGTATTTTTAGTACAGACAGGGTTTCACTTTGTTGGCCAGGCTGGTCTCGAACTCCTG
experimental_12630	10:44544575	-1.34054	-0.713968	x	GAGAGTAGAGGTTGTTCTATACCTCAGAGGGACAGATGCCCTGCATAATCCCAGGTTCTAGCTAGACCTGCCTGGAACTAAAAATCAGAACAGAGAGCCTCTTACAAATGTCCCTGGCCTCAAAACATGTTTCATTTTAAAATATAACAATAATAACAGGGCCCCGGGGG	GAGAGTAGAGGTTGTTCTATACCTCAGAGGGACAGATGCCCTGCATAATCCCAGGTTCTAGCTAGACCTGCCTGGAACTAAAAAACAGAACAGAGAGCCTCTTACAAATGTCCCTGGCCTCAAAACATGTTTCATTTTAAAATATAACAATAATAACAGGGCCCCGGGGG
experimental_12643	10:44559188	0.722949	0.87124	x	AGACTCCAGCTGAGCTGTCAGAGGCCAATGACAGTGCTACAAGGCAAGCAAGTGGCTGCTGGGACCCACTGGGCTCAGGTTCCCTTACCGGAGTGATCATGGGCCTTCAGAGTCCTTCCCTGGACATGGCCCATTGGCTGAGAGGAGACTCGCCTTAGCTTCTGGTGGTG	AGACTCCAGCTGAGCTGTCAGAGGCCAATGACAGTGCTACAAGGCAAGCAAGTGGCTGCTGGGACCCACTGGGCTCAGGTTCCCCTACCGGAGTGATCATGGGCCTTCAGAGTCCTTCCCTGGACATGGCCCATTGGCTGAGAGGAGACTCGCCTTAGCTTCTGGTGGTG
experimental_12699	10:44594687	x	x	x	AGTTAACTGATGGTGTTGTTACATTAAACGATGTTTTTACTGATTTTCTGCCTGCTGGATCTGTCCTTTTCTTATAGAGGGATGTTGAAGTCTTCAACTATAATAGTGGATTAATCTATTTCTCCTTGCAGTTATACCAAATTTTGCCCTATGTATTTTGATGTAGTGTT	AGTTAACTGATGGTGTTGTTACATTAAACGATGTTTTTACTGATTTTCTGCCTGCTGGATCTGTCCTTTTCTTATAGAGGGATGCTGAAGTCTTCAACTATAATAGTGGATTAATCTATTTCTCCTTGCAGTTATACCAAATTTTGCCCTATGTATTTTGATGTAGTGTT
experimental_12721	10:44600844	x	x	x	AAAAGAGACCCTCTGGATGGTCTCCACAAAAGCATGGCTTGGAGAGCTGACTATACATTTTTTTAAATTGTGGTAAAATACTGATAACATTTATCATCTTAACCATTTTTTAGTGTACAGTTCTTAGTGTTAAGTATAACCACATTGTTGTGCAACCAATCTCCACATCA	AAAAGAGACCCTCTGGATGGTCTCCACAAAAGCATGGCTTGGAGAGCTGACTATACATTTTTTTAAATTGTGGTAAAATACTGACAACATTTATCATCTTAACCATTTTTTAGTGTACAGTTCTTAGTGTTAAGTATAACCACATTGTTGTGCAACCAATCTCCACATCA
experimental_12731	10:44610423	x	x	x	TTTAAAAGGAAGCAGGCTTGGGGACAGTCTCAGGGCTCCACTTGCATAGCATGTGAACTGTCTCCACTTGCAGGAGACAAGGCTGGCTGTTGGCCCTTCCCTACTTGCTGTCCCTACCTGTCTTTCCCAGTCTAGTGCTCAGACATATGGCGGGGGGAAGCAGAATCTCA	TTTAAAAGGAAGCAGGCTTGGGGACAGTCTCAGGGCTCCACTTGCATAGCATGTGAACTGTCTCCACTTGCAGGAGACAAGGCTAGCTGTTGGCCCTTCCCTACTTGCTGTCCCTACCTGTCTTTCCCAGTCTAGTGCTCAGACATATGGCGGGGGGAAGCAGAATCTCA
experimental_12775	10:44625810	x	x	x	AGAAATAAAATATAAAATGGTAAACCTAAATCCAAACATATCAATAATTACATCAAATGTAAAGTGTCTAAGCATCCAATTAAGACACATAGATTTTCAGAATGAATAAACAAACATATGACCCAATTATATGCTGTCTATAATGATAATGATACAAGCAGATTAAAAGT	AGAAATAAAATATAAAATGGTAAACCTAAATCCAAACATATCAATAATTACATCAAATGTAAAGTGTCTAAGCATCCAATTAAGATACATAGATTTTCAGAATGAATAAACAAACATATGACCCAATTATATGCTGTGTATAATGATAATGATACAAGCAGATTAAAAGT
experimental_12798	10:44628895	-0.482577	x	x	GGAGTAGTCTCTACTCCAAAGGCCCTCATTTAGGGGAAACTAGGAATAAAAGAGCTGAAATGAGACAGGTCAGATGACCTGTAATTGAAAGGACTGAGACAGCTCCGCAAACAATTATAACAGCAATGTGTATGCCACACTCACTTTAAGCAATGCACTGTTCTGATGGC	GGAGTAGTCTCTACTCCAAAGGCCCTCATTTAGGGGAAACTAGGAATAAAAGAGCTGAAATGAGACAGGTCAGATGACCTGTAATCGAAAGGACTGAGACAGCTCCGCAAACAATTATAACAGCAATGTGTATGCCACACTCACTTTAAGCAATGCACTGTTCTGATGGC
experimental_12804	10:44629352	0.709806	0.523174	x	GTTGTGGTCTTTGAAGCACAATTTTAAAAATTATGTGTTTCTGATAATGTCCAGGCATATATATAAAACTTTAACATCAAATGGCATTTAACACCTTTATCTCATCCTTGAGACTTAGACTGAAGCACATTTTTAAGCCTTGCCTATTTGTGTCCTTCCTTCAGTGGACT	GTTGTGGTCTTTGAAGCACAATTTTAAAAATTATGTGTTTCTGATAATGTCCAGGCATATATATAAAACTTTAACATCAAATGGCGTTTAACACCTTTATCTCATCCTTGAGACTTAGACTGAAGCACATTTTTAAGCCTTGCCTATTTGTGTCCTTCCTTCAGTGGACT
experimental_12826	10:44632370	x	x	x	GACACATGTCACTGAGACAGTGACTGGAGTTGATTACCAAGGATTGTGAATAAAATATTTTTTCAAGATGCCCATTCTCTTATAGGATTTGCATCCCAAAACCCCAGTTCTCAGGGTAAGAAACATACTTTGCTGAAAGACATTCAAAATTCCAGTACAGAGCTCCATTA	GACACATGTCACTGAGACAGTGACTGGAGTTGATTACCAAGGATTGTGAATAAAATATTTTTTCAAGATGCCCATTCTCTTATAGCATTTGCATCCCAAAACCCCAGTTCTCAGGGTAAGAAACATACTTTGCTGAAAGACATTCAAAATTCCAGTACAGAGCTCCATTA
experimental_12892	10:44677919	-0.321016	x	x	ACGCCTGTAATCCCAGAACTTTGGGAGGCCAAGGTGAGCAGATCACCTGAGGTTGGGAGTTTGAGACCAGCCTGACCAACAGGGAGAAGCCCCGTCTCTCCTAAAAATACAGAATTAGCTGGGCGTGGTGGCACATGCCTGTAATCCCAGCTACTTGGGAGGCTGAGGCA	ACGCCTGTAATCCCAGAACTTTGGGAGGCCAAGGTGAGCAGATCACCTGAGGTTGGGAGTTTGAGACCAGCCTGACCAACAGGGATAAGCCCCGTCTCTCCTAAAAATACAGAATTAGCTGGGCGTGGTGGCACATGCCTGTAATCCCAGCTACTTGGGAGGCTGAGGCA
experimental_12939	10:44695175	x	x	x	AAGGCCTAGGAAGAGGCCCTGTTGTGCTGGGGTGTTCATTTGTCTGGGAACAACTTGGAACTTGACCATGAGTTTTTCACTCTGGGTTTCTCCGTGGTACCTGGCTGGGTCTCTTCATGGCAGAAAAGAAAGACCTCTCACCCATTAATGGTGGAAATGTTCATGGTGCA	AAGGCCTAGGAAGAGGCCCTGTTGTGCTGGGGTGTTCATTTGTCTGGGAACAACTTGGAACTTGACCATGAGTTTTTCACTCTGGATTTCTCCGTGGTACCTGGCTGGGTCTCTTCATGGCAGAAAAGAAAGACCTCTCACCCATTAATGGTGGAAATGTTCATGGTGCA
experimental_12952	10:44695633	x	x	x	ATGACAACATGCCAGGTCTTGTCCTTGGCACAGTTTGCCCATCAGGGTTGGGTCTCACCTCATGATCTTCGTGCACTTTTTGGAGCCATGACGGTCCCCCTCTAGGGACACCACAGCAAATGAACCACAGTGAGGTTCTGGCCTCCAGCCGAGTGGTTCCAGGCTCTCCC	ATGACAACATGCCAGGTCTTGTCCTTGGCACAGTTTGCCCATCAGGGTTGGGTCTCACCTCATGATCTTCGTGCACTTTTTGGAGACATGACGGTCCCCCTCTAGGGACACCACAGCAAATGAACCACAGTGAGGTTCTGGCCTCCAGCCGAGTGGTTCCAGGCTCTCCC
experimental_13008	10:44715966	x	x	x	GGAAAAGCTTCAAGACATCAGTCTGGGCAAGGACTTTTTGTGTAAGACCTCAAATGCACAGGCAACAAAAGCGAAAGTAGGCAAACGGGATTATATCAAGCTTAAAACTTTCTGCACAGCAAAGAAAACAATCAACAAAGTGAAGAGTTAACCTACAGAATGGGAGAACA	GGAAAAGCTTCAAGACATCAGTCTGGGCAAGGACTTTTTGTGTAAGACCTCAAATGCACAGGCAACAAAAGCGAAAGTAGGCAAATGGGATTATATCAAGCTTAAAACTTTCTGCACAGCAAAGAAAACAATCAACAAAGTGAAGAGTTAACCTACAGAATGGGAGAACA
experimental_13040	10:44726465	x	x	x	TGTGGCACTGAGAGGAATGTATATTCTATTGATTTACAGTACAGAGTTCTTTAGATTTCTACTAGGTCCACTTGATCCAGAGCTGAGTTCAAGTCCTGAATATCCTTGTCAATTTTCTGTCTCATTGATCTGTCTAATACTGACAGTGGGGTGTTAAAGTCTCCCACTAT	TGTGGCACTGAGAGGAATGTATATTCTATTGATTTACAGTACAGAGTTCTTTAGATTTCTACTAGGTCCACTTGATCCAGAGCTGCGTTCAAGTCCTGAATATCCTTGTCAATTTTCTGTCTCATTGATCTGTCTAATACTGACAGTGGGGTGTTAAAGTCTCCCACTAT
experimental_13072	10:44741377	-0.121296	-0.189314	x	AGGCCTTCAATAGCTCATAGTCTTGTTGCTAATTGAAGAATAACCAGACCAGGGCTTCCTGGGACTGGCAGGCTGGGCCCACTGACACATTATTGTTTCAATGGTACTTAGTCTGTGGGGGATTTTGTTTGTTTATAGGCTTCTAAATTTGGGGTTCATGGCTATTTTAT	AGGCCTTCAATAGCTCATAGTCTTGTTGCTAATTGAAGAATAACCAGACCAGGGCTTCCTGGGACTGGCAGGCTGGGCCCACTGAGACATTATTGTTTCAATGGTACTTAGTCTGTGGGGGATTTTGTTTGTTTATAGGCTTCTAAATTTGGGGTTCATGGCTATTTTAT
experimental_13146	10:5238020	x	x	x	GATTATTCACCAATTTATTTTAATTACTTTTTTCTTTATAACATTTAATAAGATCACAAATTATATAAAATAGTTATCAGCTTTTTGGGAAGTTACTTTTGCTGGTTTCTTATAAAACTGATGGAAGATACAAACACTATTAAAGAACTGTTTGCATGTTGCAAATGATG	GATTATTCACCAATTTATTTTAATTACTTTTTTCTTTATAACATTTAATAAGATCACAAATTATATAAAATAGTTATCAGCTTTTGGGGAAGTTACTTTTGCTGGTTTCTTATAAAACTGATGGAAGATACAAACACTATTAAAGAACTGTTTGCATGTTGCAAATGATG
experimental_13158	10:5252013	0.502366	0.840696	x	ATGTAGCCCCTTTGTTTTGGACCATTTCTCCCACATGAAACAGCTGTATTTGCCCAATGCCTGTACCGCCATTGTATCCTGGAAGTAACTAACTTGCTTTTGAGTTTACAGGCTTATAGGTGGAAGGGACTTGCCTTGTCTCAGATGAGACTTTGGACTGTGGACTTTTG	ATGTAGCCCCTTTGTTTTGGACCATTTCTCCCACATGAAACAGCTGTATTTGCCCAATGCCTGTACCGCCATTGTATCCTGGAACTAACTAACTTGCTTTTGAGTTTACAGGCTTATAGGTGGAAGGGACTTGCCTTGTCTCAGATGAGACTTTGGACTGTGGACTTTTG
experimental_13176	10:5262512	x	x	x	TTTACTATTTATTTTTTATTTTTTTAGATTTACTATTTATAAATGACTTCTAATTATTCACATCTTGGGGAAAATAATGTCATGCATACTAAGAAAATCTGAAATTCTTTAGCATTACATACTTGACTAATAAGTTAAAAAAACATTAATTTTTGATTATGTCAATCAAC	TTTACTATTTATTTTTTATTTTTTTAGATTTACTATTTATAAATGACTTCTAATTATTCACATCTTGGGGAAAATAATGTCATGTATACTAAGAAAATCTGAAATTGTTTAGCATTACATACTTGACTAATAAGTTAAAAAAACATTAATTTTTGATTATGTCAATCAAC
experimental_13180	10:5300437	-0.214166	-0.254624	x	AAGACTGGGGAAATCTGAACATGGAACATGGGTTGTTTATTAGACAATATTAGGAAATTGTTAGCTTTCTAAGGTGTGACAATAGTGTTGTGGTTATGCAGGAAAGTGTCCTTATCCATAGGAGATGCAGGCTGAGGAAACTCAAGATGTCTGCACTTATTTTTATTGTT	AAGACTGGGGAAATCTGAACATGGAACATGGGTTGTTTATTAGACAATATTAGGAAATTGTTAGCTTTCTAAGGTGTGACAATAATGTTGTGGTTATGCAGGAAAGTGTCCTTATCCATAGGAGATGCAGGCTGAGGAAACTCAAGATGTCTGCACTTATTTTTATTGTT
experimental_13191	10:5450662	x	x	x	AGTTTTGTAAATTAATCAATAGTAGATATAGTAAATATATTTTTAAAAATTTCAGACTTTATTATAACATTCTATATATAAATTATATGTATATGCACACATACAGACATTCATTCTCCTGAATGTAATTGCTGTTAGTTCATGAGAAGCTATGAGAAGATTCAGACAAA	AGTTTTGTAAATTAATCAATAGTAGATATAGTAAATATATTTTTAAAAATTTCAGACTTTATTATAACATTCTATATATAAATTAAATGTATATGCACACATACAGACATTCATTCTCCTGAATGTAATTGCTGTTAGTTCATGAGAAGCTATGAGAAGATTCAGACAAA
experimental_13203	10:5463262	0.414698	0.521212	x	AGCATTATTTCAAATCTGCAAAAAAGGAAAATATAAAATCCTTAAAAGGATCAGTATGTATTTATATTTCTGCCATATGGGTGATATGTAAAGTTCTATGGCTTTCCCTAAGGCCCCGAAAGACAGAAATAAAATTATTTAAACATTACTTGTGTCCAATTTTCAGGACC	AGCATTATTTCAAATCTGCAAAAAAGGAAAATATAAAATCCTTAAAAGGATCAGTATGTATTTATATTTCTGCCATATGGGTGACATGTAAAGTTCTATGGCTTTCCCTAAGGCCCCGAAAGACAGAAATAAAATTATTTAAACATTACTTGTGTCCAATTTTCAGGACC
experimental_13225	10:5484302	0.452838	0.510209	x	AGGGCAGCAGAGAGCTTAGATTTTGTTTTCTCTTTGCCTGTAGTATGGCTTCCCTAGTCTAATTTCCAATTGCTTGTTATTGTTCCAGGTAAAAGTAGATAATAATGCCTAGACCAAAAAAAGTAATGATTATTCCTAAGCTCTAATTTATTTCTAAATTCCAAGCAGTT	AGGGCAGCAGAGAGCTTAGATTTTGTTTTCTCTTTGCCTGTAGTATGGCTTCCCTAGTCTAATTTCCAATTGCTTGTTATTGTTCTAGGTAAAAGTAGATAATAATGCCTAGACCAAAAAAAGTAATGATTATTCCTAAGCTCTAATTTATTTCTAAATTCCAAGCAGTT
experimental_13257	10:5609832	x	x	x	GATATCGCCTCCTATAGCCACAGCAAGGATGTGGTTTTTGTCTTCAGGCTCATTAAGAAGTCCATATATTGATAAAATATATAACATTCACATCATAAAACAAAACAAACCATGCAGATGGATAGGAAAAGAAGGGGTATTGCCTTAAACTATGGTGGAAGACAACATTG	GATATCGCCTCCTATAGCCACAGCAAGGATGTGGTTTTTGTCTTCAGGCTCATTAAGAAGTCCATATATTGATAAAATATATAAGATTCACATCATAAAACAAAACAAACCATGCAGATGGATAGGAAAAGAAGGGGTATTGCCTTAAACTATGGTGGAAGACAACATTG
experimental_13268	10:5615546	0.333663	0.370381	x	AAATGTCTCCAGGGAAGTGGATATTCCTGCTAGAAGTGGACTGGGTGGGAGTTGGGAGTCTCAGTGTATTCTCTGGCTGCTCTCGTCACTTGCCCGCTGCATGATTTCTCTTTGCTTAATGTTTAATTTCTCTCAGGGGCCTGGATGAGCTGGGTTAAATAACTCTGGTG	AAATGTCTCCAGGGAAGTGGATATTCCTGCTAGAAGTGGACTGGGTGGGAGTTGGGAGTCTCAGTGTATTCTCTGGCTGCTCTCTTCACTTGCCCGCTGCATGATTTCTCTTTGCTTAATGTTTAATTTCTCTCAGGGGCCTGGATGAGCTGGGTTAAATAACTCTGGTG
experimental_13337	10:5631257	x	x	x	GGTGACCGGTGAGCCCAGTCTCCAGGAGGGCAGGTTCTGCCCGTGCAGAGATGCGCCCGGGTGAGGCACAGGAAGCCCAGGCACCGCTGGTCCTGGAGGCACCATCACCCACATCTGCAGCACTGGTGGGCGGGTCCCCTCCCATTGCCCAATTCCCAGCCCTGCTTCTG	GGTGACCGGTGAGCCCAGTCTCCAGGAGGGCAGGTTCTGCCCGTGCAGAGATGCGCCCGGGTGAGGCACAGGAAGCCCAGGCACCACTGGTCCTGGAGGCACCATCACCCACATCTGCAGCACTGGTGGGCGGGTCCCCTCCCATTGCCCAATTCCCAGCCCTGCTTCTG
experimental_13345	10:5631402	x	0.878908	x	TGCCCAATTCCCAGCCCTGCTTCTGGTTTCCAAAGGTTCCTTGACATAGTATTCCACGGAAAACAACCAAGGTGAAAGGTTCTGTCTGCTGCAACCTAACACCTGTAGCAATTCCTGATGGCCCAGCCCCAGCCCGAGGCTCTGATCTGCGGCGGCTGAGGAGTCAGTGC	TGCCCAATTCCCAGCCCTGCTTCTGGTTTCCAAAGGTTCCTTGACATAGTATTCCACGGAAAACAACCAAGGTGAAAGGTTCTGTGTGCTGCAACCTAACACCTGTAGCAATTCCTGATGGCCCAGCCCCAGCCCGAGGCTCTGATCTGCGGCGGCTGAGGGGTCAGTGC
experimental_13376	10:57182338	x	x	x	GTAGTCTCCTCTGGGATATAAATTGTAGGTTAAATGTAATGACCTTCCTCTAACCTGCAGAACATGTCTCATAACTAATTTAGAAATAAAAATAACACTCTATTTTAAGTTGTTATTAGCAGTTTAGACTGTGAAAGAAATCGAAAGATCTTTTCCAACATAGCAGCTTA	GTAGTCTCCTCTGGGATATAAATTGTAGGTTAAATGTAATGACCTTCCTCTAACCTGCAGAACATGTCTCATAACTAATTTAGAATTAAAAATAACACTCTATTTTAAGTTGTTATTAGCAGTTTAGACTGTGAAAGAAATCGAAAGATCTTTTCCAACATAGCAGCTTA
experimental_13381	10:57183302	1.50197	1.14176	x	AAACAAATGGTTGAGGAAAACCAAAAAAACATACATGTGCACATATATGCCTATAGTCACACTAAGAAAGCACACTATTTCCAGATCTAATTAGCTCACTATAAGGTAAAAGGGGGGAAACTCCTCTGTTTAGAGCAAGGAATACTAACTGCTTTCTATATAGGAGCTTG	AAACAAATGGTTGAGGAAAACCAAAAAAACATACATGTGCACATATATGCCTATAGTCACACTAAGAAAGCACACTATTTCCAGAGCTAATTAGCTCACTATAAGGTAAAAGGGGGGAAACTCCTCTGTTTAGAGCAAGGAATACTAACTGCTTTCTATATAGGAGCTTG
experimental_13411	10:57191613	x	x	x	AATAATACTCATAAATTTGAAACCCAAATGTCATCCCCATTAAAAAAAGCCCATATAGATTAGTAAAGCCTCTTACACAAATCTCTATGATTCCATTTCCCTCCTCTTTATCTTGTGGGTAACCATTATTCTATGTGTGAAGGTTGTTATTCTTATATATATTGCTCCCA	AATAATACTCATAAATTTGAAACCCAAATGTCATCCCCATTAAAAATAGCCCATATAGATTAGTAAAGCCTCTTACACAAATCTCCATGATTCCATTTCCCTCCTCTTTATCTTGTGGGTAACCATTATTCTATGTGTGAAGGTTGTTATTCTTATATATATTGCTCCCA
experimental_13482	10:5948657	x	x	x	AAGGCCTTAAATGCCTCTAAGGAGTCTGAATGTCTTCTGAAGGCAAATGGAAACCATTTCTGAAAAGATCCTCTGATTATAAGCGTGCATTAAGCAAAGTTACGTGCTTTTAGAGGAAACATCTCCCGACTCCAGCACTCACTCACCAGCGGGTCACTGATGATCTCCCT	AAGGCCTTAAATGCCTCTAAGGAGTCTGAATGTCTTCTGAAGGCAAATGGAAACCATTTCTGAAAAGATCCTCTGATTATAAGCATGCATTAAGCAAAGTTACGTGCTTTTAGAGGAAACATCTCCCGACTCCAGCACTCACTCACCAGCGGGTCACTGATGATCTCCCT
experimental_13537	10:6267516	1.04441	x	x	CAGGTTCTGCGGCCAGGACCAGACACAGCCCTCCCATGAGAGGGACAGCGTGATGGGGTGTGGGCCTCCAGCCTCAGAACCGGGATCTGTCTCCATCATGGCCCTGCCCCCATTCCCTGCAGGGAAGAGCTCCAGGACCGGCTCAGGCCCAATCCCATAGCGGGGGCAGT	CAGGTTCTGCGGCCAGGACCAGACACAGCCCTCCCATGAGAGGGACAGCGTGATGGGGTGTGGGCCTCCAGCCTCAGAACCGGGGTCTGTCTCCATCATGGCCCTGCCCCCATTCCCTGCAGGGAAGAGCTCCAGGACCGGCTCAGGCCCAATCCCATAGCGGGGGCAGT
experimental_13564	10:63568259	x	x	x	CCATGAACAAGGCAATTCCCTTCCACCAAGGCAATTCCTGAAGAACAGGTTACACTCCCAGCAGCTGGAGGCATGAAGAGGGAATAAGCATTAGAGAGCCCATTAGACACAAACCTTTGTAATAAAATGAAAACCTTCCAAAGCCTAAGTTAGCAACTTCACCTTTAGGA	CCATGAACAAGGCAATTCCCTTCCACCAAGGCAATTCCTGAAGAACAGGTTACACTCCCAGCAGCTGGAGGCATGAAGAGGGAATCAGCATTAGAGAGCCCATTAGACACAAACCTTTGTAATAAAATGAAAACCTTCCAAAGCCTAAGTTAGCAACTTCACCTTTAGGA
experimental_13587	10:63914890	-0.766793	-0.661757	x	CATCAAGGAGACTTGGCCAGGGAGGAGAGGGTAGAGCACACAATTCTGATCAACAGCTTGCTGGTGACTGTAATGTAGAATGGTAGAGAAACCTTGATGGGTGCTGGAGAGAGTGGAGGATTAAGCTGACTGACCCAGTGGTTACTGCACTTGCTGGAGGCAGGTGCATG	CATCAAGGAGACTTGGCCAGGGAGGAGAGGGTAGAGCACACAATTCTGATCAACAGCTTGCTGGTGACTGTAATGTAGAATGGTAAAGAAACCTTGATGGGTGCTGGAGAGAGTGGAGGATTAAGCTGACTGACCCAGTGGTTACTGCACTTGCTGGAGGCAGGTGCATG
experimental_13605	10:63940329	x	2.86023	x	TGCCCATGGCCACTAATTTCTCTTATTACTGCCATAGTTAGGTTCCATATCCTATTTTTTCATGGCACTGGAAAGAAACATGGATCCACTAGTAATGTTCTCTTCATTATGTTCTCTCTCTCTTTCATTCATATATTCATTCATTCAACAGATGTTTACCAAGCACCTAC	TGCCCATGGCCACTAATTTCTCTTATTACTGCCATAGTTAGGTTCCATATCCTATTTTTTCATGGCACTGGAAAGAAACATGGATGCACTAGTAATGTTCTCTTCATTATGTTCTCTCTCTCTTTCATTCATATATTCATTCATTCAACAGATGTTTACCAAGCACCTAC
experimental_13664	10:64397656	x	x	x	GATTGTTAAATGAGTAATGTTAATGTGATCTCAGAATAGTAAATACAACCCCACAAGGAAAAGATATTAGCTGCATTATCTGGAAAGAAAACAAGAAAGGAAAGCAACATTTGGCTGCAAAAACTATGAAAGAGATGTCTGTATGGTGATTCAAGTTCTACTAGGGCAGG	GATTGTTAAATGAGTAATGTTAATGTGATCTCAGAATAGTAAATACAACCCCACAAGGAAAAGATATTAGCTGCATTATCTGGAAGGAAAACAAGAAAGGAAAGCAACATTTGGCTGCAAAAACTATGAAAGAGATGTCTGTATGGTGATTCAAGTTCTACTAGGGCAGG
experimental_13669	10:64404706	-0.41	-0.433598	x	AGTAATGAGGATTACAGGTGTCCGTCACCATGCTGGCTAATTTTTATATTTTTAGTAGAGATGTGGTTTTGCCATGTTGGCCAGGCTTGTCTCAAACACCTGACCTCAGGTGATCTGCCCACCTTGGCCTCCCAAAGTGCTGAGACTACAGGCATGAGCCACCACCCCCG	AGTAATGAGGATTACAGGTGTCCGTCACCATGCTGGCTAATTTTTATATTTTTAGTAGAGATGTGGTTTTGCCATGTTGGCCAGACTTGTCTCAAACACCTGACCTCAGGTGATCTGCCCACCTTGGCCTCCCAAAGTGCTGAGACTACAGGCATGAGCCACCACCCCCG
experimental_13671	10:64405646	x	x	x	CATATGGCATCACTTGGGTCTTGACATTTCATTTCTGTCAAGAACAAGGGTTCAGATTGTCAGCATACTAGGCACCTTGGAGGGCGGGTTGTAGGGAAGAAGGCGCTGGTCTTAAAGTTGTACATTTACCAAGTTTCTTTAATAAACAAGAAAGGAAAAGACTACACAGT	CATATGGCATCACTTGGGTCTTGACATTTCATTTCTGTCAAGAACAAGGGTTCAGATTGTCAGCATACTAGGCACCTTGGAGGGTGGGTTGTAGGGAAGAAGGCGCTGGTCTTAAAGTTGTACATTTACCAAGTTTCTTTAATAAACAAGAAAGGAAAAGACTACACAGT
experimental_13677	10:64407359	x	x	x	CATAAGTTTATTAGCCAAATTCTTGGTGTATATCTGTCCCTTTATAGCTGGGTGACTCGGGGGAAGTCATTTGACCTCTCTGAGCCTTAGCTTCCTCATTTGTAAAATTGAGGGTTTGGGTGACAATTAAAGGAAATAAGATTAGATCTGTGGGGGGCCTAGTGGCCAGG	CATAAGTTTATTAGCCAAATTCTTGGTGTATATCTGTCCCTTTATAGCTGGGTGACTCGGGGGAAGTCATTTGACCTCTCTGAGGCTTAGCTTCCTCATTTGTAAAATTGAGGGTTTGGGTGACAATTAAAGGAAATAAGATTAGATCTGTGGGGGGCCTAGTGGCCAGG
experimental_13680	10:64407845	1.21561	0.812872	x	TCAGATGTATGCATGTAGGAGAAAATAAGATAAACAAACATCTTTTCTGTTCTTTCCCTCAAGGAGCTAACATTCTAGTGGGGGAGGAGTCACAGTAAACAAGATAAATAACCACAATGATAGAATGCGAGACAGCGATGAGATTGTAAGAAGAAAATGAAAGCAGGGCC	TCAGATGTATGCATGTAGGAGAAAATAAGATAAACAAACATCTTTTCTGTTCTTTCCCTCAAGGAGCTAACATTCTAGAGGGGGGGGAGTCACAGTAAACAAGATAAATAACCACAATGATAGAATGCGAGACAGCGATGAGATTGTAAGAAGAAAATGAAAGCAGGGCC
experimental_13681	10:64407851	x	x	x	GCTATTTCAGATGTATGCATGTAGGAGAAAATAAGATAAACAAACATCTTTTCTGTTCTTTCCCTCAAGGAGCTAACATTCTAGTGGGGGGGGAGTCACAGTAAACAAGATAAATAACCACAATGATAGAATGCGAGACAGCGATGAGATTGTAAGAAGAAAATGAAAGC	GCTATTTCAGATGTATGCATGTAGGAGAAAATAAGATAAACAAACATCTTTTCTGTTCTTTCCCTCAAGGAGCTAACATTCTAGAGGGGGGGGAGTCACAGTAAACAAGATAAATAACCACAATGATAGAATGCGAGACAGCGATGAGATTGTAAGAAGAAAATGAAAGC
experimental_13685	10:64414060	x	x	x	CCTATTCTCCTTGTGAGCTGTGCTTTTTCAACAGGATTACAAAAGGGCACACCCAGCACAGTACTCATACGGACTCAGTAAGAATTGGCTTAATGACTGTGCGTTCAGTGAAAGAATTACCAATAACAGTGGCAAGCGTTTGTAGAGTATTTCTATGAGCCAGGCACTGT	CCTATTCTCCTTGTGAGCTGTGCTTTTTCAACAGGATTACAAAAGGGCACACCCAGCACAGTACTCATACGGACTCAGTAAGAACTGGCTTAATGACTGTGCGTTCAGTGAAAGAATTACCAATAACAGTGGCAAGCGTTTGTAGAGTATTTCTATGAGCCAGGCACTGT
experimental_13692	10:64414164	x	x	x	TATTAATCCTAGCCCTGAGATTTAGTAACCAGGCAGGCTGTAAAGAGTTAGTTAACTTCCTTTCTAAGCTTCATTTCTGCAACCGTAAATTTAGAATGAGAATTCCTATTCTCCTTGTGAGCTGTGCTTTTTCAACAGGATTACAAAAGGGCACACCCAGCACAGTACTC	TATTAATCCTAGCCCTGAGATTTAGTAACCAGGCAGGCTGTAAAGAGTTAGTTAACTTCCTTTCTAAGCTTCATTTCTGCAACCATAAATTTAGAATGAGAATTCCTATTCTCCTTGTGAGCTGTGCTTTTTCAACAGGATTACAAAAGGGCACACCCAGCACAGTACTC
experimental_13694	10:64415184	-0.323694	-0.435698	x	AGGTGGTTTCCAGATCTGATGAATTACCTGACTGCCAACGCCAAACTTGGGTTTTCCTCTCTGCAGGATGGAGAGGTTGGAAGGCGAGATGGTCTTTCCAAGGGGGAGCCTGTTTCATCAGTGGCTTCTTTAGATGTGTTGACTTTGTGGAAGAACCCCAGTTAACAGGA	AGGTGGTTTCCAGATCTGATGAATTACCTGACTGCCAACGCCAAACTTGGGTTTTCCTCTCTGCAGGATGGAGAGGTTGGAAGGTGAGATGGTCTTTCCAAGGGGGAGCCTGTTTCATCAGTGGCTTCTTTAGATGTGTTGACTTTGTGGAAGAACCCCAGTTAACAGGA
experimental_13700	10:64417289	x	x	x	CGGCGCCGGGAGTGGGGAGAGGCCAGGGAGCAGGAGCAGACATTTCCTAGCCTGCAGGGGCAAGGGGGGCTTCCTGGCCCCAAGAGCAGAGGGATGCCTGGGTCCAGAGCTGCGGCTGGTCACTGCAGGGGCACCCGAGAGCGCAGGGCTCCCTCCCCACCAACTTGGTG	CGGCGCCGGGAGTGGGGAGAGGCCAGGGAGCAGGAGCAGACATTTCCTAGCCTGCAGGGGCAAGGGGGGCTTCCTGGCCCCAAGGGCAGAGGGATGCCTGGGTCCAGAGCTGCGGCTGGTCACTGCAGGGGCACCCGAGAGCGCAGGGCTCCCTCCCCACCAACTTGGTG
experimental_13703	10:64418946	-0.630045	-0.508668	x	GTCCTTCATTGAATGTTTAATTTCCCCATTTGACTATTGCTGGACATTCAGTTGATTCAAGTTTGGGCAATTATGGACATACTTGCGTATGTCTTTTGGTGGACATGTCTTTGGGTTTAGAAATAGGAGTGGAATTGGTGGGTCTATACATCTTTAAGCCAGGCTCTTTT	GTCCTTCATTGAATGTTTAATTTCCCCATTTGACTATTGCTGGACATTCAGTTGATTCAAGTTTGGGCAATTATGGACATACTTACGTATGTCTTTTGGTGGACATGTCTTTGGGTTTAGAAATAGGAGTGGAATTGGTGGGTCTATACATCTTTAAGCCAGGCTCTTTT
experimental_13706	10:64424284	x	x	x	GTGGAACACAGCCTCTTTTCTCTTTCCACACCCCAGCCCTGGCTTCCCTATTTCTGTTCATGCTGCCCAGTCATGGAATTCCGGCTCATCTCTCATACCTCTAGTCACTCCTTAGGTGCAAGCAGGCATCAAGAACATTGCTTTCTCCCTTCCCACGAGTCCCTGCAGTC	GTGGAACACAGCCTCTTTTCTCTTTCCACACCCCAGCCCTGGCTTCCCTATTTCTGTTCATGCTGCCCAGTCATGGAATTCCGGATCATCTCTCATACCTCTAGTCACTCCTTAGGTGCAAGCAGGCATCAAGAACATTGCTTTCTCCCTTCCCACGAGTCCCTGCAGTC
experimental_13713	10:64429595	x	x	x	CTGCAGTCTCCCATGAATGGAGCAGCATGAATTGCCCTGGCAGGGCTTCCTTAAGACAGGGCACTGGCCCATCCAGTCACACAATATTTATGCTCTTTAGACTTTAAAAGTATGTTTTGTGGTCAAAAGTGCTTCCACCCTCGACTTGCTGTGGGTAATGATTGCTAACT	CTGCAGTCTCCCATGAATGGAGCAGCATGAATTGCCCTGGCAGGGCTTCCTTAAGACAGGGCACTGGCCCATCCAGTCACACAACATTTATGCTCTTTAGACTTTAAAAGTATGTTTTGTGGTCAAAAGTGCTTCCACCCTCGACTTGCTGTGGGTAATGATTGCTAACT
experimental_13724	10:64430302	x	x	x	ACTTAGTGAGGGATAGGCACTAGTTTCTAACCCACCTTCATAACTTATACCCATTGTTATGGGAGGATTAGGAGGAGATGATGGCTTAGAAGGTGTCATGGTTAATACTGAGTGGCAACTTGATTGGATCAAAGGATACAACGTATTGATCCTGGGTGTGTCTGTGAGGG	ACTTAGTGAGGGATAGGCACTAGTTTCTAACCCACCTTCATAACTTATACCCATTGTTATGGGAGGATTAGGAGGAGATGATGGTTTAGAAGGTGTCATGGTTAATACTGAGTGGCAACTTGATTGGATCAAAGGATACAACGTATTGATCCTGGGTGTGTCTGTGAGGG
experimental_13723	10:64430302	x	-0.417872	x	ACTTAGTGAGGGATAGGCACTAGTTTCTAACCCACCTTCATAACTTATACCCATTGTTATGGGAGGATTAGGAGGAGATGATGGCTTAGAAGGTGTCATGGTTAATACTGAGTGGCAACTTGATTGGATCAAAGGATACAACGTATTGATCCTGGGTGTGTCTGTGAGGG	ACTTAGTGAGGGATAGGCACTAGTTTCTAACCCACCTTCATAACTTATACCCATTGTTATGGGAGGATTAGGAGGAGATGATGGTTTAGAAGGTGTCATGGTTAATACTGAGTGGCAACTTTATTGGATCAAAGGATACAACGTATTGATCCTGGGTGTGTCTGTGAGGG
experimental_13730	10:64437054	0.772148	x	x	CTGTATGTCACCATCATCAAAGACCAAAAGTAGATAAAACCACAAAGACGGGGAAAAAACAGAGCAGAAAAACTGGAAACTCTAAAAAGCCGAACACCTCTCCTCCTCCAAATGAATGCAGTTCCTCACCAGCAACGGAACAAAGCTGGACGGAGAATGACTTTGACGAG	CTGTATGTCACCATCATCAAAGACCAAAAGTAGATAAAACCACAAAGACGGGGAAAAAACAGAGCAGAAAAACTGGAAACTCTACAAAGCCGAACACCTCTCCTCCTCCAAATGAATGCAATTCCTCACCAGCAACGGAACAAAGCTGGACGGAGAATGACTTTGACGAG
experimental_13731	10:64451168	1.13979	x	x	AGAGAAAACCTACAAGAACGGGCGCACTAATTGACATACAGCAAAAGTCTATTCTTTAAGGAAACTTTTCTCTTAGTGCTTGTTATGTTAAAATGTAATACTAAATTCTTAATTCAATTGTATTTTTTTAAAGAGAGTTTCAATTTTCTTCTTCCTCTACCCATGTACTC	AGAGAAAACCTACAAGAACGGGCGCACTAATTGACATACAGCAAAAGTCTATTCTTTAAGGAAACTTTTCTCTTAGTGCTTGTTGTGTTAAAATGTAATTCTAAATTCTTAATTCAATTGTATTTTTTTAAAGAGAGTTTCAATTTTCTTCTTCCTCTACCCATGTACTC
experimental_13745	10:64490766	x	x	x	ATTTGTTTTTTTTAATTTTAAAACATCAAAACACAGAAAAGTACATGTATCTGCATATATGCCATCAACCACCTAGATTTAACAATAACATTTTATTACATTAGGTTCCAATCTTTTTTAAGTTCCCCTACACCAAATCACTGCCATCCCTGTCTCTTTCCTTCATCTCC	ATTTGTTTTTTTTAATTTTAAAACATCAAAACACAGAAAAGTACATGTATCTGCATATATGCCATCAACCACCTAGATTTAACAAAAACATTTTATTACATTAGGTTCCAATCTTTTTTAAGTTCCCCTACACCAAATCACTGCCATCCCTGTCTCTTTCCTTCATCTCC
experimental_13852	10:64650618	x	x	x	TGATTCATAAACTTTGGAAGTCTCAAACATTTTGTGTTGAATATTTTAAGAGTTTTGTTTCTATCATCAAATGTAAAAAATAGAGAGTGTGAAGGAGGATTGTGGTGGGAAGGTCCCTTCTTGTCTATGCCTTCTGGGTCTGGGATGAACTTTGGTAAAAATATGTAGTT	TGATTCATAAACTTTGGAAGTCTCAAACATTTTGTGTTGAATATTTTAAGAGTTTTGTTTCTATCATCAAATGTAAAAAATAGATAGTGTGAAGGAGGATTGTGGTGGGAAGGTCCCTTCTTGTCTATGCCTTCTGGGTCTGGGATGAACTTTGGTAAAAATATGTAGTT
experimental_13906	10:64726329	x	x	x	AAGCTTACCCTGCCTGCAATACCTCCCTGGTTCTTCCCTGCTTTTCTGCCTCTTAATTATCCTTTACAACTGATTCAGCAGAGAGGGTCCAGAACTGGAGTTCTCTCCCCACACAGCTTTCTTAATGCATCTTACATTGGTCATTTGGTTTTTACATCTACCATATGTTA	AAGCTTACCCTGCCTGCAATACCTCCCTGGTTCTTCCCTGCTTTTCTGCCTCTTAATTATCCTTTACAACTGATTCAGCAGAGACGGTCCAGAACTGGAGTTCTCTCCCCACACAGCTTTCTTAATGCATCTTACATTGGTCATTTGGTTTTTACATCTACCATATGTTA
experimental_13913	10:64728697	-0.323724	-0.382202	x	GCTGAAATGACTTTGACGGATATAGCCTTAGAAGTCACAACATTTCTTTCTAAAATATCTAATTAGGTGTACAGGTCAGAGCTATTCACTGTGGGAGAGAACTATAAGGGCATGAACACTAAGGGGTGAGAATCATTGGGAGCATTATGGAGGCTGGCTTCCACAGTTAT	GCTGAAATGACTTTGACGGATATAGCCTTAGAAGTCACAACATTTCTTTCTAAAATATCTAATTAGGTGTACAGGTCAGAGCTAATCACTGTGGGAGAGAACTATAAGGGCATGAACACTAAGGGGTGAGAATCATTGGGAGCATTATGGAGGCTGGCTTCCACAGTTAT
experimental_13972	10:6474683	x	x	x	AATGTCTGGACTGGAGAGGGTCCTAATGGGAAATGGAAGGTCCTGTGAGTCAGCGTCAGACTCCAGAGAGCCTTGAATGCCAGCCGAGGACCCGAGGATGTCAGAACTCTCCAAGCCCTAGAGATCACCTTGTCTAGCCCTTCCTTTACACACGAGGAAACTGAGACTCA	AATGTCTGGACTGGAGAGGGTCCTAATGGGAAATGGAAGGTCCTGTGAGTCAGCGTCAGACTCCAGAGAGCCTTGAATGCCAGCTGAGGACCCGAGGATGTCAGAACTCTCCAAGCCCTAGAGATCACCTTGTCTAGCCCTTCCTTTACACACGAGGAAACTGAGACTCA
experimental_14068	10:6484938	-0.536239	-0.523339	x	CCCTAACAGATAGACTCAGACCCCGCTATCGAGCTGTAGGTAGCTCTTAGAGATCTTTCATTTCTAGATTTGAGTGCTTTGGGGTTTTTTTTGTTTTTGAGATGGAGTTTCTCTCTTGTTGCCCAAGCTGGAGTGCATTGGCATGATCTTGGCTCACTGCAACCACTGCC	CCCTAACAGATAGACTCAGACCCCGCTATCGAGCTGTAGGTAGCTCTTAGAGATCTTTCATTTCTAGATTTGAGTGCTTTGGGGGTTTTTTTGTTTTTGAGATGGAGTTTCTCTCTTGTTGCCCAAGCTGGAGTGCATTGGCATGATCTTGGCTCACTGCAACCACTGCC
experimental_14069	10:64850388	-0.631027	-0.517659	x	GATGGTTCCAAATTAAGGACAGGTGAGAGACAACACAAAATCAATAGCTCAATGTTCTCTCTTATATAATGATATCTACAGATTATGTTAAAGATCTGGATGACTTAAAATGACATTATGTGTATGTAATCTGTATCTTGCTTGCCCCATCAACCTATGCAGTCAAAAAG	GATGGTTCCAAATTAAGGACAGGTGAGAGACAACACAAAATCAATAGCTCAATGTTCTCTCTTATATAATGATATCTACAGATTACGTTAAAGATCTGGATGACTTAAAATGACATTATGTGTATGTAATCTGTATCTTGCTTGCCCCATCAACCTATGCAGTCAAAAAG
experimental_14073	10:64865230	x	x	x	GGCGTGGTGGTCATGCCACTGCACTACAGCCTGGGCAACAGAGTGAGACCCTGTCTCAAAAACAAAAAAAGTGATCTCACACTTACTGTTTTTTTTGTTTTTCGAGACAGAGTTTCACTCTTGTTGCCCAGGCTGGAGTACAATGGCACGATCTCAGCTCACTGCAACCT	GGCGTGGTGGTCATGCCACTGCACTACAGCCTGGGCAACAGAGTGAGACCCTGTCTCAAAAACAAAAAAAGTGATCTCACACTTATTGTTTTTTTTGTTTTTCGAGACAGAGTTTCACTCTTGTTGCCCAGGCTGGAGTACAATGGCACGATCTCAGCTCACTGCAACCT
experimental_14091	10:64900259	x	x	x	AAATTAGCTGGGTGTAGTGGTGCACACCTGTAGTCCCAGCTACAGGAGGGACTGGTAGGAGGATCAGAAGCTCAGGAGGTTGAGGCTACGGTGAGCCGTGATTACGCCACTGCACTCTAGTCTGTGGGACAGAGGAAGATACTGTCTCAAAAAGAAAAGGGTAGTAAGTC	AAATTAGCTGGGTGTAGTGGTGCACACCTGTAGTCCCAGCTACAGGAGGGACTGGTAGGAGGATCAGAAGCTCAGGAGGTTGAGACTACGGTGAGCCGTGATTACGCCACTGCACTCTAGTCTGTGGGACAGAGGAAGATACTGTCTCAAAAAGAAAAGGGTAGTAAGTC
experimental_14123	10:6501188	-0.62274	-0.58357	x	ATGAATGGATGAACAGATGAAAAGACACAAGCTGTACATTCAAAAAATGTCCAAGTGAATGTTATTCCAATTAAAAGTGCAAGAGCTGAAAGGAAAAAATATATCACCAGACTTAAGTAGGGGAGATGGCAAACAAAAATTCTTCTGTGAAGGTAGACTTTTTAGAGTGG	ATGAATGGATGAACAGATGAAAAGACACAAGCTGTACATTCAAAAAATGTCCAAGTGAATGTTATTCCAATTAAAAGTGCAAGAACTGAAAGGAAAAAATATATCACCAGACTTAAGTAGGGGAGATGGCAAACAAAAATTCTTCTGTGAAGGTAGACTTTTTAGAGTGG
experimental_14179	10:65314618	x	x	x	CCACGCCCCACTACAACCACAAGGGCCTACCATGTGGTAGACCCCAACAAAAAAATGTTTAGAAGAATGCTGAACTTGGAACAGAGTACACTGTAGAATCAAGGGCTACAAACCCTTGAAGCACTCCAGTAACTCAGCATCCTGTGGGTAGAGTACCACAGAATGGCTCA	CCACGCCCCACTACAACCACAAGGGCCTACCATGTGGTAGACCCCAACAAAAAAATGTTTAGAAGAATGCTGAACTTGGAACAGTGTACACTGTAGAATCAAGGGCTACAAACCCTTGAAGCACTCCAGTAACTCAGCATCCTGTGGGTAGAGTACCACAGAATGGCTCA
experimental_14212	10:65399042	x	x	x	AATAAACAATTTTTGTTAAGCTCAATTAATATAGGACAAATTTTGTCTAGTTTTAGGCTATGATGTAGCAAACAGTTTATTATAACTTTAAATTTTCTCTTCCAATATAACAAAGCAAATGTTAACAGTTGCAATTACGATTTTTAGATTGTTATCTAAGTTTATTTATT	AATAAACAATTTTTGTTAAGCTCAATTAATATAGGACAAATTTTGTCTAGTTTTAGGCTATGATGTAGCAAACAGTTTATTATATCTTTAAATTTTCTCTTCCAATATAACAAAGCAAATGTTAACAGTTGCAATTACGATTTTTAGATTGTTATCTAAGTTTATTTATT
experimental_14215	10:6614057	x	0.733103	x	AACCTGCACACCTCAGCTGGCTTCTCTGTAAGCTGTGAGACCCACCCAACATATGGGGCTTTCTGAATGACTGATTCCCGCGATCCAGGCCCAGGGCATGACCAACGACTGCCTTCCCATCGCTCCCTCTTCCTTCTAGCCCCTGAGCTCATCTGATTCTATGACTTAAA	AACCTGCACACCTCAGCTGGCTTCTCTGTAAGCTGTGAGACCCACCCAACATATGGGGCTTTCTGAATGACTGATTCCCGCGATCTAGGCCCAGGGCATGACCAACGACTGCCTTCCCATCGCTCCCTCTTCCTTCTAGCCCCTGAGCTCATCTGATTCTATGACTTAAA
experimental_14219	10:6615387	x	x	x	CAACAACATTTCTGCTTACTTTCAGGACAGACTTGGCTCACCTCTGAACCCCTGTCCTTTTGGCTAATTCCCATACATCTTCCATCCCCACCCGCGATACCTTGTCCTCTGAAAGCCTTTCCTGAACCTCCGAATCAGGACTTGGTTCCCTTCTACATGTTCTCAAAGCA	CAACAACATTTCTGCTTACTTTCAGGACAGACTTGGCTCACCTCTGAACCCCTGTCCTTTTGGCTAATTCCCATACATCTTCCATTCCCACCCGCGATACCTTGTCCTCTGAAAGCCTTTCCTGAACCTCCGAATCAGGACTTGGTTCCCTTCTACATGTTCTCAAAGCA
experimental_14222	10:66517668	x	x	x	TGATCCTGTCGCCTGTAAATTCAATATTTTGTATGTTTTTTGTATAAAAGTGGTAAACCCAACTTTAACATAATTAAGGGTGACACTGATATTTTATTCTTCAAAATCCTGAAGCCCAAACATTGAATCATCAGTGTGTGATGAAAGTTGTATTTTATTTAGCAGATTTT	TGATCCTGTCGCCTGTAAATTCAATATTTTGTATGTTTTTTGTATAAAAGTGGTAAACCCAACTTTAACATAATTAAGGGTGACATTGATATTTTATTCTTCAAAATCCTGAAGCCCAAACATTGAATCATCAGTGTGTGATGAAAGTTGTATTTTATTTAGCAGATTTT
experimental_14235	10:66534752	x	x	x	TTAGATTGCCGTCATTAAACTATTCAAGAAAACAAACCTCTGACACTGGTGGCAGTAAGGAAGCAGTACAATGAATGAGCTTATATAGTTATTTCATCAGAAATAGGCACAGATTAAAAAAACTGATGAGTATATTTTGAATTTTTCTTCTATAACATATTTTATGTTAT	TTAGATTGCCGTCATTAAACTATTCAAGAAAACAAACCTCTGACACTGGTGGCAGTAAGGAAGCAGTACAATGAATGAGCTTATACAGTTATTTCATCAGAAATAGGCACAGATTAAAAAAACTGATGAGTATATTTTGAATTTTTCTTCTATAACATATTTTATGTTAT
experimental_14276	10:66581225	x	x	x	ATGTAGTATGTAGAAAAATGCTTTTTTTTCACAGACATAAAGCATGCCTCCTCATAGAGATACAGTACTCTACAATTTCTAGCTACATGCATAATTCTAAATTTTCATAGTAGTCATTATTTAAAAAGTAGAAAAAATGAGTGAAATTAATTATATTTCATGTAACCCCA	ATGTAGTATGTAGAAAAATGCTTTTTTTTCACAGACATAAAGCATGCCTCCTCATAGAGATACAGTACTCTACAATTTCTAGCTATATGCATAATTCTAAATTTTCATAGTAGTCATTATTTAAAAAGTAGAAAAAATGAGTGAAATTAATTATATTTCATGTAACCCCA
experimental_14283	10:66583015	x	x	x	AATGTATATTAAAGCAAAGTGCTTAAATAGAAAGTGGCATATCTCCCTTACTTTCCCTAAGAAAATGACCATTATTGCATATAACAATGAATAAAATTTTACTGAATTTTTAATCTTCATATTCAAATTATATCTGAGTCTTTGAATTTCAAAAATAGGATAGATGATTC	AATGTATATTAAAGCAAAGTGCTTAAATAGAAAGTGGCATATCTCCCTTACTTTCCCTAAGAAAATGACCATTATTGCATATAACGATGAATAAAATTTTACTGAATTTTTAATCTTCATATTCAAATTATATCTGAGTCTTTGAATTTCAAAAATAGGATAGATGATTC
experimental_14285	10:66601316	-0.421887	-0.451314	x	ACATAATTTAGGTGAGAGAGCCCATTAGAAAGAGGGGATAGTGATGGCCTTCAGAAGGAGGGTCATGAAGGCTTTACAGAAATATAGAAGGGGGAAAAAGAAGAAATAGGAGAAGCAGAAGGCAGGAGAATATCTATACCCAGGAAGTTCTATGAACATCTCTTGATTCT	ACATAATTTAGGTGAGAGAGCCCATTAGAAAGAGGGGATAGTGATGGCCTTCAGAAGGAGGGTCATGAAGGCTTTACAGAAATACAGAAGGGGGAAAAAGAAGAAATAGGAGAAGCAGAAGGCAGGAGAATATCTATACCCAGGAAGTTCTATGAACATCTCTTGATTCT
experimental_14295	10:66602760	x	x	x	TTATACTGTTTGTTGTAAAGTTTCACTCAATAAAATTTTATTGTGGAAAATCTCTATAATACAAAAATTTTAAATCAACATTAGAGTAGATTACTTCATTTCATTTATGACAGCACTAAAATATGCAATAGGATTATGATGTTAAATTCCTGTGGCTGGATTTCAATGCT	TTATACTGTTTGTTGTAAAGTTTCACTCAATAAAATTTTATTGTGGAAAATCTCTATAATACAAAAATTTTAAATCAACATTAGGGTAGATTACTTCATTTCATTTATGACAGCACTAAAATATGCAATAGGATTATGATGTTAAATTCCTGTGGCTGGATTTCAATGCT
experimental_14328	10:66625193	x	x	x	AACCAATATACAACTTACATATACTGAGTGATAGCTCATGTCTCCCTAAAATGAATAAAACCAAGCTGTGCCCCGACCACCTCCGGCACATATCATCAGGACCTCCTGGGGCTGTCATGGGCGCACGTCCTTAACTTTGGCAAAACAAACTTCCTAAATTGACTAAGACC	AACCAATATACAACTTACATATACTGAGTGATAGCTCATGTCTCCCTAAAATGAATAAAACCAAGCTGTGCCCCGACCACCTCCAGCACATATCATCAGGACCTCCTGGGGCTGTCATGGGCGCACGTCCTTAACTTTGGCAAAACAAACTTCCTAAATTGACTAAGACC
experimental_14346	10:66640055	x	x	x	CAGAGCCTTAATGTTCTCAAAATTTTTTTCTTCCTAATCAAAACACCATGAAATAACACATTTAGTCTTTTTTTCCCAAACTGTACATTAATCTACTTGTTGTTTCTAATAACATTTTTCCAGATTCTATCATTTCATCACAAAAATTCATTCTAAATTATAATGAAAAC	CAGAGCCTTAATGTTCTCAAAATTTTTTTCTTCCTAATCAAAACACCATGAAATAACACATTTAGTCTTTTTTTCCCAAACTGTGCATTAATCTACTTGTTGTTTCTAATAACATTTTTCCAGATTCTATCATTTCATCACAAAAATTCATTCTAAATTATAATGAAAAC
experimental_14356	10:66642076	-0.806757	x	x	TCCCACTTACAAGTGAGATCATGCAGTATTTGATCTTCTGTTCCCGTGTTAATTCGCTTAGGATGGTGGCCTCCAGCTGCATCCATGTTGCTGGAAAGGACACAATTTTGCTAATTTTTCTGGCTAGTATTCCATGGTGTATATGTAACGCATTTTCTTAATTCAACCCA	TCCCACTTACAAGTGAGATCATGCAGTATTTGATCTTCTGTTCCCGTGTTAATTCGCTTAGGATGGTGGCCTCCAGCTGCATCCGTGTTGCTGGAAAGGACACAATTTTGCTAATTTTTCTGGCTAGTATTCCATGGTGTATATGTAACGCATTTTCTTAATTCAACCCA
experimental_14365	10:66646562	x	x	x	TCAAAAAATGCTCAACATCACTAATTATCAGGGAAATGAAAATAAAAACCACAATGAGATACCATCTTACTCCTGCAAGAACGGTTGTAATTGAAAAATCAAAAATAGCAGATGTTGGCATGGATGTGGTAAAAAGGGAACACTTTTACACTACTGGTGGGAATGTAAAC	TTAAAAAATGCTCAACATCACTAATTATCAGGGAAATGAAAATAAAAACCACAATGAGATACCATCTTACTCCTGCAAGAACGGCTATAATTGAAAAATCAAAAATAGCAGATGTTGGCATGGATGTGGTAAAAAGGGAACACTTTTACACTACTGGTGGGAATGTAAAC
experimental_14377	10:66647539	-0.592742	x	x	AATAAAAGTTAGAAATATACCTAATAAAGGAGGTGAAAGGTCTCCACAAGGAAAACTACAAAACACTGCTGAAGGAAATCATTGATGACACAAACAAATGGAAACTTATCCCATGCTCGTGGATGGGTAGAATCAATATTGCAAAAATGACTATGCTTCCAAAAGCATTC	AATAAAAGTTAGAAATATACCTAATAAAGGAGGTGAAAGGTCTCCACAAGGAAAACTACAAAACACTGCTGAAGGAAATCATTGCTGACACAAACAAATGGAAACTTATCCCATGCTCGTGGATGGGTAGAATCAATATTGTAAAAATGACTATGCTGCCAAAAGCATTC
experimental_14428	10:66663757	x	x	x	TTTACTAACATGACTACGGTGTTGTAAAAAAAGAATGTACTGCCTGATCTCTCTTAAATGTGGAACTGAAAAAACTCAAACTCATAGAGCAGCGTAGACTGGTAGTTGCCAGAGATTAGGGTGAGAGTGGAATGGGGAGATATTGGTCAAATGGTACAATGTCTCTGTTA	TTTACTAACATGACTACGGTGTTGTAAAAAAAGAATGTACTGCCTGATCTCTCTTAAATGTGGAACTGAAAAAACTCAAACTCACAGAGCAGCGTAGACTGGTAGTTGCCAGAGATTAGGGTGAGAGTGGAATGGGGAGATATTGGTCAAATGGTACAATGTCTCTGTTA
experimental_14431	10:66664008	-0.660455	x	x	CTTCTCTAGTTAGGAAGAAGGAATGCAGAGGGTAAGAAAAAAGAAAAAGTGTCCTGCCTGAGGAACGGCAAACAATTTCCTCTATGCCCCAGACTCACTGATAAGAGATATATTTTAAAATGTTCTGAAAGAAAAAAAAATCCTAGTTATAATACATATAAAATGAACAC	CTTCTCTAGTTAGGAAGAAGGAATGCAGAGGGTAAGAAAAAAGAAAAAGTGTCCTGCCTGAGGAACGGCAAACAATTTCCTCTTCGCCCCAGACTCACTGATAAGAGATATATTTTAAAATGTTCTGAAAGAAAAAAAAATCCTAGTTATAATACATATAAAATGAACAC
experimental_14444	10:66666498	-0.541567	-0.709454	x	TGTTATAGGAATGTGTCTATTGAGACATTGGAAAAATTTAACTTCAGAGTATTTCTATAGAGAAAGAATGAAATTAACCCAACCTTAGATGAAGGATGGAGCCCAAAGAATATTATATACATCCTTGTTGCTGAAAGTTATGACTTCTTATATTTATGTAGCTAAGGAAC	TGTTATAGGAATGTGTCTATTGAGACATTGGAAAAATTTAACTTCAGAGTATTTCTATAGAGAAAGAATGAAATTAACCCAACCGTAGATGAAGGATGGAGCCCAAAGAATATTATATACATCCTTGTTGCTGAAAGTTATGACTTCTTATATTTATGTAGCTAAGGAAC
experimental_14489	10:66680394	2.79668	2.93029	x	TGTGTCTAGAAATCTGTCTGTTTCTTTTAGGTTTCCAAATGTATTGGCATATAGTTACTCATGGTAGCCACTAATGATCCTTCGCATTTCTGCATTATCAGTTGTAATGTCTCCTTTTTCATTTTTTATTTTATTCATTTGGATATTCTCTTTTTTCTTAGTTTTGTTTC	TGTGTCTAGAAATCTGTCTGTTTCTTTTAGGTTTTCAAATGTATTGGCATATAGTTACTCATGGTAGCCACTAATGATCCTTCGGATTTCTGCATTATCAGTTGTAATGTCTCCTTTTTCATTTTTTATTTTATTCATTTGGATATTCTCTTTTTTCTTAGTTTTGTTTC
experimental_14516	10:66701264	x	x	x	AGTTGACCAAAAAACAAGAGAATATAACACCAAATTTAGACATTATTTACCATTGCAGTAAGCAGAGGGATGGAAGACAGATGAGAACATAGATAGAAACTATTTTCAATGATTTACTTAAGTTGGCTGTTGAGTTTAATAATGTTTATTATATATTAAGTTAACCAACA	AGTTGACCAAAAAACAAGAGAATATAACACCAAATTTAGACATTATTTACCATTGCAGTAAGCAGAGGGATGGAAGACAGATGATAACATAGATAGAAACTATTTTCAATGATTTACTTAAGTTGGCTGTTGAGTTTAATAATGTTTATTATATATTAAGTTAACCAACA
experimental_14546	10:66716785	x	x	x	CAACTTTAAACTAAAGGTGAAATATAATTTTTAATCATTGAGTATAATTTTTAATCACACTAAAATCATGTTTTCTAAGAAAATGCCATAAATGTCTCATTAAAATCAAGAAAGAATTTTTACTGAAAGTCAAGGTATAGAGTAGAGAAAACTAATTAAAAAATAGAAAT	CAACTTTAAACTAAAGGTGAAATATAATTTTTAATCATTGAGTATAATTTTTAATCACACTAAAATCATGTTTTCTAAGAAAATACCATAAATGTCTCATTAAAATCAAGAAAGAATTTTTACTGAAAGTCAAGGTATAGAGTAGAGAAAACTAATTAAAAAATAGAAAT
experimental_14563	10:66719459	-0.464351	-0.743082	x	TATAAGATATCACCAGGTAACTTTACTAAATTAAAAATTAAAAATCTTATATTAGAGAAATATTGGATTATGCTTAATCCTGAAGCAATGCTTACCCTGGGACCTGAGATTAACACCTCTATTTCAAATTAAAGCTACCCTCATTATTTTCTATGCCCCTTGGATAGTAG	TATAAGATATCACCAGGTAACTTTACTAAATTAAAAATTAAAAATCTTATATTAGAGAAATATTGGATTATGCTTAATCCTGAAACAATGCTTACCCTGGGACCTGAGATTAACACCTCTATTTCAAATTAAAGCTACCCTCATTATTTTCTATGCCCCTTGGATAGTAG
experimental_14639	10:66736928	-0.347875	x	x	GTGATTCCATAAAGCTATTAATGTTCAAATTTTTCCATTTTTTAACTTTTCGCTTTACATATTTTTTAAATAAGAAAAATTGTAATTCCCTTATTTTAATGCTAATAAATCCAGAACCCCAAATTCTCGTTAGTTATACTAAAAATCTAAAATAGAACTCAGATCTTTAT	GTGATTCCATAAAGCTATTAATGTTCAAATTTTTCCATTTTTTAACTTTTCGCTTTACATATTTTTTAAATAAGAAAAATTGTATTTCCCTTATTTTAATGCTAATAAATCCAGAACCCCAAATTCTCGTTAGTTATACTAAAAATCTAAAATAGAACTCAGATCTTTAT
experimental_14645	10:66739550	x	x	x	GAACTGATTTCCTTGCAGAAATTACAAGGGAATACTAAAATTCATGCTAAAATTTAAGGGACCCAGAATAGCCAAAACAATCTTCGAAAAGAACAAAAACATTCCCTGATTTCAAAACTTACTACAAACTTACAGTAATCAAGACGTTATGGTATTGGTATAAGAATAAA	GAACTGATTTCCTTGCAGAAATTACAAGGGAATACTAAAATTCATGCTAAAATTTAAGGGACCCAGAATAGCCAAAACAATCTTTGAAAAGAACAAAAACATTCCCTGATTTCAAAACTTACTACAAACTTACAGTAATCAAGACGTTATGGTATTGGTATAAGAATAAA
experimental_14713	10:66770763	x	x	x	GAAAAATCCCTTCATGCTTCTGGCAGTAGGAAGAGAAATGAAACCATTTTATAATGTCAGAGCACTCTGTTCTTAACAAAGACTGCCCTCAGGAGGGACTATTTTACTAAAGCCTAAACTTCTGGCATTTTATCAGAGCCTAATGAATTTGGTGGAGAGGAAATATCCAA	GAAAAATCCCTTCATGCTTCTGGCAGTAGGAAGAGAAATGAAACCATTTTATAATGTCAGAGCACTCTGTTCTTAACAAAGACTTCCCTCAGGAGGGACTATTTTACTAAAGCCTAAACTTCTGGCATTTTATCAGAGCCTAATGAATTTGGTGGAGAGGAAATATCCAA
experimental_14744	10:66793478	x	x	x	TAATACAGTACAAAATATACCCTATTATAAAAAAATGATATCAGGAAAGGTGGATTTTGTAAGAAAGCATATAGGGTTTTGTTGACACCATCTACATTACGGAGAAGGAGGAGAAAAATGCTAGAAACTGAAACTAATCCAAGAGTTCACAGTCTAAGGAGTGGAATTCA	TAATACAGTACAAAATATACCCTATTATAAAAAAATGATATCAGGAAAGGTGGATTTTGTAAGAAAGCATATAGGGTTTTGTTGGCACCATCTACATTACGGAGAAGGAGGAGAAAAATGCTAGAAACTGAAACTAATCCAAGAGTTCACAGTCTAAGGAGTGGAATTCA
experimental_14763	10:66796908	x	x	x	TTTGTCTTATTCTACCAAAAAAAAAAAGAAAAGCCTGGGTTATTGATACCCCACTCACTCCTATCCCCTGGGAGGATTTGCAGCATAATTGCCCAGATTTAGAACATTGATCCAAATTTTTACAAAGCTTTCAAACTTTTGTTAATCTCGAAGCCACCAAGGTAAATACG	TTTGTCTTATTCTACCAAAAAAAAAAAGAAAAGCCTGGGTTATTGATACCCCACTCACTCCTATCCCCTGGGAGGATTTGCAGCGTAATTGCCCAGATTTAGAACATTGATCCAAATTTTTACAAAGCTTTCAAACTTTTGTTAATCTCGAAGCCACCAAGGTAAATACG
experimental_14771	10:66805390	x	x	x	TCTACATTAAGAAAAAATACAAATTAATATTATGAAATCAAATTTTTAAATCCATATTCAAATAAAATCAACATTTTATATACTTTGTTTAATATTAATATTTTATTTGTATTGTATATACACACATATATATACACAAGCACATTTTTAATGCACAAAGTACATCTAGT	TCTACATTAAGAAAAAATACAAATTAATATTATGAAATCAAATTTTTAAATCCATATTCAAATAAAATCAACATTTTATATACTCTGTTTAATATTAATATTTTATTTGTATTGTATATACACACATATATATACACAAGCACATTTTTAATGCACAAAGTACATCTAGT
experimental_14780	10:66807548	x	-0.803935	x	TTACTATGTAGCAAAGACCTGGAGTGAAATAGATCTGATATAACCTATACAATTGATCATAATGAGTCTCAATTTAAGAGTCATTATAATCTAATTCAATTAATTTAAAATGACTCCCTGAGCAACTGGACATCACTCTATTCTATGAGATGCCAGAAAGTATATTACCT	TTACTATGTAGCAAAGACCTGGAGTGAAATAGATCTGATATAACCTATACAATTGATCATAATGAGTCTCAATTTAAGAGTCATCATAATCTAATTCAATTAATTTAAAATGACTCCCTGAGCAACTGGACATCACTCTATTCTATGAGATGCCAGAAAGTATATTACCT
experimental_14787	10:66809261	x	x	x	AGTACCAACTATCTATGAGGAATTGTAAAAAAAAAAAAAAGGTTAACCTCATAAGGATTACAGTCTAGCTTCATGTTCATTCTGTGTAAACTTTAGCACTTGTTTTATTTAAATATACAAACTTTAATATAGAATTATCATTAATTTTGGAAGCAATACTGTTAAGTACA	AGTACCAACTATCTATGAGGAATTGTAAAAAAAAAAAAAAGGTTAACCTCATAAGGATTACAGTCTAGCTTCATGTTCATTCTGAGTAAACTTTAGCACTTGTTTTATTTAAATATACAAACTTTAATATAGAATTATCATTAATTTTGGAAGCAATACTGTTAAGTACA
experimental_14826	10:66925846	x	x	x	TGCCTAGTGGAGCTGTAAGAAGAGGGCCACCATCCTAATGACAAAATAATTTGTACAACAAACCCCCGTGACACAAGTTTACCTATATAACAAATCTGCATCTGTTCCCCCGAAGTTAAAGTTAAATAAAAAAATAATAAGAAACTGGTAAACAGTATTCCAAAGTTGTT	TGCCTAGTGGAGCTGTAAGAAGAGGGCCACCATCCTAATGACAAAATAATTTGTACAACAAACCCCCGTGACACAAGTTTACCTGTATAACAAATCTGCATCTGTTCCCCCGAAGTTAAAGTTAAATAAAAAAATAATAAGAAACTGGTAAACAGTATTCCAAAGTTGTT
experimental_14827	10:66934012	x	x	x	TTATTTTAAACTTTTGAACATTTTAATTAAATTGCTAGGAAGAGGTTTTATTTGTAGTTGAGTATAAGTCAGTACTAAACATTACCCAATTATTTTTGCAATAAAAATATGGGCAAGAAAGATGAGGGATAGAACGAGATTGAGAAAAAAGGAAATAGAAAACGGAAAAT	TTATTTTAAACTTTTGAACATTTTAATTAAATTGCTAGGAAGAGGTTTTATTTGTAGTTGAGTATAAGTCAGTACTAAACATTATCCAATTATTTTTGCAATAAAAATATGGGCAAGAAAGATGAGGGATAGAACGAGATTGAGAAAAAAGGAAATAGAAAACGGAAAAT
experimental_14837	10:66984146	x	x	x	ATGTAAAGCATACATAACAACTAAGTAATAATAGTTGAACAGAGAGGAAGAAGTCGTCACGGAATGAAGTGCATCTTGACTGCCGTTGACAATGAAACTGCTGATCCCTTTGGGTATTTTATTCAGTTTTTCTAAAATTAGAGAAGTATTTGTCATAATCTATTCTTATT	ATGTAAAGCATACATAACAACTAAGTAATAATAGTTAAACAGAGAGGAAGAAGTCGTCACGGAATGAAGTGCATCTTGACTGCCATTGACAATGAAACTGCTGATCCCTTTGGGTATTTTATTCAGTTTTTCTAAAATTAGAGAAGTATTTGTCATAATCTATTCTTATT
experimental_14849	10:67049519	0.574554	0.49401	x	TTTTAAAGTCTTAATTTATTACAGTTACATAATGAAATATTTTAAAAAATAATAAAACATAAACCTTTAGCAGAAATAATGGGTGAGATATACAAGAATGGAAGATACTGGTATTTGTTGAAGTTGGGTAAAATTACATGGAGGTAATTTTTTTTATCTTTGTTTATGTA	TTTTAAAGTCTTAATTTATTACAGTTACATAATGAAATATTTTAAAAAATAATAAAACATAAACCTTTAGCAGAAATAATGGGTAAGATATACAAGAATGGAAGATACTGGTATTTGTTGAAGTTGGGTAAAATTACATGGAGGTAATTTTTTTTATCTTTGTTTATGTA
experimental_14873	10:67056015	x	x	x	CTGAACTATTCAGACATGTTAATTAATAAACAGCCATTTTTCTTAAGGTACAAGTGGCTTCTAGTCACTTGCAATCAATTAGTCCTTACTATTATAATACAATGATGTGTTTAAATGTAACTCTTATGGAATAGTCTTGAGGTTTTTGGATCATGATTCCTTGTAATAGG	CTGAACTATTCAGACATGTTAATTAATAAACAGCCATTTTTCTTAAGGTACAAGTGGCTTCTAGTCACTTGCAATCAATTAGTCTTTACTATTATAATACAATGATGTGTTTAAATGTAACTCTTATGGAATAGTCTTGAGGTTTTTGGATCATGATTCCTTGTAATAGG
experimental_14952	10:67180513	x	x	x	GCCATGGTCACTCATATTTGGCTCAGAATAAATCTCTTAAAATATTTTACAGAGTTTGACTCTTTTCATCAATAGTTAGGAATATCAGTAAGTGTTGCAAATGGTTATATAATATTATGTTATTTATTAGTGTAGCCAAAATCACAGTTTTTATTTTTATTTTATTTCCT	GCCATGGTCACTCATATTTGGCTCAGAATAAATCTCTTAAAATATTTTACAGAGTTTGACTCTTTTCATCAATAGTTAGGAATATTAGTAAGTGTTGCAAATGGTTATATAATATTATGTTATTTATTAGTGTAGCCAAAATCACAGTTTTTATTTTTATTTTATTTCCT
experimental_14991	10:67209294	x	x	x	TGATGCTCCTTTGCATTCCCTCCCTCAATAGAGGTTGGAAGGCATCATCCAGTCTCCTTTCTTATCACTTAACCAGTCTCTAACACAAGATTGAGTAATAAAGGTCCCCTCTTACACCATCTTCTCATTTTACAAATAAGTAGCTAAGAACCGAAGTGGTTACTTCACAT	TGATGCTCCTTTGCATTCCCTCCCTCAATAGAGGTTGGAAGGCATCATCCAGTCTCCTTTCTTATCACTTAACCAGTCTCTAACAAAAGATTGAGTAATAGAGGTCCCCTCTTACACCATCTTCTCATTTTACAAATAAGTAGCTAAGAACCGAAGTGGTTACTTCACAT
experimental_14994	10:67209309	x	x	x	TTCCCTCCCTCAATAGAGGTTGGAAGGCATCATCCAGTCTCCTTTCTTATCACTTAACCAGTCTCTAACACAAGATTGAGTAATAAAGGTCCCCTCTTACACCATCTTCTCATTTTACAAATAAGTAGCTAAGAACCGAAGTGGTTACTTCACATTCATCTAGCTAGAGC	TTCCCTCCCTCAATAGAGGTTGGAAGGCATCATCCAGTCTCCTTTCTTATCACTTAACCAGTCTCTAACACAAGATTGAGTAATAGAGGTCCCCTCTTACACCATCTTCTCATTTTACAAATAAGTAGCTAAGAACCGAAGTGGTTACTTCACATTCATCTAGCTAGAGC
experimental_15068	10:67300736	x	x	x	TAAAATTGTACATTTCAGGGATGTTTTGGTGATTCGATTTGGTGACAGTCTCTTCCCTCACCTTCTGTTCTCTCACTCTCAGAGTATATGTGTCTCTTGTTAGGTTGACACCTCTCTCTCCCCTGTGTTTGTGCTTATATATAATATTCTCTAACATCAATGTATCATTG	TAAAATTGTACATTTCAGGGATGTTTTGGTGATTCGATTTGGTGACAGTCTCTTCCCTCACCTTCTGTTCTCTCACTCTCAGAGTCTATGTGTCTCTTGTTAGGTTGACACCTCTCTCTCCCCTGTGTTTGTGCTTATATATAATATTCTCTAACATCAATGTATCATTG
experimental_15148	10:67611745	x	x	x	TGGGAGAAGGTATGTTTTTCTAAAGAAAGAATTTTGGCCTTTAATGTTACAACATTCAAATTTGCATCTAAAACTTTCACTCTGGGCAGGTTAGAAAGTTAAAGATATTGGTCAAATGATTGGGCAATTCACCTGTTTTCATTAATCTGTGTTTTGATCCCTATGATGTA	TGGGAGAAGGTATGTTTTTCTAAAGAAAGAATTTTGGCCTTTAATGTTACAACATTCAAATTTGCATCTAAAACTTTCACTCTGGACAGGTTAGAAAGTTAAAGATATTGGTCAAATGATTGGGCAATTCACCTGTTTTCATTAATCTGTGTTTTGATCCCTATGATGTA
experimental_15172	10:67654867	1.38632	1.93606	x	AATTTCAAAGTGGATCCCTTGACCTTACTTAATTATAAAATAAGTACATCTCTTCTTTTAAGTGCCTTCTTGACAAGCAGGGATTGTGCAGGAGGAAACCACACCCCTGAGAGCCACTGCTGCGTCTCTGGGAAGTCTCCACTTGTGTGAAGAACGTTATTACTCTGCCC	AATTTCAAAGTGGATCCCTTGACCTTACTTAATTATAAAATAAGTACATCTCTTCTTTTAAGTGCCTTCTTGACAAGCAGGGATTATGCAGGAGGAAACCACACCCCTGAGAGCCACTGCTGCGTCTCTGGGAAGTCTCCACTTGTGTGAAGAACGTTATTACTCTGCCC
experimental_15180	10:67662081	-0.587929	-0.37298	x	GGGGGTACTTATCATTTTGATTCAACAGAATAAAGTTGTACAATTTTTTTGGAATCTGAAAGGAAAGACTAATATTTTCTCCACAGTCAGAGATTTTTCTTAAGTCTCTAAATGGGCCCGTTCTTCCTGGAAAAGAAGGTATTTGAGGTTGAGAAAATAAAATCTGAAGT	GGGGGTACTTATCATTTTGATTCAACAGAATAAAGTTGTACAATTTTTTTGGAATCTGAAAGGAAAGACTAATATTTTCTCCACAATCAGAGATTTTTCTTAAGTCTCTAAATGGGCCCGTTCTTCCTGGAAAAGAAGGTATTTGAGGTTGAGAAAATAAAATCTGAAGT
experimental_15241	10:67800675	x	x	x	ACACTTTTTCCTTTTATAATTAGTAAATATCTTGAAGGAGATATTTTGAGACTATGAAATTATTTTGTTTCTCCTCAAACTTTCGCATACTAATTTGGACATCCATTGGTAGATTTTTTTAAACTTTTAAGTTCAGGGATACATGTACAGATTTGTTATTATAGATAAAC	ACACTTTTTCCTTTTATAATTAGTAAATATCTTGAAGGAGATATTTTGAGACTATGAAATTATTTTGTTTCTCCTCAAACTTTCACATACTAATTTGGACATCCATTGGTAGATTTTTTTAAACTTTTAAGTTCAGGGATACATGTACAGATTTGTTATTATAGATAAAC
experimental_15260	10:67876474	x	x	x	TTGCTTCCCCTTTACCTTCCACCATGATTGTAAGGTTCCTGAGGCCTCCCCAGCCATGCCTCTTACACAGCCTGTGGAATTGTGAGTCGATTAAACATCTTTTCTTCATAAATTACCCAGTCTCAGGTAGTTCTTCATAGCAGTGTGAGAGCAGACTAATACATACAGTA	TTGCTTCCCCTTTACCTTCCACCATGATTGTAAGGTTCCTGAGGCCTCCCCAGCCATGCCTCTTACACAGCCTGTGGAATTGTGTGTCGATTAAACATCTTTTCTTCATAAATTACCCAGTCTCAGGTAGTTCTTCATAGCAGTGTGAGAGCAGACTAATACATACAGTA
experimental_15277	10:67926375	1.33864	1.61173	x	TCCATGTTTTGATTATGCCTCCCACATTGTCACATGAGATGCAAACTTCGAAAATATGTTATGTACCACATAGAGATTTGGAAACAGCTGAACTGAGACTAGATTCTACCTCTGTGAGTTACCAGTTTTTTGCTTTTTGTTTTTAACCATAGATAAGCTACTTAATCTTT	TCCATGTTTTGATTATGCCTCCCACATTGTCACATGAGATGCAAACTTCGAAAATATGTTATGTACCACATAGAGATTTGGAAATAGCTGAACTGAGACTAGATTCTACCTCTGTGAGTTACCAGTTTTTTGCTTTTTGTTTTTAACCATAGATAAGCTACTTAATCTTT
experimental_15319	10:68001737	0.715972	x	x	TCCTAAAACAAAATACAGGAGAATACTTTCAAAACCTTGGAGCTGCCAGTTTTTCTGTTTTAATTATTATTATTTTTAATTTAGGACAAGACTGCTATGATTTGAATATCTGTCTCCTCCAAAACTCAAGTTGAAATTTAATCCCCAATGTGGCAGCAGTAAGAGGTGGG	TCCTAAAACAAAATACAGGAGAATACTTTCAAAACCTTGGAGCTGCCAGTTTTTCTGTTTTAATTATTATTATTTTTAATTTAGGGCAAGACTGCTATGATTTGAATATCTGTCTCCTCCAAAACTCAAGTTGAAATTTAATCCCCAATGTGGCAGCAGTAAGAGGTGGG
experimental_15324	10:68032143	x	-0.533073	x	TAACTTAGATGAACTTAGGAAATCTGCCTAACACTGAAAAATGAAAAGCTATGAAGTCTTTGTACATTAAATAAATTGGAAATGGTGCCTGAATAAATTCTCCACAGTCAACAAAGTATCAGAAAAGCATGAAGGGGAGAAGCGCACATTTGATAGCCGTTAGGACTATG	TAACTTAGATGAACTTAGGAAATCTGCCTAACACTGAAAAATGAAAAGCTATGAAGTCTTTGTACATTAAATAAATTGGAAATGGAGCCTGAATAAATTCTCCACAGTCAACAAAGTATCAGAAAAGCATGAAGGGGAGAAGCGCACATTTGATAGCCGTTAGGACTATG
experimental_15354	10:68111769	x	-0.379586	x	AATTTCACATGCATCCAAACTTTAATTTTACTGTCCAGGAGGTGACAATATATAATAATAAAAATAATAATAATTTTAAGAGTCATGAAGTAAGTACTATATGCCAGAATGAAAGGGAGAAGCACTAAAGAGATGGAAGATTTCATTCTGACTTAGTTAAGATGGATTCC	AATTTCACATGCATCCAAACTTTAATTTTACTGTCCAGGAGGTGACAATATATAATAATAAAAATAATAATAATTTTAAGAGTCACGAAGTAAGTACTATATGCCAGAATGAAAGGGAGAAGCACTAAAGAGATGGAAGATTTCATTCTGACTTAGTTAAGATGGATTCC
experimental_15439	10:68288311	-0.779631	x	x	TAAACACAAACTAAATGTATCCTCAACTCAACTTCCCCTTAGCTGGATCCCAAAACTATTTGTGGCAGGTTTTACTAGAATAAATGACAATGTGAACACATTTCTAGAGTCTCTTATGGGTCTTAGAAGGCGTCTGTACAAATGAGATGCCTGTAAATACAAGCTTCTAA	TAAACACAAACTAAATGTATCCTCAACTCAACTTCCCCTTAGCTGGATCCCAAAACTATTTGTGGCAGGTTTTACTAGAATAAACGACAATGTGAACACATTTCTAGAGTCTCTTATGGGTCTTAGAAGGCGTCTGTGCAAATGAGATGCCTGTAAATACAAGCTTCTAA
experimental_15446	10:68299171	2.33762	3.29	x	AAAGTCTGTTGGATTTCACACTGATAAAGACCAGTATGAGCTTATCTTCCCAGGTGCAGAACAATGTCAAGACTCATTCCTCCACCTACCCAGAGACATCTGCATAATTTCTTCTTCCTTTACTCTCTTTTTCTCTTCAAACATTCATTAATCTTATGTAAATGTAGATT	AAAGTCTGTTGGATTTCACACTGATAAAGACCAGTATGAGCTTATCTTCCCAGGTGCAGAACAATGTCAAGACTCATTCCTCCATCTACCCAGAGACATCTGCATAATTTCTTCTTCCTTTACTCTCTTTTTCTCTTCAAACATTCATTAATCTTATGTAAATGTAGATT
experimental_15451	10:68309246	x	x	x	CCTAAGATTTCACCTTAACAAGGTGAAAGTAAGTGAGCAAGTAAGCAGGTAAAAGAAAACAGTGAAGACAAAAGTAGAAATCAATGAAATAGAAAACAGATGAGAAAGGGAACAGCTCACTTTGAAGAGACCAACAAAACTGACAAAATTCTAACTATTCAGATCAATAA	CCTAAGATTTCACCTTAACAAGGTGAAAGTAAGTGAGCAAGTAAGCAGGTAAAAGAAAACAGTGAAGACAAAAGTAGAAATCAAGGAAATAGAAAACAGATGAGAAAGGGAACAGCTCACTTTGAAGAGACCAACAAAACTGACAAAATTCTAACTATTCAGATCAATAA
experimental_15493	10:68481035	x	x	x	ATGTTACATTCAGTTGTTTTCTTATATGTTGTCATGGCTCATCTTGCACACCTTCTGGGGTGCACAGCTTGAAAAGCTTTGCTCGAGAGGTTTATCATGTTTTTGTAAATTAGACTGTCTTGCCCATAACCAAGTACCTCAGTCATCTTCCAGAAAATGCCTTCCACACC	ATGTTACATTCAGTTGTTTTCTTATATGTTGTCATGGCTCATCTTGCACACCTTCTGGGGTGCACAGCTTGAAAAGCTTTGCTCAAGAGGTTTATCATGTTTTTGTAAATTAGACTGTCTTGCCCATAACCAAGTACCTCAGTCATCTTCCAGAAAATGCCTTCCACACC
experimental_15524	10:68615344	x	x	x	AGATGGCCTTTCTCTGTCATAGTCTCCTGTTTGTCCAAAGACCCATTTAGCACCAAACAGGACCCAACACAATCAAGGCCAAATCAATGTTTATTGAATGGTGAATAATATCACTGACTCATATTATTACCATTCCCCATTAGATCAAAGTGACAAGATGAAAAACAATA	AGATGGCCTTTCTCTGTCATAGTCTCCTGTTTGTCCAAAGACCCATTTAGCACCAAACAGGACCCAACACAATCAAGGCCAAATCCATGTTTATTGAATGGTGAATAATATCACTGACTCATATTATTACCATTCCCCATTAGATCAAAGTGACAAGATGAAAAACAATA
experimental_15534	10:68620771	x	-3.046	x	GAACTCAATGATCAGATTCTAATTATCTTTCTTGGTTCACTTAATAGCCTTCTCCTCTCTCATGGGGGAGGCCAGGGATACCCTGCAAATGTGGTCTCAGGGAATTCATTGCAGTCATGTCTTCTTAAACATTCATATACAAATGATTCCTTTAAAGTTATTCATACAAT	GAACTCAATGATCAGATTCTAATTATCTTTCTTGGTTCACTTAATAGCCTTCTCCTCTCTCATGGGGGAGGCCAGGGATACCCTGAAAATGTGGTCTCAGGGAATTCATTGCAGTCATGTCTTCTTAAACATTCATATACAAATGATTCCTTTAAAGTTATTCATACAAT
experimental_15618	10:69024884	-0.58157	-0.680916	x	TGAATGGTTGAGTTTGATTATTTTAAAAGATGGAAATGTGGAGAAAGTTGTCACAGTTCCAGAAATAGGACAGACAAGGACTTATACTAGGTATGGCAAGTAGAACAGATGAGCTGGTGTACAGGGTTTGCCAGGTTGGGAACACAACTTAGAGAGCTTTCAAAGCTAGG	TGAATGGTTGAGTTTGATTATTTTAAAAGATGGAAATGTGGAGAAAGTTGTCACAGTTCCAGAAATAGGACAGACAAGGACTTACACTAGGTATGGCAAGTAGAACAGATGAGCTGGTGTACAGGGTTTGCCAGGTTGGGAACACAACTTAGAGAGCTTTCAAAGCTAGG
experimental_15623	10:69026777	-0.492675	-0.779122	x	CTTTTAAAATAAAATCCAAAGCCCTGTCAATGTGATCAAACCTATTGTAATTGTCAGGATAGACCAGATTATCTGAAGTAAAAAAGCATGCCCAGAATTTCAAAAGCTTTCAACAACAAAAGTTTAATTCTATTAAAGTTAATATTATTTTTAATTGATAAATCATAATT	CTTTTAAAATAAAATCCAAAGCCCTGTCAATGTGATCAAACCTATTGTAATTGTCAGGATAGACCAGATTATCTGAAGTAAAAACGCATGCCCAGAATTTCAAAAGCTTTCAACAACAAAAGTTTAATTCTATTAAAGTTAATATTATTTTTAATTGATAAATCATAATT
experimental_15678	10:69137094	-0.401036	-0.635574	x	TCTAGAGAAGGAAATGCTAAACTGAAAAGACCTAGGAGATTTCAACTAGTCCCTACTCTTAACTTATTCTGACAAATTTTCCTATTGGTGACTTCTCATTCTTTCCTTAATATACATCTTCTTTCTTCTCCCTGATGCTGCTACATACACATTCTACTTTCTAGTACAGA	TCTAGAGAAGGAAATGCTAAACTGAAAAGACCTAGGAGATTTCAACTAGTCCCTACTCTTAACTTATTCTGACAAATTTTCCTACTGGTGACTTCTCATTCTTTCCTTAATATACATCTTCTTTCTTCTCCCTGATGCTGCTACATACACATTCTACTTTCTAGTACAGA
experimental_15807	10:69249370	-0.598407	-1.07184	x	AAGAAAAGCACCTTGGCCCACCTTCTCAGGGGCTTAGATAAGTATCTGGAAAAAAATCAATATCATGGAAATGAAGTGCCAAATTGTTTTAAAACTGCTTAGCTCTCACTATTGCTCCTAGGACTGAATGCAACAAAACCAATTAGCAGGCATTCACTGAGGCAGGAAAT	AAGAAAAGCACCTTGGCCCACCTTCTCAGGGGCTTAGATAAGTATCTGGAAAAAAATCAATATCATGGAAATGAAGTGCCAAATTTTTTTAAAACTGCTTAGCTCTCACTATTGCTCCTAGGACTGAATGCAACAAAACCAATTAGCAGGCATTCACTGAGGCAGGAAAT
experimental_15815	10:69256798	x	x	x	TAAGTTCTGGGATATATGTGCAGAAAGTGCAGGTTTGTTAAATAGGTATACACGTGCCATGGTGGTTTGCTGCACCCTTCAACCCGTCATCTACATTAGGTATTTCTCCTAATGCTATCCCTCCCCTAGGCCCCCACCCACTGACAGGCCCTGGTGTGTGATGTTCCCCT	TAAGTTCTGGGATATATGTGCAGAAAGTGCAGGTTTGTTAAATAGGTATACACGTGCCATGGTGGTTTGCTGCACCCTTCAACCCCTCATCTACATTAGGTATTTCTCCTAATGCTATCCCTCCCCTAGGCCCCCACCCAATGACAGGCCCTGGTGTGTGATGTTCCCCT
experimental_15830	10:69286676	-0.878604	-1.03833	x	CTGAACAAAAGGGTCATTCAATAATTGTTTATAGAGCAGCATCACTGTGCAAAGCACTGGGCTTGACGCTGTGAGAAACATCACATTTATGGTGAGGCTTGGGTGGAAAAATGACGAAATCATTGATGCTTTATGAAAAGTTTGGCCAGGTACAGTGGCTCACGCTGTAA	CTGAACAAAAGGGTCATTCAATAATTGTTTATAGAGCAGCATCACTGTGCAAAGCACTGGGCTTGACGCTGTGAGAAACATCACACTTATGGTGAGGCTTGGGTGGAAAAATGACGAAATCATTGATGCTTTATGAAAAGTTTGGCCAGGTACAGTGGCTCACGCTGTAA
experimental_15869	10:69383518	x	x	x	ATGAGAGAGTGCAGCACAGAATTGGGAAGAGAGGCATTCTCCCCTCTTTTGTAGGAGCCTAGCGCCATTCTACCACATTGAGGATTGGCAGCTGAAGGAGACCAGAGAATTTCACCCCAAAATATGGTACCCTGGTATGTTTATTATTATTATTATTTTGAGACGGAGTT	ATGAGAGAGTGCAGCACAGAATTGGGAAGAGAGGCATTCTCCCCTCTTTTGTAGGAGCCTAGCGCCATTCTACCACATTGAGGATGGGCAGCTGAAGGAGACCAGAGAATTTCACCCCAAAATATGGTACCCTGGTATGTTTATTATTATTATTATTTTGAGACGGAGTT
experimental_15882	10:69396416	x	x	x	GATTTCCTATTTAATAAATAGTGCTGGGAGAACTGGCTAGCCACATGCAGAAAATTGAAACTGGACCCCTACCTTACACCATATACAAAAAGTAACCCAGAGGAAAGATCAGGCAGCAACATTTGCTGTTCACCAATATTCGCTGTTCTGCAGACTCCACTGCTGATACC	GATTTCCTATTTAATAAATAGTGCTGGGAGAACTGGCTAGCCACATGCAGAAAATTGAAACTGGACCCCTACCTTACACCATATATAAAAAGTAACCCAGAGGAAAGATCAGGCAGCAACATTTGCTGTTCACCAATATTCGCTGTTCTGCAGACTCCACTGCTGATACC
experimental_15959	10:69430946	x	0.551683	x	AGGACATTTGATTTCCCAGCCTTCTTTGCAACTCAGAATGGCATGTGAAAGAATTCTGGCCAATGAGACGGTAAAGCTTTTGCTTTCCCTATCAAAAGGACATCAGCATCCTTGCCATGTCTTCCTTAACCTGACTGTGGTAAGGTGCCTGGAAATAAAACAATCTTACT	AGGACATTTGATTTCCCAGCCTTCTTTGCAACTCAGAATGGCATGTGAAAGAATTCTGGCCAATGAGACGGTAAAGCTTTTGCTTCCCCTATCAAAAGGACATCAGCATCCTTGCCATGTCTTCCTTAACCTGACTGTGGTAAGGTGCCTGGAAATAAAACAATCTTACT
experimental_16001	10:69453188	x	x	x	AATCAGAAAATCACACTTTTTAAATCTCTAGACTAGCATTCCCATGAGCCAATGATCCATAAATAAACACTATTTTCAAGTTTTCATTACAAAGCGCATAATTTCTCTTCAGGCCAGTTTGGGTTGCCAACTTCTCTTCTTAAATCTTAATCCCTTCTATTCCAAAAAAA	AATCAGAAAATCACACTTTTTAAATCTCTAGACTAGCATTCCCATGAGCCAATGATCCATAAATAAACACTATTTTCAAGTTTTCGTTACAAAGCGCATAATTTCTCTTCAGGCCAGTTTGGGTTGCCAACTTCTCTTCTTAAATCTTAATCCCTTCTATTCCAAAAAAA
experimental_16013	10:69471140	x	x	x	GTTGGAACAGTTTGGAGGGCTCAGAAGAAGAAAGAAAAATAAGGGAAAGTTTGGAACTCCCTAGAAACTTGTTGAATGACTTTGACCAAAATGATGATAATGATATGGACAATGAAATCCAGTCTGAGGTGGTCTCAGATGGAGATAGGAACTGGAGAAAAGGTGGCTCT	GTTGGAACAGTTTGGAGGGCTCAGAAGAAGAAAGAAAAATAAGGGAAAGTTTGGAACTCCCTAGAAACTTGTTGAATGACTTTGATCAAAATGATGATAATGATATGGACAATGAAATCCAGTCTGAGGTGGTCTCAGATGGAGATAGGAACTGGAGAAAAGGTGGCTCT
experimental_16031	10:69483608	x	x	x	ACGACTGTGAAGGATAGTTCCTAGCAGACCACAATTCTCTCATGCAGTCAGTGTCATACCCCACGTCTTTCTCGGTATGCTATGGGGCTTCTCCAAAGCCAGAAATGACACAGGGAGCCTACTAAGTATATGCATATCCATCGAAGTTCAGAGGAGTTAGTGCCCAAGAT	ACGACTGTGAAGGATAGTTCCTAGCAGACCACAATTCTCTCATGCAGTCAGTGTCATACCCCACGTCTTTCTCGGTATGCTATGGAGCTTCTCCAAAGCCAGAAATGACACAGGGAGCCTACTAAGTATATGCATATCCATCGAAGTTCAGAGGAGTTAGTGCCCAAGAT
experimental_16039	10:69492118	x	x	x	ATAAAACAATTTAAATTGTGCTTAAATTAAAACATGTTTATGCATATATAGATATGTATTCAGTTAAAATCTTATTTGGGCATCTGAATAGGACATAGTCTTATGAAAAAAGTATCATAAAAATCTCAAAAATCATAATGTTTACAACCATTGTTGACTTTATCTTCTTG	ATAAAACAATTTAAATTGTGCTTAAATTAAAACATGTTTATGCATATATAGATATGTATTCAGTTAAAATCTTATTTGGGCATCTCAATAGGACATAGTCTTATGAAAAAAGTATCATAAAAATCTCAAAAATCATAATGTTTACAACCATTGTTGACTTTATCTTCTTG
experimental_16132	10:69954301	1.43763	1.37895	x	TCCACTACCAGTGATGACGATGGCAACTACACCATCATGGCAGCCAACCCCCAGGTGGAGACGCAGGGTTCTGCGCTGTGCTGCACTCTGAGGAAGGAGCGGTTGATGTCATTGTGAATGAGACCTTGAGAAGTGCGAGTTACTAAGGATTGCTGAGGAAAATGAATGAG	TCCACTACCAGTGATGACGATGGCAACTACACCATCATGGCAGCCAACCCCCAGGTGGAGACGCAGGGTTCTGCGCTGTGCTGCATTCTGAGGAAGGAGCGGTTGATGTCATTGTGAATGAGACCTTGAGAAGTGCGAGTTACTAAGGATTGCTGAGGAAAATGAATGAG
experimental_16136	10:69960307	0.836169	x	x	GAAAATCAGGGTGTGGGGCACGGTGGCTCACACCTGTAATCCCAACATTTTGGGAGGCTGAGGCGGGTGGATCACCTGAGGTTAGGAGTTCAAGACCAGCCTGGCCAACATGGCAAAACCCCATCTCTACTACAAATACAAAAATTAGCCAGGTGTGGTGGCGCACACCT	GAAAATCAGGGTGTGGGGCACGGTGGCTCACACCTGTAATCCCAACATTTTGGGAGGCTGAGGCGGGTGGATCACCTGAGGTTAGCAGTTCAAGACCAGCCTGGCCAACATGGCAAAACCCCATCTCTACTACAAATACAAAAATTAGCCAGGTGTGGTGGCGCACACCT
experimental_16144	10:69962850	2.89107	2.72599	x	TACAATTTTAAATATGGTTTTATTGGGCAAAAACAAAATCAATGTCTGGAAAGTTCATTCCCAGTCGAGGCTGACTGCTGGGACCGGGTGATTGCTCAGTCCTGGACTCTGAGGACCAGCTCGGTTTAGTCACCACTTCCTGGGGAAGGCAGTGGCAGGGGAGGGAGGAG	TACAATTTTAAATATGGTTTTATTGGGCAAAAACAAAATCAATGTCTGGAAAGTTCATTCCCAGTCGAGGCTGACTGCTGGGACCAGGTGATTGCTCAGTCCTGGACTCTGAGGACCAGCTCGGTTTAGTCACCACTTCCTGGGGAAGGCAGTGGCAGGGGAGGGAGGAG
experimental_16173	10:69973107	x	-0.640767	x	CTGTAATCCTGGCACTTTGGGAGGCTGAGGCAGGAGGATCGCTTGAGCCCAAGAGTTCGAGGCCAGCTTAGGCAACATAGTGAGACGCTATCCCTACAAAATATTGACTTCAAAAAAGAATCCAATTAGAATTCAATTACAATGAGGAATATTTGAATAAAAATTTTAGT	CTGTAATCCTGGCACTTTGGGAGGCTGAGGCAGGAGGATCGCTTGAGCCCAAGAGTTCGAGGCCAGCTTAGGCAACATAGTGAGATGCTATCCCTACAAAATATTGACTTCAAAAAAGAATCCAATTAGAATTCAATTACAATGAGGAATATTTGAATAAAAATTTTAGT
experimental_16189	10:69975677	x	x	x	GTAGACTTAGGGCCCTGAGGAACACGTACAAGGAAGAATCATTCCCAGAGGAGTCAAAAGATGACTTTGGTAAGGGCAGTTTCACCTGGATAATCCTCACATGATAAATGGGTTGTGCTCCACATATTCATTTGTAAAGTGGTTGTTTAAAACTGAGACTATATTTCCTT	GTAGACTTAGGGCCCTGAGGAACACGTACAAGGAAGAATCATTCCCAGAGGAGTCAAAAGATGACTTTGGTAAGGGCAGTTTCACGTGGATAATCCTCACATGATAAATGGGTTGTGCTCCACATATTCATTTGTAAAGTGGTTGTTTAAAACTGAGACTATATTTCCTT
experimental_16197	10:69977697	-0.552527	-0.615337	x	ATGGATCTGCGCAAAGTAAATTGAAAAGCTTCTGGAAAGGATTTACCATTCTAGATGCCATTAAGAACATTCATGACTCATGGAAGGTCAAAATATCAACATGAACAGGAGTTCGGAAGAATTCGATTCCAACCCTCATGGATGACCAAGAGGTTCAAGACTTGAATGGA	ATGGATCTGCGCAAAGTAAATTGAAAAGCTTCTGGAAAGGATTTACCATTCTAGATGCCATTAAGAACATTCATGACTCATGGAAAGTCAAAATATCAACATGAACAGGAGTTCGGAAGAATTCGATTCCAACCCTCATGGATGACCAAGAGGTTCAAGACTTAAATGGA
experimental_16212	10:6999348	x	x	x	GGCAATTAAAGAAATAAACCTCCTTAAGAGAAATGGCTGTTAATCACAAAGAAACATTGTTTTTTATGCTGTGAATATGATTAGGGCCTGGCATAGACCTTAGGGGAAGCCTCTAAAAATGAGGCAGTTACCCCCATATCTAGGGCAGATGGTCATGTTCAACTCCAGGC	GGCAATTAAAGAAATAAACCTCCTTAAGAGAAATGGCTGTTAATCACAAAGAAACATTGTTTTTTATGCTGTGAATATGATTAGAGCCTGGCATAGACCTTAGGGGAAGCCTCTAAAAATGAGGCAGTTACCCCCATATCTAGGGCAGATGGTCATGTTCAACTCCAGGC
experimental_16243	10:70003659	x	x	x	GTCCCTGAATATTCTCCCAGCACATCTACCTTACCCTTGACACTGCTGGAGAATTTGCATGCTTATAAGTCACTTTATAAGAGAAATCTTCAGGGCTCAAAAGAATGACTAGATTGCAGGGAGGAGGAATCTAGTTCTTTAATTTCAAAATAGCAAGTTTAAAAACTTCT	GTCCCTGAATATTCTCCCAGCACATCTACCTTACCCTTGACACTGCTGGAGAATTTGCATGCTTATAAGTCACTTTATAAGAGAGATCTTCAGGGCTCAAAAGAATGACTAGATTGCAGGGAGGAGGAATCTAGTTCTTTAATTTCAAAATAGCAAGTTTAAAAACTTCT
experimental_16253	10:70009572	0.204469	x	x	CAGAGGTAGTTTCATTGCAATGGACGCCAAGAGAATGGGAGTTCTTGAAGACCTCTGCCTCTGCCCCTGCATGGGGCTGAGTGAGGAGCATGGGAGAGGAAGGGCCAGTTCTACCAGATGAGTAGAGAGCAGCAGCGGTAGGGAGGACTGTGCTACAAACCAGAATCACA	CAGAGGTAGTTTCATTGCAATGGACGCCAAGAGAATGGGAGTTCTTGAAGACCTCTGCCTCTGCCCCTGCATGGGGCTGAGTGAAGAGCATGGGAGAGGAAGGGCCAGTTCTACCAGATGAGTAGAGAGCAGCAGCGGTAGGGAGGACTGTGCTACAAACCAGAATCACA
experimental_16277	10:70020836	x	x	x	CAGAAAGGAATTGTTGCCCTGAGGGGCCAGGTGGGAGGCCTAGTCAGTGTGGTGATAGATTCCCCTCCAGGCATCAACCCAGCCTAGATCCTGAACAACGACTTGAGAAGCAAATAGGAAGTCATGGCTGAGCAGAACTAGGAGGGTGCTGAAGCCTGGTTAACCAGCCA	CAGAAAGGAATTGTTGCCCTGAGGGGCCAGGTGGGAGGCCTAGTCAGTGTGGTGATAGATTCCCCTCCAGGCATCAACCCAGCCTGGATCCTGAACAACGACTTGAGAAGCAAATAGGAAGTCATGGCTGAGCAGAACTAGGAGGGTGCTGAAGCCTGGTTAACCAGCCA
experimental_16376	10:70030630	x	x	x	TAGGCATGAGCCACCACACCCAGCCGTGAATGTGCATTTCTAACAAGCTCCCAGGTGGTGCTGATGCTGATTGTCAGAGAACCACGGTTCTACCTTTACTCATATACTGGGAATGACTCACCATTGCTATGATTTCTAAGTCCTTTTTATAGATTTTAATAGTTTCCAAA	TAGGCATGAGCCACCACACCCAGCCGTGAATGTGCATTTCTAACAAGCTCCCAGGTGGTGCTGATGCTGATTGTCAGAGAACCACAGTTCTACCTTTACTCATATACTGGGAATGACTCACCATTGCTATGATTTCTAAGTCCTTTTTATAGATTTTAATAGTTTCCAAA
experimental_16414	10:70031651	x	x	x	CAGGGCCCAGGCAGGTCTTATCTGAGAGAAAGGCTAAGGCATGGAAACAAGAATCCAGACTGTGCTATGAGGCAGGTTACATACAGTAGACTCACATCTCATGAAGTGCAGGCTAAAGTCAGCATGTCTTAGAAAAACTGTGAAAAACTCGGGCGTGGTGGCTCATGTCT	CAGGGCCCAGGCAGGTCTTATCTGAGAGAAAGGCTAAGGCATGGAAACAAGAATCCAGACTGTGCTATGAGGCAGGTTACATACAATAGACTCACATCTCATGAAGTGCAGGCTAAAGTCAGCATGTCTTAGAAAAACTGTGAAAAACTCGGGCGTGGTGGCTCATGTCT
experimental_16423	10:70032952	x	x	x	GAGCATTAGGACAAATACCTAATGCATGCAGGGCTTAAAACCTAGATTGTTGATAGGTGCAACAAACCACCATGGCCCATGTATACCTATGTAACAAACCTGCACATTCTGCACATGTATCCCGAAACTTAAAATTAAAAAAAAAAAAAAAAAAAAAACCTTGGTCTCCA	GAGCATTAGGACAAATACCTAATGCATGCAGGGCTTAAAACCTAGATTGTTGATAGGTGCAGCAAACCACCATGGCCCATGTATAACTATGTAACAAACCTGCACATTCTGCACATGTATCCCGAAACTTAAAATTAAAAAAAAAAAAAAAAAAAAAACCTTGGTCTCCA
experimental_16457	10:70053277	1.11897	x	x	AAATGCTTTGTAAATAATGTCTTATGCAAATCGTAATGAGAAAAATTAAGCTTTGTGTTTCTGAATGTCAATTTTATGCTCAATGAAAGTTAACAAGCCAAAGTTCTTCACCTTTGACATGTGGTTTAAGTTTTACAGAAATATTAAGGGAGAGAAAAGAATTGGGTCAG	AAATGCTTTGTAAATAATGTCTTATGCAAATCGTAATGAGAAAAATTAAGCTTTGTGTTTCTGAATGTCAATTTTATGCTCAATAAAAGTTAACAAGCCAAAGTTCTTCACCTTTGACATGTGGTTTAAGTTTTACAGAAATATTAAGGGAGAGAAAAGAATTGGGTCAG
experimental_16463	10:70054947	x	x	x	GTGGTCTGCCCACCTTGGCCTCCCAAAGTGCTGGGATTACAGGCATGAGCCACCACGCCCGGCCAATAAGAGCTTCTTTGCTCTGAATTTGAAGATTCCTGGGCCCCCACTGTATACATTCACCTTAAAAGGAGTTGCAGCACCTTAATTCTGCCAGTTTCTATCTTAGC	GTGGTCTGCCCACCTTGGCCTCCCAAAGTGCTGGGATTACAGGCATGAGCCACCACGCCCGGCCAATAAGAGCTTCTTTGCTCTAAATTTGAAGATTCCTGGGCCCCCACTGTATACATTCACCTTAAAAGGAGTTGCAGCACCTTAATTCTGCCAGTTTCTATCTTAGC
experimental_16478	10:70056323	-0.530892	-0.507565	x	GGAAAATGCCCCCTTATTATTTGCATGCAGATAGTAGATAGAGCGGGAGATTCTGATTTGGTTTCGGTTCATTTGGGGAAGGGGGTTTTGGTGAATCTGAATGTTTCCATTCCAGATCTAGCACTGGGGAGCCCTAGGATGCTTGCCTAGCCATCATTCCTCCTTTTACA	GGAAAATGCCCCCTTATTATTTGCATGCAGATAGTAGATAGAGCGGGAGATTCTGATTTGGTTTCGGTTCATTTGGGGAAGGGGATTTTGGTGAATCTGAATGTTTCCATTCCAGATCTAGCACTGGGGAGCCCTAGGATGCTTGCCTAGCCATCATTCCTCCTTTTACA
experimental_16496	10:70059845	x	x	x	ATGCCTGTAGTTCTAGCACTTTGGGAGGCCAATATGGGCGCATTGCCTGAGCTCAGGAGTTCCAGACCAGCCTAGGCAACATGGCGAAACTCCATCTCTACTAAAATACAAAAAATTAGCTGGGCATGGTGGTCTGCACCTGTAGTCCCAGGTACTCAGGAGGCTGAGAT	ATGCCTGTAGTTCTAGCACTTTGGGAGGCCAATATGGGCGCATTGCCTGAGCTCAGGAGTTCCAGACCAGCCTAGGCAACATGGTGAAACTCCATCTCTACTAAAATACAAAAAATTAGCTGGGCATGGTGGTCTGCACCTGTAGTCCCAGGTACTCAGGAGGCTGAGAT
experimental_16511	10:70062312	x	x	x	AACTTCTGGCCTCAGGTGATCCTCTCACCTCAGCCTCCTAAAGTGCTTGGACAAGAGCCACTGCACCCAGCCTAATGTTTTGTCGATTTTAGTTTACAAGTTTGCCACTTCCTTGATGGTTTTAGAACTTTCTCCATCCAGGTGTGTTGAATTTACTGGAACCTTATCTA	AACTTCTGGCCTCAGGTGATCCTCTCACCTCAGCCTCCTAAAGTGCTTGGACAAGAGCCACTGCACCCAGCCTAATGTTTTGTCAATTTTAGTTTACAAGTTTGCCACTTCCTTGATGGTTTTAGAACTTTCTCCATCCAGGTGTGTTGAATTTACTGGAACCTTATCTA
experimental_16556	10:70088625	x	x	x	GAGAATCGTTGACAAGACTTTTTTTTTTTTTAAGAAAGGTAGTAAAATAGGAAGCCAAATAAAATGTACATTTATGACTATGTAGCGGTTTTGTTTGTTTGTTTGTTTGTTTTGAGACGGAGTCTCGTTCTGTCACCCAGGCTGGAGTGCAGTGGCACGATCTCGGCTCA	GAGAATCGTTGACAAGACTTTTTTTTTTTTTAAGAAAGGTAGTAAAATAGGAAGCCAAATAAAATGTACATTTATGACTATGTAGTGGTTTTGTTTGTTTGTTTGTTTGTTTTGAGACGGAGTCTCGTTCTGTCACCCAGGCTGGAGTGCAGTGGCACGATCTCGGCTCA
experimental_16557	10:70090263	-0.72293	-0.79103	x	AGTCTTTTGGCCGGACATTGAAGATTGTCTACAATCTAGCTTCATCCACATTTCTAACATTACCCCATCTTCCTGACACCCCACGTATGTTCCTACCTTTGTACTTGAACTTGCACTGATTTTTTTGGGGGGGAAAGGGAGGTGGGACGGAGTCTCGCTCTGTCGCCCAG	AGTCTTTTGGCCGGACATTGAAGATTGTCTACAATCTAGCTTCATCCACATTTCTAACATTACCCCATCTTCCTGACACCCCACGGATGTTCCTACCTTTGTACTTGAACTTGCACTGATTTTTTTGGGGGGGAAAGGGAGGTGGGACGGAGTCTCGCTCTGTCGCCCAG
experimental_16565	10:70093537	x	x	x	TCGTAAACTTTTCCTTGGCAATCTTGAGAAAGCATCACTGAACATCTTCAATAATAATAAGTTTTTGTTTTTAGAGCTGGAAAAGTAGGTAACAATATTCTTATAAAGTTTTACATGAATTATCAGAAATTCTTACTCTCAGGCCTTTCTCCTCCCTTTTGTACTGTCTT	TCGTAAACTTTTCCTTGGCAATCTTGAGAAAGCATCACTGAACATCTTCAATAATAATAAGTTTTTGTTTTTAGAGCTGGAAAACTAGGTAACAATATTCTTATAAAGTTTTACATGAATTATCAGAAATTCTTACTCTCAGGCCTTTCTCCTCCCTTTTGTACTGTCTT
experimental_16564	10:70093537	-0.503438	x	x	TCGTAAACTTTTCCTTGGCAATCTTGAGAAAGCATCACTGAACATCTTCAATAATAATAAGTTTTTGTTTTTAGAGCTGGAAAAGTAGGTAACAATATTCTTATAAAGTTTTACATGAATTATCAGAAATTCTTACTCTCAGGCCTTTCTCCTCCCTTTTGTACTGTCTT	TCGTAAACTTTTCCTTGGCAATCTTGAGAAAGCATCACTGAACATCTTCAATAATAATAATTTTTTGTTTTTAGAGCTGGAAAACTAGGTAACAATATTCTTATAAAGTTTTACATGAATTATCAGAAATTCTTACTCTCAGGCCTTTCTCCTCCCTTTTGTACTGTCTT
experimental_16571	10:70099433	x	0.943477	x	CTTATCCTGGTGTCTAAATCTTTAAGCATTCTTAATGTTCTCATGTTTATAGCTTAATACCAAAATCCCTTGAATATAAAAATAGATCTACCTTTAATTCTTTTTTTGAGATGGAGTCTTGCTCTGTCCCCCAGGCTGAGTGCAGTGGTGTGATCTCGGCTCACTGCAAG	CTTATCCTGGTGTCTAAATCTTTAAGCATTCTTAATGTTCTCATGTTTATAGCTTAATACCAAAATCCCTTGAATATAAAAATAGGTCTACCTTTAATTCTTTTTTTGAGATGGAGTCTTGCTCTGTCCCCCAGGCTGAGTGCAGTGGTGTGATCTCGGCTCACTGCAAG
experimental_16583	10:70124249	-0.598485	-0.6941	x	GCACACACCATAATATTAAAACTGGTTACATCTTGGGAATGGAACTAAGAGGAGGAATGTAAGATTCTAATTGTCTTACACTTCTATGCCATGTGAAAAATTTTACAACAAACTTTATTCCAATATAAGAATTACAGCAATTGCTAAATCAGTTTAACTTCAGTAACGGC	GCACACACCATAATATTAAAACTGGTTACATCTTGGGAATGGAACTAAGAGGAGGAATGTAAGATTCTAATTGTCTTACACTTCTTTGCCATGTGAAAAATTTTACAACAAACTTTATTCCAATATAAGAATTACAGCAATTGCTAAATCAGTTTAACTTCAGTAACGGC
experimental_16591	10:70125311	x	x	x	GGTGCATCCTGTGACGGAATGGTGTCCTGTGGAAGACTGGTTCCTACTGGGTGCCTGAGCCACCAGGACAGGCTCCGGCCACCAGAGAGCCTGAACTGTAAAATTGGGCAAAGAATTAGCTTACTCGTTTTTATCCATCTTTCTTAAATGTATGCATAACTCACGTTTAT	GGTGCATCCTGTGACGGAATGGTGTCCTGTGGAAGACTGGTTCCTACTGGGTGCCTGAGCCACCAGGACAGGCTCCGGCCACCAGGGAGCCTGAACTGTAAAATTGGGCAAAGAATTAGCTTACTCGTTTTTATCCATCTTTCTTAAATGTATGCATAACTCACGTTTAT
experimental_16593	10:70130844	2.31475	2.40761	x	GGCACCTGTAGTCCCAGCTACTCGGGAGGCTAAGGCAGGAGAATGGAGTGAACCCAGGAGGCGGAGCTTGCAGTGAGCTGAGACCGCGCCACTGCACTCCAGCCTGGGTGACAGAGAGAGGCTCTGTCTCAAAAAAAAAAAAAAAAAAAGCCAGGAGTGGTGGCTCACAC	GGCACCTGTAGTCCCAGCTACTCGGGAGGCTAAGGCAGGAGAATGGAGTGAACCCAGGAGGCGGAGCTTGCAGTGAGCTGAGACCACGCCACTGCACTCCAGCCTGGGTGACAGAGAGAGGCTCTGTCTCAAAAAAAAAAAAAAAAAAAGCCAGGAGTGGTGGCTCACAC
experimental_16597	10:70144677	x	x	x	GGTGTGAGCCACTGCACCCAGCCAAATTGGCCTAATTTTTCCAAACCAACGAACACATGATAACTTGCATGACTGCAGTTAAGAATGCATCTTTATTTTGATGGTTGGGCTCCTGATCGGGACCATTATAGAGCTACTCACTAGTTTGTGCCTCTTCTTGACTTTAGTAG	GGTGTGAGCCACTGCACCCAGCCAAATTGGCCTAATTTTTCCAAACCAACGAACACATGATAACTTGCATGACTGCAGTTAAGAGTGCATCTTTATTTTGATGGTTGGGCTCCTGATCGGGACCATTATAGAGCTACTCACTAGTTTGTGCCTCTTCTTGACTTTAGTAG
experimental_16612	10:7015223	-0.664149	-0.604619	x	GGACATAGGAGGAAATAATGTCATCCATCACTACCACTCCCTCCCCGCAATCTCCATCCCGATCCTGGGGCTAGATTCTCCTGCCATCTGGACATCCTCTCTGAGTGATGTGTCTGGCAGCATAGGTGGTCTTGGCGGCTCTTCTTGGCTGCTACTATTCAAAAGGAGGA	GGACATAGGAGGAAATAATGTCATCCATCACTACCACTCCCTCCCCGCAATCTCCATCCCGATCCTGGGGCTAGATTCTCCTGCCGTCTGGACATCCTCTCTGAGTGATGTGTCTGGCAGCATAGGTGGTCTTGGCGGCTCTTCTTGGCTGCTACTATTCAAAAGGAGGA
experimental_16618	10:7015440	x	x	x	CCACATCATTCTCATCTCTTATTCTTAAGCCTCAAGCACTGAAACCGATGAATTGGGCCTTATTCTGTCAACTGCATTAACTTACGTAGTGAGAAGAAGTTTAGTAACAGCAGAAACTAAACTCTTAACATAGCACTTGCAGAGTATAAAAACTGACCCTAATTTCTTAC	CCACATCATTCTCATCTCTTATTCTTAAGCCTCAAGCACTGAAACCGATGAATTGGGCCTTATTCTGTCAACTGCATTAACTTACATAGTGAGAAGAAGTTTAGTAACAGCAGAAACTAAACTCTTAACATAGCACTTGCAGAGTATAAAAACTGACCCTAATTTCTTAC
experimental_16621	10:70154827	x	x	x	TGTTGGCCAGGTTGCTCTTGAACTCCTGACTTCAAGTGATCCTCCCGCCTTGGCCTCCCAAAGTGCTGGGATTACAGGCGTGAGCCACCGTGTCTCGTGCCACTTTTTCTTTTCATCCCTCCTTGCTCCTCTTTTCTCTCTCTCAAAAAAAATTTCCCTCTTTTATCTCC	TGTTGGCCAGGTTGCTCTTGAACTCCTGACTTCAAGTGATCCTCCCGCCTTGGCCTCCCAAAGTGCTGGGATTACAGGCGTGAGACACCGTGTCTCGTGCCACTTTTTCTTTTCATCCCTCCTTGCTCCTCTTTTCTCTCTCTCAAAAAAAATTTCCCTCTTTTATCTCC
experimental_16632	10:70169739	x	x	x	AAAAATATTGATAAATATTAAAGTATCCTACTAATTACAACTGCTACTTTAAAAAAGCAGTAAACAGGCCAGGTGCAGTGGCCCACGCCTGTAATCCCAGCACTTTGGGAGGCCAAGGTGGGAGGATCACCCAGTCAGGAGTTCAAGACCAGTCTGGCTAACATGGTGAA	AAAAATATTGATAAATATTAAAGTATCCTACTAATTACAACTGCTACTTTAAAAAAGCAGTAAACAGGCCAGGTGCAGTGGCCCATGCCTGTAATCCCAGCACTTTGGGAGGCCAAGGTGGGAGGATCACCCAGTCAGGAGTTCAAGACCAGTCTGGCTAACATGGTGAA
experimental_16635	10:70174885	0.981325	1.01502	x	TTTTTTTGTGGTCCTGTAAGTCAAATTACAAAATGTTAAATAATAATGTCATAAATTTATGCCATTCCATATTGTGCTAAATATTTCTTCCTTAATTTATTTTACATCATTGATCTTCCATCAAGAGAACATGAAAGTCTTTGCCACATATTGGGTGACTTTCAAAGAGA	TTTTTTTGTGGTCCTGTAAGTCAAATTACAAAATGTTAAATAATAATGTCATAAATTTATGCCATTCCATATTGTGCTAAATATCTCTTCCTTAATTTATTTTACATCATTGATCTTCCATCAAGAGAACATGAAAGTCTTTGCCACATATTGGGTGACTTTCAAAGAGA
experimental_16643	10:70175992	-0.512503	-0.418206	x	GAGTGAAGTTAGGCACCACTTCTTGGGGGAAAAAAAGGCTGAATGTGGTGGCTGACACCTGTAGTCCCAGCACTTTGGGAGGAGGCGAGTGAATCACTTGAGCCCAGGTGTTCAAAACCAGCCTGGGCAACATGGTGAAACCCTGTCTTTACAAAAAAATACAAAAATTA	GAGTGAAGTTAGGCACCACTTCTTGGGGGAAAAAAAGGCTGAATGTGGTGGCTGACACCTGTAGTCCCAGCACTTTGGGAGGAGGTGAGTGAATCACTTGAGCCCAGGTGTTCAAAACCAGCCTGGGCAACATGGTGAAACCCTGTCTTTACAAAAAAATACAAAAATTA
experimental_16647	10:70183745	x	x	x	GATAGTTCTGACCTCTCTGTCATTCTGGTGTTGGCATTTATAGATTGTCATCTGTTTTCATTGAGTTTGAGATTTTCCTGGTTCGTCTTTAATTATTGATTTTTTTATTGAAACATGAGCATATTTTGTTGTTACTGAAAACTTCTGTTTTAGCTGGCTTCCTCTCACAC	GATAGTTCTGACCTCTCTGTCATTCTGGTGTTGGCATTTATAGATTGTCATCTGTTTTCATTGAGTTTGAGATTTTCCTGGTTCATCTTTAATTATTGATTTTTTTATTGAAACATGAGCATATTTTGTTGTTACTGAAAACTTCTGTTTTAGCTGGCTTCCTCTCACAC
experimental_16653	10:70190155	x	x	x	AGTCCATTAAATCCTTAGCTCTTCTAGAAGAACTCTACAATAGTCAAGTAAGCACAATTATTGTATAATAATACTAACAGTTAATGTCCACAGCCAGAATGAGGGGAGAAACTGTACTCTGGGAAATTTAGTCACATTGACTGGATTTGCACATGATTAATTTATATGTA	AGTCCATTAAATCCTTAGCTCTTCTAGAAGAACTCTACAATAGTCAAGTAAGCACAATTATTGTATAATAATACTAACAGTTAACGTCCACAGCCAGAATGAGGGGAGAAACTGTACTCTGGGAAATTTAGTCACATTGACTGGATTTGCACATGATTAATTTATATGTA
experimental_16656	10:70192889	-0.44635	-0.462378	x	GTGCAAATGCAAATGCCAATGCCATTAACTGTGATCAGGACCAGAGAAGGAGCATCAGGTTCAGCAGGGATGAGGAGGAGTTCTGCTTTGAAAGTACTGTGCTTTCACAGCCTGGGTTTAGCTAAGTGGAGAGATCTCACTGCCTACTAAATATCCAAACCCAAAGCTTG	GTGCAAATGCAAATGCCAATGCCATTAACTGTGATCAGGACCAGAGAAGGAGCATCAGGTTCAGCAGGGATGAGGAGGAGTTCTACTTTGAAAGTACTGTGCTTTCACAGCCTGGGTTTAGCTAAGTGGAGAGATCTCACTGCCTACTAAATATCCAAACCCAAAGCTTG
experimental_16661	10:70193317	0.818983	x	x	GGTGAGATAACAGCTTGAGCTCAGGAGTTCAAGGCTACAGTGAGCCATGATCATGCCACTGCACTCTAGCCTAGGCAACAGAACAAGGCCCTCTCTCAAAAGAAAAAAAGTTTAGATTTTATTTATTCTATTGAATAAATAGAATTGTATTGAAAGGTTTTAAACAGAAG	GGTGAGATAACAGCTTGAGCTCAGGAGTTCAAGGCTACAGTGAGCCATGATCATGCCACTGCACTCTAGCCTAGGCAACAGAACGAGGCCCTCTCTCAAAAGAAAAAAAGTTTAGATTTTATTTATTCTATTGAATAAATAGAATTGTATTGAAAGGTTTTAAACAGAAG
experimental_16662	10:70193317	0.816134	0.665341	x	GGTGAGATAACAGCTTGAGCTCAGGAGTTCAAGGCTACAGTGAGCCATGATCATGCCACTGCACTCTAGCCTAGGCAACAGAACAAGGCCCTCTCTCAAAAGAAAAAAAGTTTAGATTTTATTTATTCTATTGAATAAATAGAATTGTATTGAAAGGTTTTAAACAGAAG	GGTGAGATAACAGCTTGAGCTCAGGAGTTCAAGGCTACAGTGAGCCATGATCATGCCACTGCACTCTAGCCTAGGCAACAGAATGAGGCCCTCTCTCAAAAGAAAAAAAGTTTAGATTTTATTTATTCTATTGAATAAATAGAATTGTATTGAAAGGTTTTAAACAGAAG
experimental_16666	10:70193318	1.28371	0.777195	x	CGGTGAGATAACAGCTTGAGCTCAGGAGTTCAAGGCTACAGTGAGCCATGATCATGCCACTGCACTCTAGCCTAGGCAACAGAACAAGGCCCTCTCTCAAAAGAAAAAAAGTTTAGATTTTATTTATTCTATTGAATAAATAGAATTGTATTGAAAGGTTTTAAACAGAA	CGGTGAGATAACAGCTTGAGCTCAGGAGTTCAAGGCTACAGTGAGCCATGATCATGCCACTGCACTCTAGCCTAGGCAACAGAATAAGGCCCTCTCTCAAAAGAAAAAAAGTTTAGATTTTATTTATTCTATTGAATAAATAGAATTGTATTGAAAGGTTTTAAACAGAA
experimental_16667	10:70193318	1.28106	0.932012	x	CGGTGAGATAACAGCTTGAGCTCAGGAGTTCAAGGCTACAGTGAGCCATGATCATGCCACTGCACTCTAGCCTAGGCAACAGAACAAGGCCCTCTCTCAAAAGAAAAAAAGTTTAGATTTTATTTATTCTATTGAATAAATAGAATTGTATTGAAAGGTTTTAAACAGAA	CGGTGAGATAACAGCTTGAGCTCAGGAGTTCAAGGCTACAGTGAGCCATGATCATGCCACTGCACTCTAGCCTAGGCAACAGAATGAGGCCCTCTCTCAAAAGAAAAAAAGTTTAGATTTTATTTATTCTATTGAATAAATAGAATTGTATTGAAAGGTTTTAAACAGAA
experimental_16669	10:70196358	x	x	x	CTGGGTTTTTTCACACAGCACACTGTTTTTGAAATTCATCTTCATGTTATAACATGTATCAGCATTTCATTCTTTTTATTTTAAATAAATTGAGGTAAAATTCATATAACAAAATTGATCATTAACCATTTTAATGTGTATAATTGAGTGGCGTTTAGTATATTCCCAAT	CTGGGTTTTTTCACACAGCACACTGTTTTTGAAATTCATCTTCATGTTATAACATGTATCAGCATTTCATTCTTTTTATTTTAAGTAAATTGAGGTAAAATTCATATAACAAAATTGATCATTAACCATTTTAATGTGTATAATTGAGTGGCGTTTAGTATATTCCCAAT
experimental_16674	10:70197563	2.7402	2.71175	x	AAAATATAAAAAATTAGCTTGTCGTGGTGGTGTATGCCTGTAATCCTAGCTACTCAGGAGACTGAGGCATGAGAATCGCTTGAACAGGGTGGGGGTCGGAGGGTGTCTCAAAAAACCCCAGAAACTAAGAGAATGTTTACTTAACATTTCTAACATTTTACTGTAGGTTG	AAAATATAAAAAATTAGCTTGTCGTGGTGGTGTATGCCTGTAATCCTAGCTACTCAGGAGACTGAGGCATGAGAATCGCTTGAAGAGGGTGGGGGTCGGAGGGTGTCTCAAAAAACCCCAGAAACTAAGAGAATGTTTACTTAACATTTCTAACATTTTACTGTAGGTTG
experimental_16681	10:70206993	x	x	x	GTCTCGAACTCCTGACCTCAAGTAATCTGCCCACGTTGGCCTTCCAAAGTGCTGGGAGTATAGTCATGAGCCACCACGCCCAGCCGTGCCCGGGTAATTTTTAACTTTTTTTACATACATGTCTTTTTGTAGAAATGGGGATCTCACTACGTTTTTGTTTTTATGCTTTT	GTCTCGAACTCCTGACCTCAAGTAATCTGCCCACGTTGGCCTTCCAAAGTGCTGGGAGTATAGTCATGAGCCACCACGCCCAGCTGTGCCCGGGTAATTTTTAACTTTTTTTACATACATGTCTTTTTGTAGAAATGGGGATCTCACTACGTTTTTGTTTTTATGCTTTT
experimental_16683	10:70207318	1.27478	1.40236	x	ACGGTCTTGGCTCACTGCAGCCTTTACTTCCCAGGGTCAATCAATCCTCCCATCTCAGCCTCCTGAGTAGCTGGGACTATGGACGCACATCACCATGCCTGGCTAATTTTTTTTTTTTTTTTTTTTTTTGAGGTGAAGTCTCCTTCTGTCCCCCAGGCTGGAGTCCAGTG	ACGGTCTTGGCTCACTGCAGCCTTTACTTCCCAGGGTCAATCAATCCTCCCATCTCAGCCTCCTGAGTAGCTGGGACTATGGACACACATCACCATGCCTGGCTAATTTTTTTTTTTTTTTTTTTTTTTGAGGTGAAGTCTCCTTCTGTCCCCCAGGCTGGAGTCCAGTG
experimental_16686	10:70210331	1.75906	x	x	GAGGCCTAGCAATCTGTTTAACCAACCCTCCACAATTTTGATGCATGCTCAAGTTTAAGAACCACTGTTCTACGGGCTCTGCTCATGGAATTTAGTCTTTCTTGGTATTTATCATCTGTTCCTTTCAGTCATTCCTACTATAATCTTCTTAACTCAGGCCCTTATTTTCT	GAGGCCTAGCAATCTGTTTAACCAACCCTCCACAATTTTGATGCATGCTCAAGTTTAAGAACCACTGTTCTACGGGCTCTGCTCACGGAATTTAGTCTTTCTTGGTATTTATCATCTGTTCCTTTCAGTCATTCCTACTATAATCTTCTTAACTCAGGCCCTTATTTTCT
experimental_16692	10:70210332	x	x	x	AGGCCTAGCAATCTGTTTAACCAACCCTCCACAATTTTGATGCATGCTCAAGTTTAAGAACCACTGTTCTACGGGCTCTGCTCATGGAATTTAGTCTTTCTTGGTATTTATCATCTGTTCCTTTCAGTCATTCCTACTATAATCTTCTTAACTCAGGCCCTTATTTTCTC	AGGCCTAGCAATCTGTTTAACCAACCCTCCACAATTTTGATGCATGCTCAAGTTTAAGAACCACTGTTCTACGGGCTCTGCTCACAGAATTTAGTCTTTCTTGGTATTTATCATCTGTTCCTTTCAGTCATTCCTACTATAATCTTCTTAACTCAGGCCCTTATTTTCTC
experimental_16691	10:70210332	x	x	x	AGGCCTAGCAATCTGTTTAACCAACCCTCCACAATTTTGATGCATGCTCAAGTTTAAGAACCACTGTTCTACGGGCTCTGCTCATGGAATTTAGTCTTTCTTGGTATTTATCATCTGTTCCTTTCAGTCATTCCTACTATAATCTTCTTAACTCAGGCCCTTATTTTCTC	AGGCCTAGCAATCTGTTTAACCAACCCTCCACAATTTTGATGCATGCTCAAGTTTAAGAACCACTGTTCTACGGGCTCTGCTCATAGAATTTAGTCTTTCTTGGTATTTATCATCTGTTCCTTTCAGTCATTCCTACTATAATCTTCTTAACTCAGGCCCTTATTTTCTC
experimental_16694	10:70211037	1.72142	1.66346	x	CTTCAAAGCTTCAAAGGAGCTCATGGTCACTTCCAAGTGTTCCATTTTCTTTACTTAATAACTAAATGAAACCATGTCTCCCACTATCAATATTTAAAGTAAGTACTCAATTTTTTTTTTATAAAAGAGGTTCTGACTTTAATCTCTTAATTGGTAAATAACCCATGAGC	CTTCAAAGCTTCAAAGGAGCTCATGGTCACTTCCAAGTGTTCCATTTTCTTTACTTAATAACTAAATGAAACCATGTCTCCCACTGTCAATATTTAAAGTAAGTACTCAATTTTTTTTTTATAAAAGAGGTTCTGACTTTAATCTCTTAATTGGTAAATAACCCATGAGC
experimental_16702	10:7022815	x	x	x	TCCCCTGTGTCCTCTGTGAGGTGGTCCCACCTTGTCTGAATCCGTGGTGCTCAGGAAATGAATGAGCAGAATCTCCAGAGGTTGCGCTGGATTCCAGCATCTGCTTTAGTCTTCTCTCTTGTTAGCTGCAGACAACACGCACAGATCAAAACAGAGGGGGCCTGGGTCTG	TCCCCTGTGTCCTCTGTGAGGTGGTCCCACCTTGTCTGAATCCGTGGTGCTCAGGAAATGAATGAGCAGAATCTCCAGAGGTTGCACTGGATTCCAGCATCTGCTTTAGTCTTCTCTCTTGTTAGCTGCAGACAACACGCACAGATCAAAACAGAGGGGGCCTGGGTCTG
experimental_16712	10:70255811	-0.532255	-0.640996	x	GATGGGGGGCAAGGGGATGCAAGAAGAGGAGATAAATGAATTGATTCTCAAAGGAAAGGGTAACAAAGTACATAGTTTCAATAGAATACATGAGAATAATAGCTAACACATATATAACCTTTACTGTGTACCAGGAATTATTTTAAGCATTTACATATGTTAGCTCACCT	GATGGGGGGCAAGGGGATGCAAGAAGAGGAGATAAATGAATTGATTCTCAAAGGAAAGGGTAACAAAGTACATAGTTTCAATAGTATACATGAGAATAATAGCTAACACATATATAACCTTTACTGTGTACCAGGAATTATTTTAAGCATTTACATATGTTAGCTCACCT
experimental_16714	10:70259913	x	x	x	TCTTTGCTCCTCTACTTTTGATAAGGCTTCTAAATGTAACTTTGGAAATTTTATATTTGCCAAAGTAAAAAGTGGTGTTTTTAATGATCATTTTAATGTAGCTTATTTTAAAGCTTTTTAAAAACTTTTCCCTGTCCCTCGTCCTACAACTATAATCCAATACATACTAA	TCTTTGCTCCTCTACTTTTGATAAGGCTTCTAAATGTAACTTTGGAAATTTTATATTTGCCAAAGTAAAAAGTGGTGTTTTTAACGATCATTTTAATGTAGCTTATTTTAAAGCTTTTTAAAAACTTTTCCCTGTCCCTCGTCCTACAACTATAATCCAATACATACTAA
experimental_16727	10:70324448	x	x	x	AGCCTCCCAAAACACTGGGATTACAGGCATGAGAAAGTTACTTTTATTCTAACCTGGAATGTCTTCAAGAGTCAGTGAAAGTGCTGCAGAGATAGCTACATGATAACATGATATGAGAAGAAAATAAGACTGGAGACCCTGTTATTAAGCATCTATCATTGGCCAAGAAG	AGCCTCCCAAAACACTGGGATTACAGGCATGAGAAAGTTACTTTTATTCTAACCTGGAATGTCTTCAAGAGTCAGTGAAAGTGCCGCAGAGATAGCTACATGATAACATGATATGAGAAGAAAATAAGACTGGAGACCCTGTTATTAAGCATCTATCATTGGCCAAGAAG
experimental_16768	10:7036986	-0.648935	-0.54448	x	CTATTGGACTCAAAGTGTGGCATGGTGTTACAACATGGAGGTCAGATGATCTGGTTGTGCCAGGTGACAAAGAGATTTGTATCAATTTTTGGCTAAAATAGGCATGTTACTTCAATACAAAGAAAAACATCTCACCACCTTTCACCAGCAAAGCATGAATACAGGTTTAG	CTATTGGACTCAAAGTGTGGCATGGTGTTACAACATGGAGGTCAGATGATCTGGTTGTGCCAGGTGACAAAGAGATTTGTATCAACTTTTGGCTAAAATAGGCATGTTACTTCAATACAAAGAAAAACATCTCACCACCTTTCACCAGCAAAGCATGAATACAGGTTTAG
experimental_16781	10:7040305	x	x	x	CTTCTCCTTGGCTGAAGGCACAGGAAGACAAGCCCTCCCTACAGTTTTCCTGGCAAGTGGGGAATGAGAATACTCCACCCTGCTACAAGTACTCCTGAGGCTCAGACCTCACCAGGGACCCAGAGGAAGTGTGGAGGAAGATGAGAGCTGAAGTTAATTTCACTCCTGTT	CTTCTCCTTGGCTGAAGGCACAGGAAGACAAGCCCTCCCTACAGTTTTCCTGGCAAGTGGGGAATGAGAATACTCCACCCTGCTATAAGTACTCCTGAGGCTCAGACCTCACCAGGGACCCAGAGGAAGTGTGGAGGAAGATGAGAGCTGAAGTTAATTTCACTCCTGTT
experimental_16804	10:70445063	x	x	x	AGCTGTAAACCCTTTCAGTGATAGCGAAGACTGGAGATAAATGAAATAAACAGATTTGATTTCCAAAGCATTTTTGTATTCATGGTAGAACTTGATAGATACCAAGGTAAAGCAAAGTTAAAGGTTAAAAAAATTCATTTTTTTCAATATCTGTAGTCACATTTTTCAGC	AGCTGTAAACCCTTTCAGTGATAGCGAAGACTGGAGATAAATGAAATAAACAGATTTGATTTCCAAAGCATTTTTGTATTCATGATAGAACTTGATAGATACCAAGGTAAAGCAAAGTTAAAGGTTAAAAAAATTCATTTTTTTCAATATCTGTAGTCACATTTTTCAGC
experimental_16818	10:70463568	x	0.793683	x	AATAATAATAATAATAATACAATCTGTGTAAAATGTTATGTATTTTCTCTTTCCATGGTTATTACACATAAATTATTTCATAAGAATGAACTAGTTTAGGCCTTGCTAGTCCATGCTCACCTAGAGACAGGTTATTGATTCCATATGTTCCTCGGTGAAAAAAGCACAGT	AATAATAATAATAATAATACAATCTGTGTAAAATGTTATGTATTTTCTCTTTCCATGGTTATTACACATAAATTATTTCATAAGACTGAACTAGTTTAGGCCTTGCTAGTCCATGCTCACCTAGAGACAGGTTATTGATTCCATATGTTCCTCGGTGAAAAAAGCACAGT
experimental_16833	10:70477779	-0.24734	x	x	GTGTGAGCCACTGTGCTTGTCCAGAAGAGAGACTTTCAGGATTCTTCCTCAGTGGGTTCATAGGGAAAGGAATAAACGAAGGAACATATCTCTCAAATTGGACTTTTAAAAGCCCTTTGGCCAAGCGCGGTGGCTCACGCCTGTAATCCCAGCACTTTGGGAGGCCGAGG	GTGTGAGCCACTGTGCTTGTCCAGAAGAGAGACTTTCAGGATTCTTCCTCAGTGGGTTCATAGGGAAAGGAATAAACGAAGGAACCTATCTCTCAAATTGGACTTTTAAAAGCCCTTTGGCCAAGCGCGGTGGCTCACGCCTGTAATCCCAGCACTTTGGGAGGCCGAGG
experimental_16838	10:70478713	x	x	x	GAGAAAATAGAAAGATTCCTTAAATTTGGAAAAAATATTAAAGAATGCGCAATGTGGCCGGGCGCGGTGGCTCACGTCTTTAATCCCAATACTTTGGGAGGCCGAGGCGGGTGGATCACGAGGTCAGGAGATCGAGACCATCCTGGCTAACATGGTGAAACCCCGTCTCT	GAGAAAATAGAAAGATTCCTTAAATTTGGAAAAAATATTAAAGAATGCGCAATGTGGCCGGGCGCGGTGGCTCACGTCTTTAATCACAATACTTTGGGAGGCCGAGGCGGGTGGATCACGAGGTCAGGAGATCGAGACCATCCTGGCTAACATGGTGAAACCCCGTCTCT
experimental_16840	10:70481214	1.87115	2.16613	x	GCCATGCCGAGGCTGAGGGGCGCTGGGGGCACCTGAGGAGCCGAGCGGTGGGGGTGGGGCTGGCCGCGCCGGGCCTGCTCCGACCCGCACAAAAGGGACCGCGTCCCTCCCGTCCCAGTCCCACAAGAGCCCCACCGTCGCCGCCCGGGGCCGCCGGGCTACCCAAAAGA	GCCATGCCGAGGCTGAGGGGCGCTGGGGGCACCTGAGGAGCCGAGCGGTGGGGGTGGGGCTGGCCGCGCCGGGCCTGCTCCGACTCGCACAAAAGGGACCGCGTCCCTCCCGTCCCAGTCCCACAAGAGCCCCACCGTCGCCGCCCGGGGCCGCCGGGCTACCCAAAAGA
experimental_16850	10:70493634	x	x	x	CTCAGCATGGTAGCTCACGCCTGTAATCCCAGCACTTTGGGAGGCTGAGCAGGGTAGATCACCTGAGGTCAGGAGTTTGAGACCAGCATGGCCAACATGGTGAAACCTTGTCTCTACCAAAAATATAAAAATTAGCCAGGTGTGGTGGCGTGAGCCTGTCATCCCAGCTA	CTCAGCATGGTAGCTCACGCCTGTAATCCCAGCACTTTGGGAGGCTGAGCAGGGTAGATCACCTGAGGTCAGGAGTTTGAGACCCGCATGGCCAACATGGTGAAACCTTGTCTCTACCAAAAATATAAAAATTAGCCAGGTGTGGTGGCGTGAGCCTGTCATCCCAGCTA
experimental_16857	10:70501910	-0.467603	-0.301009	x	TGAGAAAATAGTTTTGTGGTCAAAGTTTGAGGAATGCTGAGTTCCTTTACTATACTTAGGACTTTCCTAAGCCTTTATTATGCCAGTATGGATATTGTATTAGTAAGAACACTCATCTAAGGGATCTTGATGAAATAGGCTAAAAATAATTTATAGTTTAATTTTAGACC	TGAGAAAATAGTTTTGTGGTCAAAGTTTGAGGAATGCTGAGTTCCTTTACTATACTTAGGACTTTCCTAAGCCTTTATTATGCCAATATGGATATTGTATTAGTAAGAACACTCATCTAAGGGATCTTGATGAAATAGGCTAAAAATAATTTATAGTTTAATTTTAGACC
experimental_16862	10:70519747	x	x	x	GGATCGCTTGAGGCCAGGAGTTTAAAATCAGCATGGGGAACATAGCAAAACCCCATCTCTTTAGAAAAAAAAATTAGCCAGGCATGGTGGAACATGTCTTTAGCCCAAGCTACTTGAGAGGCTTAGGTCAGAGGACCACTTGAGCCTAGGAGTTTGAAGCTACAGTGAAC	GGATCGCTTGAGGCCAGGAGTTTAAAATCAGCATGGGGAACATAGCAAAACCCCATCTCTTTAGAAAAAAAAATTAGCCAGGCACGGTGGAACATGTCTTTAGCCCAAGCTACTTGAGAGGCTTAGGTCAGAGGACCACTTGAGCCTAGGAGTTTGAAGCTACAGTGAAC
experimental_16866	10:70521132	-1.12219	-0.869666	x	TGGCGGGCGCCTGTAATCTCAGCTACTCGGGAGGCTGAGGCAGGAGAATAGCTTGAACCTGGGATGCGGAGGTTGCAGTGAGCTGAGATCACTCCACTGCACTCCAGCCTGGGCAACAGAACGAGACTCAGTCTCAAATAAATAAATTAATTAATTAAATTAAATAAATA	TGGCGGGCGCCTGTAATCTCAGCTACTCGGGAGGCTGAGGCAGGAGAATAGCTTGAACCTGGGATGCGGAGGTTGCAGTGAGCTAAGATCACCCCACTGCACTCCAGCCTGGGCAACAGAACGAGACTCAGTCTCAAATAAATAAATTAATTAATTAAATTAAATAAATA
experimental_16868	10:70524689	x	x	x	GAAAGAAACTACGTTTATAAAATTCGGACAATCTAAATTCACACAAAAATGATTCAAGTATTGAGGTCAAATCCCATACAAATTTAGTATGTTTTAAAAAAGAGAGTGAGAAGCAGCAGCAGAATTACATCCCTGTAGATGATGAAAGTGGGCCAGAAAGACACCACCAC	GAAAGAAACTACGTTTATAAAATTCGGACAATCTAAATTCACACAAAAATGATTCAAGTATTGAGGTCAAATCCCATACAAATTCAGTATGTTTTAAAAAAGAGAGTGAGAAGCAGCAGCAGAATTACATCCCTGTAGATGATGAAAGTGGGCCAGAAAGACACCACCAC
experimental_16874	10:70527832	x	-1.57411	x	TTGCCTCAGTAATCCTCAAAGGTCTCTAGTCATCCTTGATTTTCATCTTACCAGTTGGTAAACAATGACCTTCTGGTTCAAAGAAGCATGATTGATTTTTCCAATATAATTTAGAAAATAAAAGAACATAAGATATGTTGATAAGATACAATAATTAAACACAGTAATAA	TTGCCTCAGTAATCCTCAAAGGTCTCTAGTCATCCTTGATTTTCATCTTACCAGTTGGTAAACAATGACCTTCTGGTTCAAAGAGGCATGATTGATTTTTCCAATATAATTTAGAAAATAAAAGAACATAAGATATGTTGATAAGATACAATAATTAAACACAGTAATAA
experimental_16879	10:70529963	x	x	x	AATCATGAAGTCTCTGTTAACCTATTCTGGTTCTAGGGCTGCCTGGTTTTTAAGAAAATGAACAACCAAATCAACATCAAATTATATGAAAAACAAGCAGGATAAACACCTAGAGTATAACAAGAGAGAATAGTAAGACAAGGCCTCTCTGATAAGGTGACATTTAAAAA	AATCATGAAGTCTCTGTTAACCTATTCTGGTTCTAGGGCTGCCTGGTTTTTAAGAAAATGAACAACCAAATCAACATCAAATTACATGAAAAACAAGCAGGATAAACACCTAGAGTATAACAAGAGAGAATAGTAAGACAAGGCCTCTCTGATAAGGTGACATTTAAAAA
experimental_16884	10:70545279	-0.62838	-0.680552	x	TTCAAGACCACCCCAATAAAGCAAGTACTGCAATAAAGCTAGTCAAACAAATTTTTTGGTTTTCCAGTAGATAAATTATGTTTACAGCCAGGTACAGTGGCTCATGCCTGTAATCCCAGCACTTTGGGAGGCTGAGGCAGGTGGATCGCTTGAGCTCCGGAGTTTTAAAC	TTCAAGACCACCCCAATAAAGCAAGTACTGCAATAAAGCTAGTCAAACAAATTTTTTGGTTTTCCAGTAGATAAATTATGTTTATAGCCAGGTACAGTGGCTCATGCCTGTAATCCCAGCACTTTGGGAGGCTGAGGCAGGTGGATCGCTTGAGCTCCGGAGTTTTAAAC
experimental_16887	10:70546223	x	x	x	TTTTCCTAAGAAAATGGAGAAGTAGAAAACATAGTATTCAAATTTCAAATTTTTTACCCCCAAAAAGTGAGAAACGGAGACTGTGCATAAGATAGCAATAATCTAATAAGATATTTGCCTCATCCTAGCTAAAATGAGTTTATCTGGTATACGAATATGAGAGAAAAGAA	TTTTCCTAAGAAAATGGAGAAGTAGAAAACATAGTATTCAAATTTCAAATTTTTTACCCCCAAAAAGTGAGAAACGGAGACTGTACATAAGATAGCAATAATCTAATAAGATATTTGCCTCATCCTAGCTAAAATGAGTTTATCTGGTATACGAATATGAGAGAAAAGAA
experimental_16893	10:70552676	x	-0.478562	x	AGTGCAGTGGCTTGATCTCGGCTTACTGCAACCTCTGCCTCCCAGGTTCTAGCGATTCCCCTGCCTTAGCCTCTCAAGTAGCTGGGATTACAGACGTCTGCCACCATGTTCAGCTAATTTTGTATTTTTAGTAGGGATGAGTTTTCACCACATTGGCCAGGCTGGTCTCG	AGTGCAGTGGCTTGATCTCGGCTTACTGCAACCTCTGCCTCCCAGGTTCTAGCGATTCCCCTGCCTTAGCCTCTCAAGTAGCTGGCATTACAGACGTCTGCCACCATGTTCAGCTAATTTTGTATTTTTAGTAGGGATGAGTTTTCACCACATTGGCCAGGCTGGTCTCG
experimental_16897	10:70561731	0.778656	1.23284	x	CAGAGTTTTTGCCAGCTTGGAAAACTTAGGAGGCGTATTCACCTGGGTTTTAGAAATGTTTCCAGGAGGCTGGGTGTGGTGGTGCGCGCCTGTAATCCCAGCACTTTGGGAGGCCAAGGCGGGTGGATCATGTGGTCAGGAGTTCGAGACCAGCCTGACCAACATGTTGA	CAGAGTTTTTGCCAGCTTGGAAAACTTAGGAGGCGTATTCACCTGGGTTTTAGAAATGTTTCCAGGAGGCTGGGTGTGGTGGTGCACGCCTGTAATCCCAGCACTTTGGGAGGCCAAGGCGGGTGGATCATGTGGTCAGGAGTTCGAGACCAGCCTGACCAACATGTTGA
experimental_16901	10:70573834	0.309221	0.451606	x	GATTTTCCATGTTTCAAATTATAAGAATTTTGCTAACTTGCTCCTGTGCCAGGGGGCTTGGTTGCAAGCTTTCTTGACAGACTGGGGCTCTAGCATTCTTTCAAGGAAGTAACATTTTTAGGCTTTGAGACCTGCCATTTGACCCCAAGTCTAATGGGGTGATAGAATGG	GATTTTCCATGTTTCAAATTATAAGAATTTTGCTAACTTGCTCCTGTGCCAGGGGGCTTGGTTGCAAGCTTTCTTGACAGACTGGAGCTCTAGCATTCTTTCAAGGAAGTAACATTTTTAGGCTTTGAGACCTGCCATTTGACCCCAAGTCTAATGGGGTGATAGAATGG
experimental_16907	10:70577675	1.75079	1.76992	x	GTAGAGATGGGGGTCTACTATGTTGTCTAGGCTGGTCTTGAACTTCTGGGCTCAAGTGATCCTCCTGCCTCAGCTTCTCAAAGTGTTGGGATTACAGGCATGAGTCACTGCACCTGGCCTCAAGTTGAGTTTTCTTTTTTTTTTTTTTTTTTGAGACAGAGTCTTGCTCT	GTAGAGATGGGGGTCTACTATGTTGTCTAGGCTGGTCTTGAACTTCTGGGCTCAAGTGATCCTCCTGCCTCAGCTTCTCAAAGTGCTGGGATTACAGGCATGAGTCACTGCACCTGGCCTCAAGTTGAGTTTTCTTTTTTTTTTTTTTTTTTGAGACAGAGTCTTGCTCT
experimental_16909	10:70578138	x	x	x	ATCTGACTCCCAGCCCCAGAAAATGGGGAAAGGCACCCTGATGCTTATGATGGTTACCTTAGTACCTGCGGCCATGGGGTACGGATGTGGAGGGCTACTCCTCCACCTCCACCAACCACCAAGCTCCAAAGCTCTATGTTGGCTCAAAAAGGCCCTACAATGGTCCTTAC	ATCTGACTCCCAGCCCCAGAAAATGGGGAAAGGCACCCTGATGCTTATGATGGTTACCTTAGTACCTGCGGCCATGGGGTACGGAAGTGGAGGGCTACTCCTCCACCTCCACCAACCACCAAGCTCCAAAGCTCTATGTTGGCTCAAAAAGGCCCTACAATGGTCCTTAC
experimental_16914	10:70580477	x	x	x	GACTCCATGTCTTTCTTATTGTCCCAAAACTCTTTATAGATCCTGTGTCCTGTCCCATGAAAGCCCACTGTACTTTTGGAGTCAATAGCAAATTGGATGAGCTAAATAAATCTTCACAAATAATGTGATAATGGGAGAGGCAATGTATGTACCCTTTTTTTTTGAGACGG	GACTCCATGTCTTTCTTATTGTCCCAAAACTCTTTATAGATCCTGTGTCCTGTCCCATGAAAGCCCACTGTACTTTTGGAGTCAACAGCAAATTGGATGAGCTAAATAAATCTTCACAAATAATGTGATAATGGGAGAGGCAATGTATGTACCCTTTTTTTTTGAGACGG
experimental_16918	10:70586459	2.94602	3.00104	x	TACAAAAAATTAGCCGGGCGTGGTGGCGGGCACCTGTAGTCCCAGCTGCTCGGGAGGCTGAGGCAGGAGAATGACGTGAACCAGGTAAGCGGACCGTGCAGTGAGCCGAGATCGCGCCACTGCACTCCAGCCTGGGCGACAGAGTGAGACTCCGCCTCAAAAAAAAAAAA	TACAAAAAATTAGCCGGGCGTGGTGGCGGGCACCTGTAGTCCCAGCTGCTCGGGAGGCTGAGGCAGGAGAATGACGTGAACCAGGCAAGCGGACCGTGCAGTGAGCCGAGATCGCGCCACTGCACTCCAGCCTGGGCGACAGAGTGAGACTCCGCCTCAAAAAAAAAAAA
experimental_16968	10:70846258	2.2756	2.33156	x	CCGTCTGGGGGAGCGGTAGGGATAGACATGTTGAAATGGAGAGTGGTTGAATCTTGAAAGGAAGTAAGGAAAATGTATATGCCACAAGGGCAAGGATGTATGATAGGCTTGTATTTATTGTATAACTTTATTTTATTTTATTTTATTATTTTTAGTTTTTTGAAATAGAG	CCGTCTGGGGGAGCGGTAGGGATAGACATGTTGAAATGGAGAGTGGTTGAATCTTGAAAGGAAGTAAGGAAAATGTATATGCCACGAGGGCAAGGATGTATGATAGGCTTGTATTTATTGTATAACTTTATTTTATTTTATTTTATTATTTTTAGTTTTTTGAAATAGAG
experimental_16969	10:70850138	x	x	x	ATCTTGGACTCCCATCTCCAGAACTGTGAGGAAATACATTTCTGTTATTTAAGCCACTCAGTCCGTGGTACTTTGTTATGGCAACCCGAGCAAACCACTATAGTGACCTGAAATGGTTTTGAATATGCTCAGTAAAAGCAAGCCAAAAGCCTAGTTGATTTCATCTGCCA	ATCTTGGACTCCCATCTCCAGAACTGTGAGGAAATACATTTCTGTTATTTAAGCCACTCAGTCCGTGGTACTTTGTTATGGCAATCCGAGCAAACCACTATAGTGACCTGAAATGGTTTTGAATATGCTCAGTAAAAGCAAGCCAAAAGCCTAGTTGATTTCATCTGCCA
experimental_16971	10:7086534	1.02707	1.33014	x	TTTTCTGTCTTGTTCTTCAGTATGTCCTTGGTGCCTAGGACAGTGCCTGGCATGGAATAGGGGTCTGAATAGTAATCGTGATAATGATGGCAATGCTTACTGGGTAGGTACCGCTTACTATGTGACACACCCTACCCTTATCACTATGTTAATATGATCACATTGAGTAG	TTTTCTGTCTTGTTCTTCAGTATGTCCTTGGTGCCTAGGACAGTGCCTGGCATGGAATAGGGGTCTGAATAGTAATCGTGATAATAATGGCAATGCTTACTGGGTAGGTACCGCTTACTATGTGACACACCCTACCCTTATCACTATGTTAATATGATCACATTGAGTAG
experimental_16981	10:70884514	x	x	x	CAACGTCCTTTTATTTTTCTCTCCCATTTTACAAGTGTCAACAGAAAGCCTGAACTGGGGTCATGAAATCAAAGAATGTCACCATAGTCAGGTTTTAAAATATCAGAGTTTATCAAGTTCGTGACACACTGAGTGCCCAAGTCCCCCGAAGAGTCCGGAGGTGGGGGGCT	CAACGTCCTTTTATTTTTCTCTCCCATTTTACAAGTGTCAACAGAAAGCCTGAACTGGGGTCATGAAATCAAAGAATGTCACCACAGTCAGGTTTTAAAATATCAGAGTTTATCAAGTTCGTGACACACTGAGTGCCCAAGTCCCCCGAAGAGTCCGGAGGTGGGGGGCT
experimental_16982	10:70890541	x	x	x	TTAGAGGAGATACAACTACACACAAGAATGAATCTCATACACATAATGTTGAGTGAAAGAGGCCAGACACAAAAGGAATACACAAAACGTACGTATAACTCCACTCACATAGTAAGCAAAAAACATGTAAGGTACATTATGGTGTTACAGGTCAGGCAGTGACTGAAAGA	TTAGAGGAGATACAACTACACACAAGAATGAATCTCATACACATAATGTTGAGTGAAAGAGGCCAGACACAAAAGGAATACACAGAACGTACGTATAACTCCACTCACATAGTAAGCAAAAAACATGTAAGGTACATTATGGTGTTACAGGTCAGGCAGTGACTGAAAGA
experimental_16984	10:70936889	x	x	x	TGAAATGTTTTAGAAATGTAAACTCTCAGATCCCACTCCAGATCTACTGAATCAGAAACTTCAGGGATGGGGCCCAACAATCTTGTTGCACTCTAACGTTTAAGAACCACTGACCCAGAGACACAATTACGATAGTTTTCATTCTATGATAGAGCCTCTACTGGGACCTG	TGAAATGTTTTAGAAATGTAAACTCTCAGATCCCACTCCAGATCTACTGAATCAGAAACTTCAGGGATGGGGCCCAACAATCTTGGTGCACTCTAACGTTTAAGAACCACTGACCCAGAGACACAATTACGATAGTTTTCATTCTATGATAGAGCCTCTACTGGGACCTG
experimental_16986	10:70974548	x	x	x	TCTTGCAGGAAGCAACTTTATCAATCAGAATACAGTGCTACATACACTTCCTTTTACTTGTAGTCTTACTCTATTAATTTCCAAAGTTTCTTAGGTCAGCATATTTTCCCTCCCCTTCCCCTTCAGTGAGGCTATTTCACACACTTGCAACACAGTTAGACTCATGTCAC	TCTTGCAGGAAGCAACTTTATCAATCAGAATACAGTGCTACATACACTTCCTTTTACTTGTAGTCTTACTCTATTAATTTCCAAATTTTCTTAGGTCAGCATATTTTCCCTCCCCTTCCCCTTCAGTGAGGCTATTTCACACACTTGCAACACAGTTAGACTCATGTCAC
experimental_16987	10:70974750	x	x	x	TTTTTTGAATGTATGTACATTAAAGTTCATTCTTTGTGCTGTCAAATTCTATGGGTTTTGAAAGTGTGTCATGTATTTGCCGTTACAGTGTCATACAGAATAGTTTCACTGCCCTAAAAACGCCCTTGCGTTTCACTTATTCAGCATCCCCCACCTTTCCAAATCCCTGG	TTTTTTGAATGTATGTACATTAAAGTTCATTCTTTGTGCTGTCAAATTCTATGGGTTTTGAAAGTGTGTCATGTATTTGCCGTTAGAGTGTCATACAGAATAGTTTCACTGCCCTAAAAACGCCCTTGCGTTTCACTTATTCAGCATCCCCCACCTTTCCAAATCCCTGG
experimental_16989	10:70976577	x	x	x	TGCGTCCCAGTTGGGCTCTGTGCCTTGGTTTCTCCATCTGTAAAATAGGGAGAATGACAGTTACTGTGGAATTAATATCGTAAGACATCTAGTAAACCCCATGGGGAAGTGTTTGCTAAATAAATAGGTAAATTTTGCTGGACTTCTAGTCCTCCCACCATACTCAGTAC	TGCGTCCCAGTTGGGCTCTGTGCCTTGGTTTCTCCATCTGTAAAATAGGGAGAATGACAGTTACTGTGGAATTAATATCGTAAGATATCTAGTAAACCCCATGGGGAAGTGTTTGCTAAATAAATAGGTAAATTTTGCTGGACTTCTAGTCCTCCCACCATACTCAGTAC
experimental_16991	10:70978030	-0.543071	-0.638393	x	AACAATTCCACCTGGTTTGGGGCACTGAATGGTTTGGGGAACTAAAGGTTCATCTTTGTTTGCTTGTGTAATAAAGGAGCAAGCTAAAAGTCATAGTCTGAGGGTAAATTGACTGAAAAGGATGGGGATCCTCAATCTGGGAGACAGTTTTAATATGCTTATATCAATCT	AACAATTCCACCTGGTTTGGGGCACTGAATGGTTTGGGGAACTAAAGGTTCATCTTTGTTTGCTTGTGTAATAAAGGAGCAAGCTGAAAGTCATAGTCTGAGGGTAAATTGACTGAAAAGGATGGGGATCCTCAATCTGGGAGACAGTTTTAATATGCTTATATCAATCT
experimental_16993	10:70984163	x	x	x	GCCAAGCTGGTGAAACCATGTCTCTACTAAAAATACAAAAATTAGCCAGGCGTGGTGGCGGGCGCCTGTAGTCCCAGCTACTTCGGAGGCTGAGGCAGGAGAATGGCATGAACCCAGGAGGCAGAGCTGGCAGTGAGCCGAGATCGCGCCACTGCACTCCAGCCTGGGTG	GCCAAGCTGGTGAAACCATGTCTCTACTAAAAATACAAAAATTAGCCAGGCGTGGTGGCGGGCGCCTGTAGTCCCAGCTACTTCAGAGGCTGAGGCAGGAGAATGGCATGAACCCAGGAGGCAGAGCTGGCAGTGAGCCGAGATCGCGCCACTGCACTCCAGCCTGGGTG
experimental_16995	10:70989060	-0.543232	-0.553022	x	CAGGGGGCTTTGATGGGATCAGTCGTGTTCTGGACCTCTCTGGAGCAATGCCTGGATCAAGGTAGCTTGGCTCTGCTGGTTGAGAGGCCCTGGGACACTGCACTGGGAAAGGCCCTGTGCCCTCACTTGTGGGTAGGTGCTTGGGATGGACAGTGCCCTGTCCTGGAAGG	CAGGGGGCTTTGATGGGATCAGTCGTGTTCTGGACCTCTCTGGAGCAATGCCTGGATCAAGGTAGCTTGGCTCTGCTGGTTGAGAAGCCCTGGGACACTGCACTGGGAAAGGCCCTGTGCCCTCACTTGTGGGTAGGTGCTTGGGATGGACAGTGCCCTGTCCTGGAAGG
experimental_16997	10:70989538	x	x	x	AAGTCATAGAAACTCTCTCCTCCTTAGCCGGGAAGACGCCCAGCTCCCCATCCCCGTCTCCGCAGAGCCTCTCACCACACAAAGCATCTCACCAGTGATTCTGTTGTGCCGAGGTCCCTGGGCCCAGAGTCCCTAATAAGCCAGGTGTTCTTGGTAAATCCCGGCACCAT	AAGTCATAGAAACTCTCTCCTCCTTAGCCGGGAAGACGCCCAGCTCCCCATCCCCGTCTCCGCAGAGCCTCTCACCACACAAAGCGTCTCACCAGTGATTCTGTTGTGCCGAGGTCCCTGGGCCCAGAGTCCCTAATAAGCCAGGTGTTCTTGGTAAATCCCGGCACCAT
experimental_17025	10:71318649	x	x	x	TGCCCATCGCCACCACCCTGCCCTTGTTGGGGTTAGGGGCTGAGGTTTCCCGATCTACTTTCCTTGCCCTTAAAGAAAGGGGGCTCACCTCTCTCCTTTGCCCCAAGTGTTGATTGTTCTCACAAGAGGCAGTGACTGGAAAGGGGTCTGCCTGCTAAACATACACCTCT	TGCCCATCGCCACCACCCTGCCCTTGTTGGGGTTAGGGGCTGAGGTTTCCCGATCTACTTTCCTTGCCCTTAAAGAAAGGGGGCTTACCTCTCTCCTTTGCCCCAAGTGTTGATTGTTCTCACAAGAGGCAGTGACTGGAAAGGGGTCTGCCTGCTAAACATACACCTCT
experimental_17069	10:71437882	-0.621679	-0.527318	x	GTGCGTACGCAATAAAGAAGCAGTTGTTTCAGACACGGTGACACTTCATAACCTGGACTTTATGGGCCCCTGTCGCTCTGATTCGGAGGGCTAAAAGGAGGATTTTCTGCAGGCTGTTCCTGCTCTGGAAGCAAAAGGCGATTGTCGGGAGCAATGTCCTGGGATGGCTA	GTGCGTACGCAATAAAGAAGCAGTTGTTTCAGACACGGTGACACTTCATAACCTGGACTTTATGGGCCCCTGTCGCTCTGATTCAGAGGGCTAAAAGGAGGATTTTCTGCAGGCTGTTCCTGCTCTGGAAGCAAAAGGCGATTGTCGGGAGCAATGTCCTGGGATGGCTA
experimental_17197	10:71833166	x	x	x	ACAAGCAAAGATGAGAGAAGTGCCTTAGACTATTATCTCTTTGACTGCAAGGCCCAGAGATCAGGCAATGTTGCCATGTTGTTTTATCACGTTGTTTCTTCATCTGGAAGAAACAAGATCTCCCACCTTTGCCGTGCTGCTGCTGTCTGTGGCTGCTCACTCTCATAAAT	ACAAGCAAAGATGAGAGAAGTGCCTTAGACTATTATCTCTTTGACTGCAAGGCCCAGAGATCAGGCAATGTTGCCATGTTGTTTGATCACGTTGTTTCTTCATCTGGAAGAAACAAGATCTCCCACCTTTGCCGTGCTGCTGCTGTCTGTGGCTGCTCACTCTCATAAAT
experimental_17199	10:71838350	x	x	x	TCCAATCGGGATGACTCATTGACCAGCTCTGTTACCTTAACCTCTCTGAGCTCCAGGTGTTTCCAGAACTAACTCTTTTAACCTCATTCAATGAGCTAATATGTGTAAAACACCTGGCGTATAGGATGCACTCAATAAATGCTAATTCTTCTCCTCCCCCCTCTATTAAG	TCCAATCGGGATGACTCATTGACCAGCTCTGTTACCTTAACCTCTCTGAGCTCCAGGTGTTTCCAGAACTAACTCTTTTAACCTCGTTCAATGAGCTAATATGTGTAAAACACCTGGCGTATAGGATGCACTCAATAAATGCTAATTCTTCTCCTCCCCCCTCTATTAAG
experimental_17205	10:72046476	x	x	x	GTCAAGTCCACGTGGTACCAGACAAAACAAATTTCGTGGATCTAGCCTTGGAGAGCAGGCAGGGCAGTGTGTCTGAGTGTGAATTCTATCTCTACTATTTGTTAGCTGTGTGACCCAGGGTAAGTCACTTAAGCCCTCTGATATGGTTTGGCTACGTCCCCATCCAAATC	GTCAAGTCCACGTGGTACCAGACAAAACAAATTTCGTGGATCTAGCCTTGGAGAGCAGGCAGGGCAGTGTGTCTGAGTGTGAATTTTATCTCTACTATTTGTTAGCTGTGTGACCCAGGGTAAGTCACTTAAGCCCTCTGATATGGTTTGGCTACGTCCCCATCCAAATC
experimental_17232	10:72311874	x	x	x	CAGAAGCCGGAGCTGTTGCTTAATTTTGCCTCTCTCTGCCCTACGAGAACGTCAGCTCTGCGCACCTTTCATCACCGGTCCCTACTCAGTGTCCGCCCAGGGCCCAGCACTGAGGCAGCACATGCTGGCTGGGCACATGTTGAAATGCATAAACACAGCCTAGGTGAGTG	CAGAAGCCGGAGCTGTTGCTTAATTTTGCCTCTCTCTGCCCTACGAGAACGTCAGCTCTGCGCACCTTTCATCACCGGTCCCTATTCAGTGTCCGCCCAGGGCCCAGCACTGAGGCAGCACATGCTGGCTGGGCACATGTTGAAATGCATAAACACAGCCTAGGTGAGTG
experimental_17283	10:72498999	1.21602	1.16155	x	GTGTTTCTCAAAGTTTAGCCAGAGGGTCGGGGTCATGAGAGGACTTGTTACACGCATGAAGAAGTAGGGCCACCCAGACTCTGGGGAATCTTCTGCGCATGAGCTTGAGAACCACTGGTTCAGACAAACGCACAGAAGGCAGACCTGAGGGTTCTTAGTGGATGCAGGTA	GTGTTTCTCAAAGTTTAGCCAGAGGGTCGGGGTCATGAGAGGACTTGTTACACGCATGAAGAAGTAGGGCCACCCAGACTCTGGCGAATCTTCTGCGCATGAGCTTGAGAACCACTGGTTCAGACAAACGCACAGAAGGCAGACCTGAGGGTTCTTAGTGGATGCAGGTA
experimental_17311	10:72505208	x	x	x	AAGGGGACTCTTTACTAGGTCCCCTTTGAGACCTTCTGAAATGTAAACCATGGAATGGGTTACCCATGCAGCATAAATTTAAAATAAAATGAAAAGGGGGTCTCTGCCCATTACTCCAGTTAGTACAATTCCACTTGTACTAGAATCTTGTCCTCTGGTCTCCCAGCTCC	AAGGGGACTCTTTACTAGGTCCCCTTTGAGACCTTCTGAAATGTAAACCGTGGAATGGGTTACCCATGCAGCATAAATTTAAAACAAAATGAAAAGGGGGTCTCTGCCCATTACTCCAGTTAGTACAATTCCACTTGTACTAGAATCTTGTCCTCTGGTCTCCCAGCTCC
experimental_17317	10:72505243	x	-0.520803	x	AGGGAAGAAAACTGCCCCCAGGGTACAGGGGTAGAAAGGGGACTCTTTACTAGGTCCCCTTTGAGACCTTCTGAAATGTAAACCATGGAATGGGTTACCCATGCAGCATAAATTTAAAATAAAATGAAAAGGGGGTCTCTGCCCATTACTCCAGTTAGTACAATTCCACT	AGGGAAGAAAACTGCCCCCAGGGTACAGGGGTAGAAAGGGGACTCTTTACTAGGTCCCCTTTGAGACCTTCTGAAATGTAAACCGTGGAATGGGTTACCCATGCAGCATAAATTTAAAATAAAATGAAAAGGGGGTCTCTGCCCATTACTCCAGTTAGTACAATTCCACT
experimental_17358	10:73445359	x	x	x	ACCACAGAGGAGGTGGGTGGGGGTAAGAACCCACCTCACTTTGCACTTGGGAAGCCAGGGTGTGCCCTGGCATGAAACCACAGTGGCCTAGTAGAAGAGGCCCCATTTTCAAATTCCCTCAAAGCCATCCCAGGGACAAGCAGGGGCCCTGCACTTCCCTTCCGAGTACA	ACCACAGAGGAGGTGGGTGGGGGTAAGAACCCACCTCACTTTGCACTTGGGAAGCCAGGGTGTGCCCTGGCATGAAACCACAGTGACCTAGTAGAAGAGGCCCCATTTTCAAATTCCCTCAAAGCCATCCCAGGGACAAGCAGGGGCCCTGCACTTCCCTTCCGAGTACA
experimental_17410	10:78034496	x	x	x	AGAGCAGAAAAGCAGTGAGTGATCCTGTGTAAAATTGACATATATGATTTTTGTAAAAACCGCTCCAATATCAAAACACATATACTCTCTTTTTCTACCATTACAGTGATTGTTGATCTAATTTTTATAAAAAGTAGAGATGTTCCATCATTCTTTTTTTGCCCTGATAC	AGAGCAGAAAAGCAGTGAGTGATCCTGTGTAAAATTGACATATATGATTTTTGTAAAAACCGCTCCAATATCAAAACACATATATTCTCTTTTTCTACCATTACAGTGATTGTTGATCTAATTTTTATAAAAAGTAGAGATGTTCCATCATTCTTTTTTTGCCCTGATAC
experimental_17421	10:78109343	x	x	x	CCACTGAGTACAAAATGTATTTTGTTGTTTTAATTTATATTTTCATATTTAATTGTTTCTTTATAGACAATTATTAGGTGACTTTTGGATAGTTTGAAAAAACTGTTTATCCCAAATAACCAGGAAGTGCAGCGTTTATATCAAATAGGTATGATTATAAGTCTACATAG	CCACTGAGTACAAAATGTATTTTGTTGTTTTAATTTATATTTTCATATTTAATTGTTTCTTTATAGACAATTATTAGGTGACTTCTGGATAGTTTGAAAAAACTGTTTATCCCAAATAACCAGGAAGTGCAGCGTTTATATCAAATAGGTATGATTATAAGTCTACATAG
experimental_17424	10:78158720	x	x	x	TGATACAAAATTTTAGACCTGGAATCTGAATCTAAGATGCATTCTCCTAGATTTTCATGCACAAAGTCAAGGACCTACTTTATTAACATAAACACAAATGAGCACACATTTCCCAAAGCTATCAGAGGTTAATTAAATTTGGAAGCCCCAAAGACCCAAATTTTCCAAGT	TGATACAAAATTTTAGACCTGGAATCTGAATCTAAGATGCATTCTCCTAGATTTTCATGCACAAAGTCAAGGACCTACTTTATTGACATAAACACAAATGAGCACACATTTCCCAAAGCTATCAGAGGTTAATTAAATTTGGAAGCCCCAAAGACCCAAATTTTCCAAGT
experimental_17438	10:79576772	x	x	x	AGGTTCTTCGAGTAACTTGCAGTTCAAGGCGGAACGCATTAAAATCCCATCAACACCAAGATATCCGCGGAGTGTCGTGGGCTCTGAGAGAGGTAAGGACTTCTCGACATTCCCATCTCTCCTGCTTTTCCTGCGGTCTGACTCCTCATGGTGGAGTCTCTGGGCTTAGC	AGGTTCTTCGAGTAACTTGCAGTTCAAGGCGGAACGCATTAAAATCCCATCAACACCAAGATATCCGCGGAGTGTCGTGGGCTCCGAGAGAGGTAAGGACTTCTCGACATTCCCATCTCTCCTGCTTTTCCTGCGGTCTGACTCCTCATGGTGGAGTCTCTGGGCTTAGC
experimental_17591	10:85755785	0.405767	0.513176	x	TGACTACAGATGGTGATGACTTACAAAGGGCATGTTTTAAAGATGTCTGGCTCAGCAGTTTCTCACTGCACTGTCTTCAGATGCACTGGTGACAGAGAAAAGAGCAAGGAGGCAAGGAGGAATGAGAAGAGGGCTGGATCAACTGGCCACAACCTGTCAGCTTCCTCTTC	TGACTACAGATGGTGATGACTTACAAAGGGCATGTTTTAAAGATGTCTGGCTCAGCAGTTTCTCACTGCACTGTCTTCAGATGCAGTGGTGACAGAGAAAAGAGCAAGGAGGCAAGGAGGAATGAGAAGAGGGCTGGATCAACTGGCCACAACCTGTCAGCTTCCTCTTC
experimental_17618	10:85887354	x	x	x	ACCTTTTCCAAGCAAGACATAATTCCCATCAACATCCATTCCTTCTCATTCGCCCTCTACCCACACAGCCTATCACACTGCTTTGCCTCCAGAACAGAAAGAAGCTTGGAGCACCTCTAATTCCTGGGATTCCCAAGAGGATGCACTTGCTTATCCTTTGGCCACTAAAC	ACCTTTTCCAAGCAAGACATAATTCCCATCAACATCCATTCCTTCTCATTCGCCCTCTACCCACACAGCCTATCACACTGCTTTGTCTCCAGAACAGAAAGAAGCTTGGAGCACCTCTAATTCCTGGGATTCCCAAGAGGATGCACTTGCTTATCCTTTGGCCACTAAAC
experimental_17641	10:86110838	-0.281489	x	x	CCTTCTAAATTTCATCTACACACACAGAGTCAGCTATATGAACTATCTAGGTACAATTTAATGTTCTACTTTTAAAATATCATTGTTTTATAAATATATCCCACAGTTCTACAGTTATATTTGTTATTTTAAGGGCTACAATATATTACATTGAATTAATGTGCTATAAA	CCTTCTAAATTTCATCTACACACACAGAGTCAGCTATATGAACTATCTAGGTACAATTTAATGTTCTACTTTTAAAATATCATTATTTTATAAATATATCCCACAGTTCTACAGTTATATTTGTTATTTTAAGGGCTACAATATATTACATTGAATTAATGTGCTATAAA
experimental_17651	10:86155020	x	x	x	GATCCAAATTGCAGAATTCAATATTTTCTCCAAAAATATTACCCATTATACATCTACTCTATGCCAGGTACTATGCTAGGTAAAAGGAACATATTACACTCTGTTCTTTTTTTTTTTTTTTTTTTAAGACAGGGTCTCACTCTGTCACCCAGGCTGGAGTGCAGTGGCGC	GATCCAAATTGCAGAATTCAATATTTTCTCCAAAAATATTACCCATTATACATCTACTCTATGCCAGGTACTATGCTAGGTAAAGGGAACATATTACACTCTGTTCTTTTTTTTTTTTTTTTTTTAAGACAGGGTCTCACTCTGTCACCCAGGCTGGAGTGCAGTGGCGC
experimental_17678	10:86255972	x	x	x	AAAGAAAAAAGAAAGGGAGGACTGGGGAGTGTAGGCCTCCACCCTTGTATGGCTGTGACATTTTCTTATGTACTTCTTAAAATACGCATAAAAAATATTTAAGAAACTTATAAATGGGAGAGGAAAAGGGACTTAAAAGGACATAAAGTTTCTACATGTAGTAGACTATA	AAAGAAAAAAGAAAGGGAGGACTGGGGAGTGTAGGCCTCCACCCTTGTATGGCTGTGACATTTTCTTATGTACTTCTTAAAATAAGCATAAAAAATATTTAAGAAACTTATAAATGGGAGAGGAAAAGGGACTTAAAAGGACATAAAGTTTCTACATGTAGTAGACTATA
experimental_17686	10:86274254	x	-0.374361	x	CTTGCCTGCTCAGTAAAATATTATGAATTTTCTGACGTGGAGAGGGATGGATAACATGATTTGGGCCTTTGGCAGGCCTCTGAAATGGGTAAGCAAACTTTCGTGTTTACCTGAGATAATTATGCTCAAATGGCATGTACTTCAACCAGGATATAAAATGAAGGAGCCAA	CTTGCCTGCTCAGTAAAATATTATGAATTTTCTGACGTGGAGAGGGATGGATAACATGATTTGGGCCTTTGGCAGGCCTCTGAAGTGGGTAAGCAAACTTTCGTGTTTACCTGAGATAATTATGCTCAAATGGCATGTACTTCAACCAGGATATAAAATGAAGGAGCCAA
experimental_17738	10:86584246	-0.419967	x	x	TGTTTTATTTCACATTATGTGTTATTATGAATTCTTTATGAACAACTTTAATGGCTACATAATAGTCCAGCAGATGGGAATAATATCAATTACTTAGTAATTCTCTTATTGTTGAACATTTAGGGATTTTCAACATTCATTTTCATAAATAAATAAGAGTAAAATAAATA	TGTTTTATTTCACATTATGTGTTATTATGAATTCTTTATGAACAACTTTAATGGCTACATAATAGTCCAGCAGATGGGAATAATAACAATTACTTAGTAATTCTCTTATTGTTGAACATTTAGGGATTTTCAACATTCATTTTCATAAATAAATAAGAGTAAAATAAATA
experimental_17744	10:86670459	-0.576222	x	x	CTCTGACCAAAAATATAAGTTTTATTACAGAATAGCATTTTCTTGGGAGATTCTAAGTCCCCCAAAGAAGATTTTTCATGGACCTTTAATAAGAAAGGTAATTGAAGTTGAGACTTGAGACTCTGCCACTTCAATTTTTTTTTTTTAATTGTACGGCCAGGCATGGTGGC	CTCTGACCAAAAATATAAGTTTTATTACAGAATAGCATTTTCTTGGGAGATTCTAAGTCCCCCAAAGAAGATTTTTCATGGACCCTTAATAAGAAAGGTAATTGAAGTTGAGACTTGAGACTCTGCCACTTCAATTTTTTTTTTTTAATTGTACGGCCAGGCATGGTGGC
experimental_17754	10:86690083	-0.344922	x	x	TTTAATTAAAAACAGCAAAATAAGATGGAAGAAAAATGCTCCACAAACCCTCAATCCAACAAATTACTCCTACAGAACAATTTTCGTCTTTCCTCCTTTATACATATTTTGCATGGTTGTGATCATAGTAACTTCAGCATTTTTAGTCCTTTATTTTACTGAATATTCTA	TTTAATTAAAAACAGCAAAATAAGATGGAAGAAAAATGCTCCACAAACCCTCAATCCAACAAATTACTCCTACAGAACAATTTTTGTCTTTCCTCCTTTATACATATTTTGCATGGTTGTGATCATAGTAACTTCAGCATTTTTAGTCCTTTATTTTACTGAATATTCTA
experimental_17779	10:879697	x	x	x	TCTCAGCTCACTGCAACCTCTGCCTTCCGGGTTCAAGTGGTTCTCCTTCCTCAGCCTCCCGAGTAGCTAGGACTACAGGCATGCGCCACCATGCCAAGCTAATTTTGTACTTTTAGTAGAGACAGAGTTTCACAATGTTGGCCAGGATGGTCTTGATCTTTTGACCTCGT	TCTCAGCTCACTGCAACCTCTGCCTTCCGGGTTCAAGTGGTTCTCCTTCCTCAGCCTCCCGAGTAGCTAGGACTACAGGCATGCACCACCATGCCAAGCTAATTTTGTACTTTTAGTAGAGACAGAGTTTCACAATGTTGGCCAGGATGGTCTTGATCTTTTGACCTCGT
experimental_17841	10:88191307	0.377396	0.524936	x	AAATGGTTTTTCTGTATCTAAAGGATAATAAACCAATTTTACACTCCTTTGATAAATACCTTGTTGTGATGTATTATACTTTTTATATAGTAATGGATTTGATCTTGTAATACTTTGTTAAATATTTTGCATCTATAAAAATGTTGCTATTTTTTTTCCTTGCAATATCT	AAATGGTTTTTCTGTATCTAAAGGATAATAAACCAATTTTACACTCCTTTGATAAATACCTTGTTGTGATGTATTATACTTTTTACATAGTAATGGATTTGATCTTGTAATACTTTGTTAAATATTTTGCATCTATAAAAATGTTGCTATTTTTTTTCCTTGCAATATCT
experimental_17874	10:88332736	-0.756297	x	x	CAGAGAAACCCCATCTCCACCAAAAATACAAAAATTAGCCAGGCGTGGTGATGTGTGCCTGTAATCCCAGCTACTTGGGAGGCCGAGGCAGAAGAATCACTTGAACCCAGAAGACAAATGCTGCAGTGAGCGGAGATTGTGCCATTGCACTCCAGCCTGGGCAACAGAGC	CAGAGAAACCCCATCTCCACCAAAAATACAAAAATTAGCCAGGCGTGGTGATGTGTGCCTGTAATCCCAGCTACTTGGGAGGCCAAGGCAGAAGAATCACTTGAACCCAGAAGACAAATGCTGCAGTGAGCAGAGATTGTGCCATTGCACTCCAGCCTGGGCAACAGAGC
experimental_17882	10:88348896	x	x	x	GGGGGCCTGAAGTCCCAGCTACTTGGGAGGTTGAGGCAGGAGAATGGCGTGACGTGGGAGGCAGAGCTTGCAGTGAGCTGAGATCGCACCACTGCACTCCAGCCCAGGTGACAGAGCGAGACTCTGTCTCAAAAAAAAAAAAAAAAAAAAAGACTTTGACCTGAAATTTG	GGGGGCCTGAAGTCCCAGCTACTTGGGAGGTTGAGGCAGGAGAATGGCGTGACGTGGGAGGCAGAGCTTGCAGTGAGCTGAGATCACACCACTGCACTCCAGCCCAGGTGACAGAGCGAGACTCTGTCTCAAAAAAAAAAAAAAAAAAAAAGACTTTGACCTGAAATTTG
experimental_17897	10:88405467	-1.08297	-0.529271	x	TGCATTGGTGCATTGGCATGATCACGACTCACTGCAGCCTCAACCTCTCAGGCTTGAGCAATCCTCCCATCTCAGCCTCCCAAGTAGCTGAGACCACAGGCATGTGCCACTATACCCAGATAATTTTCTGTAGAGATGGGGTCTCACTATGTTGCCCAGGCTGGTCTCGA	TGCATTGGTGCATTGGCATGATCACGACTCACTGCAGCCTCAACCTCTCAGGCTTGAGCAATCCTCCCATCTCAGCCTCCCAAGTTGCTGAGACCACAGGCATGTGCCACTATACCCAGATAATTTTCTGTAGAGATGGGGTCTCACTATGTTGCCCAGGCTGGTCTCGA
experimental_17900	10:88412783	x	x	x	GACCGCTGCCCGGTCGGGCTCCCCTAAACGCAGCCTCTGTGGCAGGCCTAGCCCGAGCAGCCCTCCCTGGAAGCCGTGTGTTCAGCTTCCCTTCTCTCCAGCTCCTGCTGCCTCCTCTAAGACAGGGCAAGGGGCAGGCCCGGGGTCCCCTCCACTTCTGACATCCAGTC	GACCGCTGCCCGGTCGGGCTCCCCTAAACGCAGCCTCTGTGGCAGGCCTAGCCCGAGCAGCCCTCCCTGGAAGCCGTGTGTTCAGTTTCCCTTCTCTCCAGCTCCTGCTGCCTCCTCTAAGACAGGGCAAGGGGCAGGCCCGGGGTCCCCTCCACTTCTGACATCCAGTC
experimental_17910	10:88434620	-0.558467	-0.425114	x	AGGCAGGGACCCTATGGATGATCAGGAGCCATCGGATGCCTTCACCCCACCTCAGGAGCAGCCTGCCTGGGTGGGTTGGAGGGGGGCACCCTCAGACCCTTGCCCAGAGTCCAGGGCTCATGGAGAGTGCAGTCCAGGCACGATGCTTCCACGTCTGTCTTGTCTGACTC	AGGCAGGGACCCTATGGATGATCAGGAGCCATCGGATGCCTTCACCCCACCTCAGGAGCAGCCTGCCTGGGTGGGTTGGAGGGGAGCACCCTCAGACCCTTGCCCAGAGTCCAGGGCTCATGGAGAGTGCAGTCCAGGCACGATGCTTCCACGTCTGTCTTGTCTGACTC
experimental_17957	10:90958618	x	x	x	ATATGTGCAAAGCATTTAGCACAATACCTATGAGCTATAGTCAGTAATTGTTCTATAATAGCCATTATTATCATTATTCTTGTCATTGTTACCATGATTATTTATTATCACACTGTAGGTGCTCATTAAGGTGTTGGTTGAATTGAAGTGCTGAGCATTAGGCCAGGGAG	ATATGTGCAAAGCATTTAGCACAATACCTATGAGCTATAGTCAGTAATTGTTCTATAATAGCCATTATTATCATTATTCTTGTCACTGTTACCATGATTATTTATTATCACACTGTAGGTGCTCATTAAGGTGTTGGTTGAATTGAAGTGCTGAGCATTAGGCCAGGGAG
experimental_17965	10:90961500	x	0.318426	x	GAAATAAACACTTCACTCAAGTTGCTACAAGTCGGCGGAGCTATTTATGTTGGGTTTAGGCAAATGATTAGCAAAGAATATTGATTGCAGCAATTTCTAAGTAGTGTCCCATAACTGCCTTCTTGATACTCACTCAGCAAGAGACAGTATGTAACTTGTTCAGGGTCACA	GAAATAAACACTTCACTCAAGTTGCTACAAGTCGGCGGAGCTATTTATGTTGGGTTTAGGCAAATGATTAGCAAAGAATATTGATAGCAGCAATTTCTAAGTAGTGTCCCATAACTGCCTTCTTGATACTCACTCAGCAAGAGACAGTATGTAACTTGTTCAGGGTCACA
experimental_17997	10:90964731	x	x	x	GATACAGACAGAGGAGGAGGTAACTTCAGTCAAGAAGCTAAAGGAACACACACGTTGAAGGGAACATGGGAAAACTGGCTGTGAGGTTCCACATTCTGGGGCATTCTGCCAAACATTTGGAGGGCCTAACCATATTTCTTGGGAGTCTCATTTGGCAGACCGTGGAGACC	GATACAGACAGAGGAGGAGGTAACTTCAGTCAAGAAGCTAAAGGAACACACACGTTGAAGGGAACATGGGAAAACTGGCTGTGAGCTTCCACATTCTGGGGCATTCTGCCAAACATTTGGAGGGCCTAACCATATTTCTTGGGAGTCTCATTTGGCAGACCGTGGAGACC
experimental_18099	10:91431571	x	x	x	GCTAATTCGGTTCTGCCAGTTACCCAAATGAAATCTGGAGGGAGGAAATGAGGCAAAGGCCATCTTACCCTCTGGCTGCTTTCTACTGGTAAATGCATTATAAAAAGCAGAGAATTTTTTCTGCAGCACAACCTCCAGTGTCCATTTTTCAGCTTTCTGGGTATCAAGAT	GCTAATTCGGTTCTGCCAGTTACCCAAATGAAATCTGGAGGGAGGAAATGAGGCAAAGGCCATCTTACCCTCTGGCTGCTTTCTATTGGTAAATGCATTATAAAAAGCAGAGAATTTTTTCTGCAGCACAACCTCCAGTGTCCATTTTTCAGCTTTCTGGGTATCAAGAT
experimental_18114	10:91441178	x	x	x	CAAGGCAAGGTTTTGTTTGTTTTCTTATGTAATCATACAGACATTGCTTTCTTTTGTGTACCTACAAAAGATGTAAAATTAAGTATCACAAAAGACCCTACACAGTTCTCTCCACACAGGTTGTATCTATAATTCACAAATATATCCACAAAATAGTTTTCAACCACATT	CAAGGCAAGGTTTTGTTTGTTTTCTTATGTAATCATACAGACATTGCTTTCTTTTGTGTACCTACAAAAGATGTAAAATTAAGTAACACAAAAGACCCTACACAGTTCTCTCCACACAGGTTGTATCTATAATTCACAAATATATCCACAAAATAGTTTTCAACCACATT
experimental_18134	10:91460758	x	x	x	ATCTTCACTTGGTTAAGGTATGTCTAATAAATCTCTTCAGTGTAAAATTCTATTTTCCCTTTATAATAAGAAATGATCTGTAGGGTGATTCTTTGAGATACTAACATCCTCTTCCCTACAACCTTTCAGTTAATTGTTTGTTTTAGCATCTTGCATTCATTAGTTTTAGC	ATCTTCACTTGGTTAAGGTATGTCTAATAAATCTCTTCAGTGTAAAATTCTATTTTCCCTTTATAATAAGAAATGATCTGTAGGGCGATTCTTTGAGATACTAACATCCTCTTCCCTACAACCTTTCAGTTAATTGTTTGTTTTAGCATCTTGCATTCATTAGTTTTAGC
experimental_18275	11:100005547	x	x	x	TCTGCCTAAATTTGACTTTCAAGATGCGGCAGAAATAAACATTTTCCCAAAAGCTTTCCATGGACTCCAGTCCACCTACCAAATACAAGCACAGTGAGTTGCCCTGTCTCTGTATTTCAGTTGTATTTTATTGTTTTCTGCACTACTCCAAACATGAGGACATTGCAATT	TCTGCCTAAATTTGACTTTCAAGATGCGGCAGAAATAAACATTTTCCCAAAAGCTTTCCATGGACTCCAGTCCACCTACCAAATAGAAGCACAGTGAGTTGCCCTGTCTCTGTATTTCAGTTGTATTTTATTGTTTTCTGCACTACTCCAAACATGAGGACATTGCAATT
experimental_18316	11:100451975	x	x	x	AAAGATGAATCAAGAATTACCTGTGTTTTGAGGCTGTTTTTCTAGTTTCATTTCAACTAGCAAAGTTAGGTGGTAACATGCTTTTTTGTTTTGAGCCAAAATTGTCGTTTTAGTTGGACTGACCCAGAGGCAAAGGGTTGGACTCTTACAGAGGCACTGGGTTTGCACAG	AAAGATGAATCAAGAATTACCTGTGTTTTGAGGCTGTTTTTCTAGTTTCATTTCAACTAGCAAAGTTAGGTGGTAACATGCTTTTCTGTTTTGAGCCAAAATTGTTGTTTTAGTTGGACTGACCCAGAGGCAAAGGGTTGGACTCTTACAGAGGCACTGGGTTTGCACAG
experimental_18372	11:100512126	x	x	x	AATAAAGTGCTTTTGTAACAGCTTTGTTGATATAAAAGTGGTTTAATATATTAACAGATATATTAAATATCTGTTATTGTGCAACCCTCACCACTATCTAATTTTAAAATATGTTTGTATTCCCCAAAAGAAACCCCATTTCCATTAGCAGTCACTTTCCATTCCCCCCC	AATAAAGTGCTTTTGTAACAGCTTTGTTGATATAAAAGTGGTTTAATATATTAACAGATATATTAAATATCTGTTATTGTGCAACACTCACCACTATCTAATTTTAAAATATGTTTGTATTCCCCAAAAGAAACCCCATTTCCATTAGCAGTCACTTTCCATTCCCCCCC
experimental_18414	11:100596371	0.345574	0.438178	x	ACTTCGTGATCCGCCCACATCGGCCTCCCAAAGTGCTGCGATTCCAGGCGTGAGCCACTGCGCCCGGGCCACCTGGCTTTTTTTTATTATTATTTTTGTTTTTTTAAATTTTTGGTAGATACAGTTGCCCGCTCAAACTCTTGGCCTCAAATGATCCTCCTGCCTCAGCT	ACTTCGTGATCCGCCCACATCGGCCTCCCAAAGTGCTGCGATTCCAGGCGTGAGCCACTGCGCCCGGGCCACCTGGCTTTTTTTAATTATTATTTTTGTTTTTTTAAATTTTTGGTAGATACAGTTGCCCGCTCAAACTCTTGGCCTCAAATGATCCTCCTGCCTCAGCT
experimental_18422	11:100632160	x	x	x	AAAAACCACAAAGACTTCACTTTGCTACAACCCAAGTTAAAAACAGAAAGTTCAAAGGATAAAATGAACCACCCATCTTCCTACCCTGGGGAAAAAACTTGAAAAGAGTGGGTAAAGAACAGTGGCACAATGTCGTTCTCTAGAGTCTCCTTCTGCCTCAACAACAATTC	AAAAACCACAAAGACTTCACTTTGCTACAACCCAAGTTAAAAACAGAAAGTTCAAAGGATAAAATGAACCACCCATCTTCCTACACTGGGGAAAAAACTTGAAAAGAGTGGGTAAAGAACAGTGGCACAATGTCGTTCTCTAGAGTCTCCTTCTGCCTCAACAACAATTC
experimental_18444	11:100745445	x	x	x	TGTTTCCTTGGGGCACCACCTTTTGCCTTTTTCATTCTCTGCCTTGATTCTGCAGCTTCTGGAATTGTAATGTGTTTATTTTTGTGCCAGATTAGTTCTCCAGTCTACCGTATCTTTCCTTTTTAAAATGTATTCCTTTCCTTCCCTTTGGGTAGGATAGGCTTATTGCC	TGTTTCCTTGGGGCACCACCTTTTGCCTTTTTCATTCTCTGCCTTGATTCTGCAGCTTCTGGAATTGTAATGTGTTTATTTTTGTACCAGATTAGTTCTCCAGTCTACCGTATCTTTCCTTTTTAAAATGTATTCCTTTCCTTCCCTTTGGGTAGGATAGGCTTATTGCC
experimental_18463	11:100791010	x	-0.291739	x	TAGAATACTCAACTTTAAACGTCTCTAGTGAGTTGCTGGTAATATTGGATTATTTGTAATTACCTAATTAAATGCATGATAAGTATAGATAATTACAGCTGATTCTTGAACAACATGGGGGTTAGGTGCACCTACTCCCTGCATAGTTGAAAGTACATGTATAATTTTTT	TAGAATACTCAACTTTAAACGTCTCTAGTGAGTTGCTGGTAATATTGGATTATTTGTAATTACCTAATTAAATGCATGATAAGTACAGATAATTACAGCTGATTCTTGAACAACATGGGGGTTAGGTGCACCTACTCCCTGCATAGTTGAAAGTACATGTATAATTTTTT
experimental_18498	11:100822441	-0.735136	-0.519112	x	TGCTTAATTAAATGTACCACCAAAACTAATGTACTTATGATGGAGAGGGAGTCTGCATCTTCATGCAGTACAGAATCATTCTTCTGGAAATAGGTATCCTGCAGTGTCAGCCACCAGAAACATCACTGTGCCTTCAATTATAATTATAAAATGGTGTGCGTTTCAGAAAA	TGCTTAATTAAATGTACCACCAAAACTAATGTACTTATGATGGAGAGGGAGTCTGCATCTTCATGCAGTACAGAATCATTCTTCTAGAAATAGGTATCCTGCAGTGTCAGCCACCAGAAACATCACTGTGCCTTCAATTATAATTATAAAATGGTGTGCGTTTCAGAAAA
experimental_18500	11:100823246	x	x	x	TTAAGTATTGTAAACCTTCTAAATAAATACACTCAATTGCATAGTGATTTCAAAAGGTCTTACTACTTTTGCATAAACTAAACTTATTGAAAAATACACTTATTTTTAGCTGTCACACACATGGGGATTCAAATTTGCTCACCCAAACAGAATCACTACCCTGTTGAAAA	TTAAGTATTGTAAACCTTCTAAATAAATACACTCAATTGCATAGTGATTTCAAAAGGTCTTACTACTTTTGCATAAACTAAACTTTTTGAAAAATACACTTATTTTTAGCTGTCACACACATGGGGATTCAAATTTGCTCACCCAAACAGAATCACTACCCTGTTGAAAA
experimental_18516	11:101028965	x	x	x	TCCACCCCTACAGCAAACTTGTGCCTGGACATCCAGGCATTTCCATACATCCTCTCAAATCTAGGCAGAGGTTCCCAAACCTCAATTCTTGACTTCTGTGCACTTGCATGCCCAACACCACATGTAAGCCGCCAAGGCTAGGGGCTTGTACCCTCTGAAGCAAAGGCCTG	TCCACCCCTACAGCAAACTTGTGCCTGGACATCCAGGCATTTCCATACATCCTCTCAAATCTAGGCAGAGGTTCCCAAACCTCAGTTCTTGACTTCTGTGCACTTGCATGCCCAACACCACATGTAAGCCGCCAAGGCTAGGGGCTTGTACCCTCTGAAGCAAAGGCCTG
experimental_18559	11:102382081	1.57329	1.61148	x	TTTAGCAGCCCTAAAGTATTTTAAATTCAGCCTTAAGAAAATGCATAAATTGGATGATATTTGTCTTGGTCATTTCCATGTAAGATCTTTTTGTCTTTTCTGCCCCATTCAGAGAATCATAATTTCATCCCATTCATGTGGCCTCAGGAGAGGATCAGTATCAGTTATTT	TTTAGCAGCCCTAAAGTATTTTAAATTCAGCCTTAAGAAAATGCATAAATTGGATGATATTTGTCTTGGTCATTTCCATGTAAGAACTTTTTGTCTTTTCTGCCCCATTCAGAGAATCATAATTTCATCCCATTCATGTGGCCTCAGGAGAGGATCAGTATCAGTTATTT
experimental_18598	11:102397596	x	x	x	AATGGAGCTGAAAAATTCCTATAGCCTAGTGATATAGTAGTTGTGATAATGTCATAGCTCAATACATTACCTTTTCAATGTTTAAATACGTTTAGACACACAAATACTTGCCACTGTGTTACAGTTGCCTACCGTATTCAGTATAGTAACATGCTGTATAGATTTACAGC	AATGGAGCTGAAAAATTCCTATAGCCTAGTGATATAGTAGTTGTGATAATGTCATAGCTCAATACATTACCTTTTCAATGTTTAAGTACGTTTAGACACACAAATACTTGCCACTGTGTTACAGTTGCCTACCGTATTCAGTATAGTAACATGCTGTATAGATTTACAGC
experimental_18601	11:102398593	x	x	x	CAAAAAATGCCAACAGTTTAGAAGCCAAACTCAAGGAGATGCAAAAATTCTTTGGCCTACCTATAACTGGAATGTTAAACTCCCGCGTCATAGAAATAATGCAGAAGCCCAGATGTGGAGTGCCAGATGTTGCAGAATACTCACTATTTCCAAATAGCCCAAAATGGACT	CAAAAAATGCCAACAGTTTAGAAGCCAAACTCAAGGAGATGCAAAAATTCTTTGGCCTACCTATAACTGGAATGTTAAACTCCCACGTCATAGAAATAATGCAGAAGCCCAGATGTGGAGTGCCAGATGTTGCAGAATACTCACTATTTCCAAATAGCCCAAAATGGACT
experimental_18607	11:102400336	x	x	x	TACTTATAACTATTATTTGTAAATTTAGGCCTTAAGCATAAGAAAAGTCAATTTTTAATTCACATTAACTTAGACTTTTAAAAAGTTCCAGTTATAATAAGTTAGATTGAACCACATAAAGTTACTAGTATTTAACTTTTAAAATCTCCAAAACAGTAGTTTTATATGGT	TACTTATAACTATTATTTGTAAATTTAGGCCTTAAGCATAAGAAAAGTCAATTTTTAATTCACATTAACTTAGACTTTTAAAAATTTCCAGTTATAATAAGTTAGATTGAACCACATAAAGTTACTAGTATTTAACTTTTAAAATCTCCAAAACAGTAGTTTTATATGGT
experimental_18617	11:102419691	x	x	x	TAGCAATTGCCCCACTCAGCATGGCTGTGGCTCTCCAGCTGAATGCAGTCACCACTTCTCCCTTATCACCACCCTGACCCGGAGGCTGACACTTGGACACTTGGTTGCCAATTAGCACTTGGTTTGCCATGAACTACTGTACAAATTGAAGGTGTCCCCAACTTGTTCTG	TAGCAATTGCCCCACTCAGCATGGCTGTGGCTCTCCAGCTGAATGCAGTCACCACTTCTCCCTTATCACCACCCTGACCCGGAGACTGACACTTGGACACTTGGTTGCCAATTAGCACTTGGTTTGCCATGAACTACTGTACAAATTGAAGGTGTCCCCAACTTGTTCTG
experimental_18624	11:102422443	x	x	x	TTTCATAATCCCAAAATGCCATAAATTATATTCTCAAGAGAAAACTGTTCACTCTAGTCTTCCAACTTCAGTGGTAGCCTGGATCTCTGAAATTATTATTTTTTTAACAGCTTCAAATTTCCAGTTCCAGTTTCTTAGCTTCTTGGTAAAAGTACCTAGGCTTTCCCCTC	TTTCATAATCCCAAAATGCCATAAATTATATTCTCAAGAGAAAACTGTTCACTCTAGTCTTCCAACTTCAGTGGTAGCCTGGATATCTGAAATTATTATTTTTTTAACAGCTTCAAATTTCCAGTTCCAGTTTCTTAGCTTCTTGGTAAAAGTACCTAGGCTTTCCCCTC
experimental_18650	11:102502798	x	x	x	TTTTACCATAAGGAAGTGCTTTCTCTTCTCCCCATTATTGCTTGTTTATATCAGTACAGACTCATGAGTTTTTATTTCATTCAATGGACCACAATCCATTACTATCATTATGGATTTTGATGCTCAAAGTGTCTTAGATTAACCCAGAGGGGGCTCCAACAAGCTGGATC	TTTTACCGTAAGGAAGCGCTTTCTCTTCTCCCCATTATTGCTTGTTTATATCAGTACAGACTCATGAGTTTTTATTTCATTCAAAGGACCACAATCCATTACTATCATTATGGATTTTGATGCTCAAAGTGTCTTAGATTAACCCAGAGGGGGCTCCAACAAGCTGGATC
experimental_18652	11:102504104	x	-1.67604	x	GTGGCTACTCTAAGCAGACAGTATAGTAGGTGGCCACTTCATAGTCCCTGTGGGGAGAGATTCAAGCGGAGATTGCAGGAAACCTTTGAATATATCTTAAAACAAAATCTGAGCTGACGATAAAAATTAAGGTTTCATCAGCACATATGTGATCTTTATATTCCCATTAA	GTGGCTACTCTAAGCAGACAGTATAGTAGGTGGCCACTTCATAGTCCCTGTGGGGAGAGATTCAAGCGGAGATTGCAGGAAACCCTTGAATATATCTTAAAACAAAATCTGAGCTGACGATAAAAATTAAGGTTTCATCAGCACATATGTGATCTTTATATTCCCATTAA
experimental_18656	11:102504471	x	x	x	CCCTTTCTCTTTCTTTCTCTCATCTCTGCTTCATTCTCTTCTACTGCCACCTGGCATTTCCACTGAGCAGGGAACATGACCACAAACGATTCATGAACCTTACTTCTCCATCCCCAGAAAGAGCCCAATCTCTAATCCCAAATTCAGTAATACTGGGAAACCAGTCTAAT	CCCTTTCTCTTTCTTTCTCTCATCTCTGCTTCATTCTCTTCTACTGCCACCTGGCATTTCCACTGAGCAGGGAACATGACCACAGACGATTCATGAACCTTACTTCTCCATCCCCAGAAAGAGCCCAATCTCTAATCCCAAATTCAGTAATACTGGGAAACCAGTCTAAT
experimental_18659	11:102509835	x	x	x	CCTGGGGAGAGGTAAATTCTCTTCAGTTGAGGCAATTCAAAATAAATTCTTTAGTCCAGCGTGGGGAACATCTAGACATTGTACCATAGCATCCACTGCATCCACAAATACTATGGGCTAGGTGGATTGGACTCCATTATTACTCAGTGTAGTCACTAGGGAGAGTACAT	CCTGGGGAGAGGTAAATTCTCTTCAGTTGAGGCAATTCAAAATAAATTCTTTAGTCCAGCGTGGGGAACATCTAGACATTGTACCCTAGCATCCACTGCATCCACAAATACTATGGGCTAGGTGGATTGGACTCCATTATTACTCAGTGTAGTCACTAGGGAGAGTACAT
experimental_18664	11:102511736	x	x	x	GAATGAAAGTTTACAAATATCCCAGTTATTTATTCACTTAACGAAGGGCCACATGCCTGGATCCAATGCTGTTGTAGTAAACATTGACCCAGCCCTGTCCAGGTCACTAGGTGATCCGAGAGACAGTCGTTCAAAAGTGCAATTACAAAACAGGGGTCAAGGGTCATTGT	GAATGAAAGTTTACAAATATCCCAGTTATTTATTCACTTAACGAAGGGCCACATGCCTGGATCCAATGCTGTTGTAGTAAACATTAACCCAGCCCTGTCCAGGTCACTAGGTGATCCGAGAGACAGTCGTTCAAAAGTGCAATTACAAAACAGGGGTCAAGGGTCATTGT
experimental_18670	11:102517647	x	x	x	GAGGTTTTGCTGTGTTGCCCAGGCCAGTCTCAAACTCCTGAGCTCAAGCAATCCTCCCGCCTCAGCCTCTCGAAGTACTGAGATTACAGGTGTGACCTATCACACCCAGCACTTTTTTGCTTACTATTGCTTTGCTATATAATTTCAAACCAGGAAGTATGATACCTCCA	GAGGTTTTGCTGTGTTGCCCAGGCCAGTCTCAAACTCCTGAGCTCAAGCAATCCTCCCGCCTCAGCCTCTCGAAGTACTGAGATTGCAGGTGTGACCTATCACACCCAGCACTTTTTTGCTTACTATTGCTTTGCTATATAATTTCAAACCAGGAAGTATGATACCTCCA
experimental_18672	11:102517747	0.373041	0.231691	x	CACACCCAGCACTTTTTTGCTTACTATTGCTTTGCTATATAATTTCAAACCAGGAAGTATGATACCTCCAACTTTGCTTTTGTTTCGTAGTACTGCTTTGGCTATTTGGATTTTTTTTGTATGTGGTTCCGTACAAATTTTAGGATTGTTTTTTCTATTTCTGTGAAAAA	CACACCCAGCACTTTTTTGCTTACTATTGCTTTGCTATATAATTTCAAACCAGGAAGTATGATACCTCCAACTTTGCTTTTGTTTTGTAGTACTGCTTTGGCTATTTGGATTTTTTTTGTATGTGGTTCCGTACAAATTTTAGGATTGTTTTTTCTATTTCTGTGAAAAA
experimental_18674	11:102525928	x	x	x	CCACAAAAGTCACAATACTCTGCAGCCTAGACTTAAAAGTCTTTTGTTCAGGTTGTAGCAGTTAAAAGCCAACTACCCAGCTACAAAAACCTCTGTGCAGGGAGCAAGCTCCCAAAAGAAAGGAACTTCTCCTTCCAAATTCACCAATTAGTGAGAAAATGGGCAGATCA	CCACAAAAGTCACAATACTCTGCAGCCTAGACTTAAAAGTCTTTTGTTCAGGTTGTAGCAGTTAAAAGCCAACTACCCAGCTACAGAAACCTCTGTGCAGGGAGCAAGCTCCCAAAAGAAAGGAACTTCTCCTTCCAAATTCACCAATTAGTGAGAAAATGGGCAGATCA
experimental_18676	11:102534171	1.68117	1.84563	x	AGTCCTTTTAATTTATAAGTTAAGTGATTACTTTATTCTTGTGAAGTGCATATAAGTAAAAACAGGCTAAGTAACATGGCTTAGTACCATGTACTGTGGAATATATAATATTTTTACTAATTACTGTGGAATATCTGATATTTTTAGGTGAAATGTGGACAAACATTTAA	AGTCCTTTTAATTTATAAGTTAAGTGATTACTTTATTCTTGTGAAGTGCATATAAGTAAAAACAGGCTAAGTAACATGGCTTAGTGCCATGTACTGTGGAATATATAATATTTTTACTAATTACTGTGGAATATCTGATATTTTTAGGTGAAATGTGGACAAACATTTAA
experimental_18677	11:102550083	0.436134	0.295001	x	TTACAAGAAGCATAGTGCTGGCATCTGCTCAGTTTCCACGGAGGCCTCAGGAAGCTTACAAGCATGGCAGAAGGCAAAGGGGGAGCAGGGACGTCACATGGCCAGAGAAGGAGCAAGAGAGAGAGTAGGAGGAGGGTGGCGGGGTGAGGTGCCACACACTTTTAAACAAC	TTACAAGAAGCATAGTGCTGGCATCTGCTCAGTTTCCACGGAGGCCTCAGGAAGCTTACAAGCATGGCAGAAGGCAAAGGGGGAGTAGGGACGTCACATGGCCAGAGAAGGAGCAAGAGAGAGAGTAGGAGGAGGGTGGCGGGGTGAGGTGCCACACACTTTTAAACAAC
experimental_18679	11:102550377	x	x	x	TGGACGTGGGTAAATATCCAAACTATATCATCAGTCAGTGCTCCTTTCAATTGCCTCAGGGGAATGCAAGAAAGAGCTAAGAGGAAGTTACTACCAGTGTGATGAGAAAGCTGTGAAGTACTGAAATATGGAATAAGAAAAGGAGGGCCCAGCAGTCCAAATTCAAGTCC	TGGACGTGGGTAAATATCCAAACTATATCATCAGTCAGTGCTCCTTTCAATTGCCTCAGGGGAATGCAAGAAAGAGCTAAGAGGAGGTTACTACCAGTGTGATGAGAAAGCTGTGAAGTACTGAAATATGGAATAAGAAAAGGAGGGCCCAGCAGTCCAAATTCAAGTCC
experimental_18685	11:102557130	-0.579609	x	x	TTTGCCAAAGGATATTAATAAGATTTTTCCCTCTAATTGTTTGATGGGGAGCATTAGAAACTCCATAAGATTTTGGATTTTGGAAATCAAGTTTATTTAAATCTTAAAGGATGAGTGATATCACCTACTTTTTGAGTTATAAATCTTTAATATAATTCTAATATTCAACA	TTTGCCAAAGGATATTAATAAGATTTTTCCCTCTAATTGTTTGATGGGGAGCATTAGAAACTCCATAAGATTTTGGATTTTGGAAGTCAAGTTTATTTAAATCTTAAAGGATGAGTGATATCACCTACTTTTTGAGTTATAAATCTTTAATATAATTCTAATATTCAACA
experimental_18687	11:102566412	x	x	x	TTTTTATAGCAAAATACCAAGACATACACCATTGACAAAGATATAGGGGCAAAAGGAAAGAATATTTGAAATTGGACTCCTTTCACCCATGAATATATCGCGTTACAATCACATGTTATCACCACCATTCTCTGACCAGCAGAGGCCAAGAGCTACCCACCATGAATGTC	TTTTTATAGCAAAATACCAAGACATACACCATTGACAAAGATATAGGGGCAAAAGGAAAGAATATTTGAAATTGGACTCCTTTCTCCCATGAATATATCGCGTTACAATCACATGTTATCACCACCATTCTCTGACCAGCAGAGGCCAAGAGCTACCCACCATGAATGTC
experimental_18726	11:110842258	0.800341	x	x	CTTATCTTATCCTCTTGAAGCAAAACATCTTGGCCCACATTTAAAAAAAATAGGTATATAAGTCTCTTCTGCTTGTGTAAGCAAAAGCATGTAAATAGAATACTTATGCAGAAAAAAATGAGGTTAGTTTTTGCATCTGTTCATGGTGTCACCATGTATTCTGCCTTCAA	CTTATCTTATCCTCTTGAAGCAAAACATCTTGGCCCACATTTAAAAAAAATAGGTATATAAGTCTCTTCTGCTTGTGTAAGCAAATGCATGTAAATAGAATACTTATGCAGAAAAAAATGAGGTTAGTTTTTGCATCTGTTCATGGTGTCACCATGTATTCTGCCTTCAA
experimental_18761	11:110902492	x	x	x	CTTCTTTCCTTTATAAATTACCGAGTCTCAGGTGTTTCTTTAGAGCAGTGTGAAAATGGACGAATACAATGACAAACCTGCACTTGTACCCCTGAATTAAAAAGTTAAATAATAGTAATAATAATAATAAAATCCATATATGACAAACCCACAGCTAATATAATATTGAA	CTTCTTTCCTTTATAAATTACCGAGTCTCAGGTGTTTCTTTAGAGCAGTGTGAAAATGGACGAATACAATGACAAACCTGCACTTTTACCCCTGAATTAAAAAGTTAAATAATAGTAATAATAATAATAAAATCCATATATGACAAACCCACAGCTAATATAATATTGAA
experimental_18771	11:110919289	x	x	x	ACATGGTGACTGAATCACAAAGTTGTGATGCATTCAGGAACAACTGAGGTTCATCTGGACGCAGGGAGTTTGAAGTTTAACCGTCAAGCTGAGACATTGTAGCTTGGGCCTTACGGGCTCCTGTGACTGCAGTAGTACCCACAGGTTGCCTTTATAATGAAGTGGGGCTG	ACATGGTGACTGAATCACAAAGTTGTGATGCATTCAGGAACAACTGAGGTTCATCTGGACGCAGGGAGTTTGAAGTTTAACCGTTAAGCTGAGACATTGTAGCTTGGGCCTTACGGGCTCCTGTGACTGCAGTAGTACCCACAGGTTGCCTTTATAATGAAGTGGGGCTG
experimental_18793	11:112014136	-0.812151	x	x	CCAGCCTGACCAACATGGTGAAACCTCATCTCTACTAAAAATACAAAAAATTAGCTGAGTGTAGTGACGCATGCCCTCAATCCCAGCTACTCAAGAGGCTGAGGCAGGAGAATCACTTGCACTCCGGAGGTAGAGGTTGTGGTGAGCCGAGATTGCACCATTGCGCTCTA	CCAGCCTGACCAACATGGTGAAACCTCATCTCTACTAAAAATACAAAAAATTAGCTGAGTGTAGTGACGCATGCCCTCAATCCCGGCTACTCAAGAGGCTGAGGCAGGAGAATCACTTGCACTCCGGAGGTAGAGGTTGTGGTGAGCCGAGATTGCACCATTGCGCTCTA
experimental_18794	11:112014986	x	x	x	GGCAGGGGGATTGCTTGAGCCCAGGAATTCAAGGCTGCAGTGAGCTATGATTTCACCACTGCACTTCTGGCTGGGCAACAGAGCGAGACCCTGTCTCAAAGCAAAAAGAAAAAGAAACTAGAACTAGCCTAAGTTTGTGGGAGGAGGTCATCATCGTCTTTAGCCGTGAA	GGCAGGGGGATTGCTTGAGCCCAGGAATTCAAGGCTGCAGTGAGCTATGATTTCACCACTGCACTTCTGGCTGGGCAACAGAGCAAGACCCTGTCTCAAAGCAAAAAGAAAAAGAAACTAGAACTAGCCTAAGTTTGTGGGAGGAGGTCATCATCGTCTTTAGCCGTGAA
experimental_18795	11:112016871	-0.592424	-0.377133	x	CTAAGAGGGATTTGCTTTGAGAGGTTACTGTCAGTGTCTGTTTCATATATATACATATACATGTATATATGTATCTATATCCAGGCTTGGCCAGGGTTCCCTCAGACTTTCCAGTGCACTTGGGAGATGTTAGGTCAATATCAACTTTCCCTGGATTCAGATTCAACCCC	CTAAGAGGGATTTGCTTTGAGAGGTTACTGTCAGTGTCTGTTTCATATATATACATATACATGTATATATGTATCTATATCCAGCCTTGGCCAGGGTTCCCTCAGACTTTCCAGTGCACTTGGGAGATGTTAGGTCAATATCAACTTTCCCTGGATTCAGATTCAACCCC
experimental_18800	11:112022848	x	x	x	GTACCATTCAGTGAAATAGGAAACACAGGAGGAAGAGCAGGTTTTGGTGTATACAAAGAGGAGGATGGATGACGCATTTCGTTTTGGATCTGAGATGTCTGTGGAACGTCCTAGTGGAGATGTCCAAAAACTCTTCTACATGTGGTTCTGAGTTCAGGACAAAGATTTGG	GTACCATTCAGTGAAATAGGAAACACAGGAGGAAGAGCAGGTTTTGGTGTATACAAAGAGGAGGATGGATGACGCATTTCGTTTCGGATCTGAGATGTCTGTGGAACGTCCTAGTGGAGATGTCCAAAAACTCTTCTACATGTGGTTCTGAGTTCAGGACAAAGATTTGG
experimental_18813	11:112575943	-0.855849	-0.832719	x	TCTACTTATTGATTAGACATGAGAGGTGGGCCAAGAAAAGGTGAATTTCAGAATGATGATATGTGTGTCACCAGCTATGGAGAGAGGAAGAATAAAGAATTACAACCATCTGGAGCCAGATCTGTCTCCAGTTGGAAAGCTGGAGCATCTGTTGGCACTGGAATGTCCAA	TCTACTTATTGATTAGACATGAGAGGTGGGCCAAGAAAAGGTGAATTTCAGAATGATGATATGTGTGTCACCAGCTATGGAGAGATGAAGAATAAAGAATTACAACCATCTGGAGCCAGATCTGTCTCCAGTTGGAAAGCTGGAGCATCTGTTGGCACTGGAATGTCCAA
experimental_18814	11:112576543	x	x	x	GAGTGACAATACTCTAACCAGCTTTGTTAGCCTCCTGTTGCACTGGTCCCTGAAGCTACCAACAAGGTATGCATGAGGTTCACTCTAAGTCAGAAGGTTAACTTGACAAGCTCAATGAATCTCAGTATTCACCTCACAACAGAATTATCTGGGAAGTTGTCTTAGTCCAT	GAGTGACAATACTCTAACCAGCTTTGTTAGCCTCCTGTTGCACTGGTCCCTGAAGCTACCAACAAGGTATGCATGAGGTTCACTCAAAGTCAGAAGGTTAACTTGACAAGCTCAATGAATCTCAGTATTCACCTCACAACAGAATTATCTGGGAAGTTGTCTTAGTCCAT
experimental_18826	11:11306199	x	x	x	GAGCTCACCATGCTTAAAGCCAAAGACCCACTGGGCTGCTTGCCCATGGAAAATTAATTAAAAAAGAAAGTGGAATGGGAATTCCAAAATAAGCAGAGAAGTATTTGGAATACACGAGCTAGTACACACACAGCGTCCTTGTGAACTCCTTGATTGCAAAAGTAAGACCA	GAGCTCACCATGCTTAAAGCCAAAGACCCACTGGGCTGCTTGCCCATGGAAAATTAATTAAAAAAGAAAGTGGAATGGGAATTCTAAAATAAGCAGAGAAGTATTTGGAATACACGAGCTAGTACACACACAGCGTCCTTGTGAACTCCTTGATTGCAAAAGTAAGACCA
experimental_18916	11:11575213	-0.500321	-0.538466	x	GAAAATGCCTTCAAAACTCACTGAAGGAGAAATGGGAAAGCCCCTGGGAAGGCCCTTTATGGAAAGGAGAAGTGTGGAGAGGACTGAGAAGCACCAAGCTCCCCCCCAGCACCCCCACAATTCCCACCCGATGGCAGACACTGCTAACCAGCTGCCCCCGGGAGCCCTTC	GAAAATGCCTTCAAAACTCACTGAAGGAGAAATGGGAAAGCCCCTGGGAAGGCCCTTTATGGAAAGGAGAAGTGTGGAGAGGACTAAGAAGCACCAAGCTCCCCCCCAGCACCCCCACAATTCCCACCCGATGGCAGACACTGCTAACCAGCTGCCCCCGGGAGCCCTTC
experimental_18958	11:11589168	x	x	x	TCCTGCTTCCCTGAAAAGCATAGTCTTAAAGCATTGTTCGTCAGCGGTGCTTCTTGGGCCCCTCTGGGCCCCAAACCCAGCCAGCCCCACCAGGAGATGCCCATCACTGCCTCTGCAAGCCAGCTCAGGTGCATATCCTCTTATGGAGGAGAAAAATGCAAACAGAAGTT	TCCTGCTTCCCTGAAAAGCATAGTCTTAAAGCATTGTTCGTCAGCGGTGCTTCTTGGGCCCCTCTGGGCCCCAAACCCAGCCAGCTCCACCAGGAGATGCCCATCACTGCCTCTGCAAGCCAGCTCAGGTGCATATCCTCTTATGGAGGAGAAAAATGCAAACAGAAGTT
experimental_19011	11:11635216	1.11364	1.28464	x	ACATCAAGGACCCCTGGGCTCAAGCATTGCATTACAGATGGAGCTGACTCTAACCCCAAAGGCAAGTGAGATTCAATAACAATTGTAGGAGCCATGAAATGACCACATCCCTGCCAAATCCAAGGCAGAAGCTCCACCCTTCAAGAGACATTCCAGGCCAGCATAAACAG	ACATCAAGGACCCCTGGGCTCAAGCATTGCATTACAGATGGAGCTGACTCTAACCCCAAAGGCAAGTGAGATTCAATAACAATTGGAGGAGCCATGAAATGACCACATCCCTGCCAAATCCAAGGCAGAAGCTCCACCCTTCAAGAGACATTCCAGGCCAGCATAAACAG
experimental_19059	11:11670143	0.361934	x	x	ATTTCTACATAGTGGGGCTGAGGTGGAGAGGCCTGGAGTAAGGGAATGTTTTTTATTTTATCTTAAATCTCTTGGATATATTTAATGTTTCAAATTATACACATATATTATTTACTGGTGAAGTATATTTAATTAAAAATGATTATATAGAAAATTCACTTCCAGATATG	ATTTCTACATAGTGGGGCTGAGGTGGAGAGGCCTGGAGTAAGGGAATGTTTTTTATTTTATCTTAAATCTCTTGGATATATTTAACGTTTCAAATTATACACATATATTATTTACTGGTGAAGTATATTTAATTAAAAATGATTATATAGAAAATTCACTTCCAGATATG
experimental_19102	11:117806283	x	-0.628215	x	CTACGAGGAATCATTATCTCCATTTGGTGGATGAGGAAACTGAGGTTCTGAGATGGCCATTAGCTTGCTCAAGGAACATAGAGGCGGTACACGGCAGAGCTGTGATTCCACAGCTGTCTGACCGTAAAGTCCCTTCTACAAACCACTCCACACTCACCGCTCTGAATGTC	CTACGAGGAATCATTATCTCCATTTGGTGGATGAGGAAACTGAGGTTCTGAGATGGCCATTAGCTTGCTCAAGGAACATAGAGGTGGTACACGGCAGAGCTGTGATTCCACAGCTGTCTGACCGTAAAGTCCCTTCTACAAACCACTCCACACTCACCGCTCTGAATGTC
experimental_19127	11:117824158	x	x	x	TTTCCAGTGACAGTGTCATTGGTAATTAGTATATGACATCTTGCTTCCAACAAATGTCAATTGAGATGGGACTGTTGATTTGGTGATATCACAGCATGGAGCAGCTCTAAATGTCAGAGATGTGACACATTACATGTGATAGGCCCAGGGCCCTCTCTCAGTCATGCTGG	TTTCCAGTGACAGTGTCATTGGTAATTAGTATATGACATCTTGCTTCCAACAAATGTCAATTGAGATGGGACTGTTGATTTGGTGGTATCACAGCATGGAGCAGCTCTAAATGTCAGAGATGTGACACATTACATGTGATAGGCCCAGGGCCCTCTCTCAGTCATGCTGG
experimental_19132	11:117848129	-0.254786	x	x	GAAGACACGACTGTGTCTTGAAATGACACGAGATATTTCTGTCAATGTTCTGTTCTTCACTTCTTGCATCCCAAGTTCACAAAGCAATGACAATGGACTAAGTTCATGGACCAGGTCCACAGCCTTCCTGACGAGGTGATTTTCTTAAAATAATTCTGGGGGAGGGAGGT	GAAGACACGACTGTGTCTTGAAATGACACGAGATATTTCTGTCAATGTTCTGTTCTTCACTTCTTGCATCCCAAGTTCACAAAGCCATGACAATGGACTAAGTTCATGGACCAGGTCCACAGCCTTCCTGACGAGGTGATTTTCTTAAAATAATTCTGGGGGAGGGAGGT
experimental_19171	11:117865381	2.98155	2.41413	x	TGCTGTCCAATAAGAGTTGCTTGTTACAGTCTCCTCTGTGCACACTCTATCTCCCCAGCCAGGATGCAAGATCCTCCTAGGCAAGACCGTGGCCTCCATGTCCTCTATTATCTCCCTCCCCCTACAGCCCCGGCACCTGACTGACAGCCTGGAGCAGTATTTGCTGACTT	TGCTGTCCAATAAGAGTTGCTTGTTACAGTCTCCTCTGTGCACACTCTATCTCCCCAGCCAGGATGCAAGATCCTCCTAGGCAAAACCGTGGCCTCCATGTCCTCTATTATCTCCCTCCCCCTACAGCCCCGGCACCTGACTGACAGCCTGGAGCAGTATTTGCTGACTT
experimental_19207	11:117888685	1.55308	1.83755	x	CTTGTTTCTTCTCTCACCTCCTGGTATGGTTTGGCTGTGTCTTCACCCAGATCTCATCTTGAATTGTAGTTCCCATAATCCCCATGTGTTGTGGGAAGGACCTGGTGGGAGGTGATTTAATCATGGGGGTGGGTACCCTCTTGCTGTTCTCCTGATAGTTAGTAAGTTCT	CTTGTTTCTTCTCTCACCTCCTGGTATGGTTTGGCTGTGTCTTCACCCAGATCTCATCTTGAATTGTAGTTCCCATAATCCCCACGTGTTGTGGGAAGGACCTGGTGGGAGGTGATTTAATCATGGGGGTGGGTACCCTCTTGCTGTTCTCCTGATAGTTAGTAAGTTCT
experimental_19222	11:117997374	0.379524	0.460563	x	TGTTTAGGGGCAAGCAGAGCAAAGACTTTTCATACAAAGTGGGAAAGAACTGCAATAGAGGCATGTGTCACTGCAGCAAACAGGCACATACCCATTCCAGGGAGGTGTTTCCAGCTAGAGGGCTCAGCACATACAAAGGAACAAGTACCAAGAAGCTGGGTTCGGCACGT	TGTTTAGGGGCAAGCAGAGCAAAGACTTTTCATACAAAGTGGGAAAGAACTGCAATAGAGGCATGTGTCACTGCAGCAAACAGGCGCATACCCATTCCAGGGAGGTGTTTCCAGCTAGAGGGCTCAGCACATACAAAGGAACAAGTACCAAGAAGCTGGGTTCGGCACGT
experimental_19240	11:11837252	x	x	x	CACTATAAACTTTGCTTTAGGAAATTTTGAAAAATATATGCGATATAATATTAAGTAAAAAGTTAAAGAAGACATTCTGTGATTACCATGACTTAAAAACTATAAAGATAATGTAAAAATGAAAATAATTCTAATACATGGTTGAAATGCAAATCAATTTTTCCCTACAT	CACTATAAACTTTGCTTTAGGAAATTTTGAAAAATATATGCGATATAATATTAAGTAAAAAGTTAAAGAAGACATTCTGTGATTAACATGACTTAAAAACTATAAAGATAATGTAAAAATGAAAATAATTCTAATACATGGTTGAAATGCAAATCAATTTTTCCCTACAT
experimental_19248	11:11852144	x	x	x	AAAAATGAAAGTTTTTATATACTGAGCATCTATAATGTGTCAGTCATTATGTTAACCAGTTTTCATACATTATTTCTTTTAATTTGTTGTCTTCGAATTATTTTAAAAGAATTAAAAGAACACAGTATGATTTAATGTGAAAACGAAAAAGAGAAGATTCCAGCTGGGCA	AAAAATGAAAGTTTTTATATACTGAGCATCTATAATGTGTCAGTCATTATGTTAACCAGTTTTCATACATTATTTCTTTTAATTTTTTGTCTTCGAATTATTTTAAAAGAATTAAAAGAACACAGTATGATTTAATGTGAAAACGAAAAAGAGAAGATTCCAGCTGGGCA
experimental_19254	11:11856896	x	x	x	CTCCAAAGCCACATTACACTGACTAAAGATTTTCTCCTTAACCTTATTAAAACATAGTCATGGTGAAATTTTCCTTTCATTTTTATAATACACATTTAACCTTCTATTTTCACTGGTTCTTAAATTGTATAATGTGACTTTGACTACATGCTTAGACTTGTGCAGTGAAG	CTCCAAAGCCACATTACACTGACTAAAGATTTTCTCCTTAACCTTATTAAAACATAGTCATGGTGAAATTTTCCTTTCATTTTTACAATACACATTTAACCTTCTATTTTCACTGGTTCTTAAATTGTATAATGTGACTTTGACTACATGCTTAGACTTGTGCAGTGAAG
experimental_19270	11:11868347	x	x	x	TCATTTTAAAAGAATCACTAAAATCAAGAATGACAATTGCAGCACATTTCCTCAGGTAATTTAATTAGGAGAAATAAAATTAAAAGAATATGCATTTGACATGTTCCATAATAGATACTGATGAATGGATTTTATAAGAAGTCAGACAATAGAAATAAAAATAAGTTGTT	TCATTTTAAAAGAATCACTAAAATCAAGAATGACAATTGCAGCACATTTCCTCAGGTAATTTAATTAGGAGAAATAAAATTAAACGAATATGCATTTGACATGTTCCATAATAGATACTGATGAATGGATTTTATAAGAAGTCAGACAATAGAAATAAAAATAAGTTGTT
experimental_19285	11:11951933	x	x	x	TTATGTGTTAATGCTTTTACACTATAATAACATAGTTGAGTAGTTGCAGCACAGACCATATGGCCTGCAAAGCCTGTGATTTTTACTATTTGGTCCTTGCTGGAAACAACTTGCTGGCCCCTGACTTAACTGTTGTATGTAGACATTCCAATACACAGTTTTGTTAAAGA	TTATGTGTTAATGCTTTTACACTATAATAACATAGTTGAGTAGTTGCAGCACAGACCATATGGCCTGCAAAGCCTGTGATTTTTAGTATTTGGTCCTTGCTGGAAACAACTTGCTGGCCCCTGACTTAACTGTTGTATGTAGACATTCCAATACACAGTTTTGTTAAAGA
experimental_19353	11:119915761	2.91266	2.84797	x	GAGGTCCCAGGCTTTTAAACAACCTGATCTCGTGTGAAATAATTGAGTGAGAGCTCTCTTATCACCATGGGGATGGTGTTAAACCATGCATGAGGGATCTGTATTCATGACCCAATCACCTCCCACCAGGCCCTGCCTCCAACACTGGGAATCACATTTCAACATGAGAT	GAGGTCCCAGGCTTTTAAACAACCTGATCTCGTGTGAAATAATTGAGTGAGAGCTCTCTTATCACCATGGGGATGGTGTTAAACCGTGCATGAGGGATCTGTATTCATGACCCAATCACCTCCCACCAGGCCCTGCCTCCAACACTGGGAATCACATTTCAACATGAGAT
experimental_19383	11:11998838	0.258934	x	x	GGAACAAGCTTTTCCAGGGACCGACAAAGAGAGAAGGCTCCCAGAGGAGCTCTGGAGGTGGGAGCTGTCTGTATATATTGGAAGGAGAAGAGGGAGGATAGGAGGAGAGAGAGAACTCCAGGACTCTTTCCTGATTAAGGAAGGCATGACAGGCACTAAAGGGTTAGGAG	GGAACAAGCTTTTCCAGGGACCGACAAAGAGAGAAGGCTCCCAGAGGAGCTCTGGAGGTGGGAGCTGTCTGTATATATTGGAAGAAGAAGAGGGAGGATAGGAGGAGAGAGAGAACTCCAGGACTCTTTCCTGATTAAGGAAGGCATGACAGGCACTAAAGGGTTAGGAG
experimental_19417	11:120034168	-0.50469	-0.449311	x	GGCTAGCAAATCTGAAATCTGTAGAGTAGGGTGGGCTGGCAGGCTGGAAACTCTCTAGCAGGAGCTGAGGCTATAGTCAGTCCACAGGCAGAATTTCTTTCCCTGGGAAACCTCAATTTTGCTCTTAAGGCCTTTCAACTTACTGGATGAAGTCTACTCAGATTATTAAG	GGCTAGCAAATCTGAAATCTGTAGAGTAGGGTGGGCTGGCAGGCTGGAAACTCTCTAGCAGGAGCTGAGGCTATAGTCAGTCCACGGGCAGAATTTCTTTCCCTGGGAAACCTCAATTTTGCTCTTAAGGCCTTTCAACTTACTGGATGAAATCTACTCAGATTATTAAG
experimental_19450	11:120045348	x	x	x	AATATCTATCATTAGGGGATGGAGCAAATAAATTGTGGTACCCATACTATATAACACCAGGCAAAGAATGAAGTAGATTTATAAGCATATACAAATGCAGTCGATTTATGTAAGGATCTGCAGGATATATTGTTAAAAACAAGTCATATATGGAACAGTGGAGATACTAT	AATATCTATCATTAGGGGATGGAGCAAATAAATTGTGGTACCCATACTATATAACACCAGGCAAAGAATGAAGTAGATTTATAAGTATATACAAATGCAGTCGATTTATGTAAGGATCTGCAGGATATATTGTTAAAAACAAGTCATATATGGAACAGTGGAGATACTAT
experimental_19509	11:120165302	x	x	x	TTCTCACATTAGAAGTCAATGGGATCCAACAGAAGTCTCTCTATCTCATCTTCCAGATCCACAACCAACACCCAGTTGCCTGGAAAGCTTCCAACCTTTTCCCCTTAACAGCTGTAAAAAGGGATTTTTGTAAATTCAGGAAGGCTTTATTTCTTAATTTCTTCATTTCT	TTCTCACATTAGAAGTCAATGGGATCCAACAGAAGTCTCTCTATCTCATCTTCCAGATCCACAACCAACACCCAGTTGCCTGGAATGCTTCCAACCTTTTCCCCTTAACAGCTGTAAAAAGGGATTTTTGTAAATTCAGGAAGGCTTTATTTCTTAATTTCTTCATTTCT
experimental_19522	11:120167057	x	x	x	TATGTCTTTTGTTCAATTAATGTTCTTTGGGTTTTCACTATGTGAAAGGCACCATATTTAGGACATTAGCTCCCTCCTCAGTCTCAAATGTTAGTAGGATCTTCCTAATTGTCCAACCAAAGATAATTCTTTTTTCATTTTATCTAACTTTTATTTTAAGTTCAGGGGTA	TATGTCTTTTGTTCAATTAATGTTCTTTGGGTTTTCACTATGTGAAAGGCACCATATTTAGGACATTAGCTCCCTCCTCAGTCTCGAATGTTAGTAGGATCTTCCTAATTGTCCAACCAAAGATAATTCTTTTTTCATTTTATCTAACTTTTATTTTAAGTTCAGGGGTA
experimental_19560	11:120178347	-0.523065	-0.56085	x	AGCAGGTGTGAGGTGCGGAGGGGCTGGTGCCAAGGGGCCTGGGCCGTGTCTGCTCTCCCTACCTGTGTGAGGTAGCCCACCCGTGCCCACCCGAAGGTGCTGCTCACATCTTGAAACCTCTTCTCCAGAGTCAGGCGGATGTTGGTCTCGATGCTGGTCCGTTTCTTTCT	AGCAGGTGTGAGGTGCGAAGGGGCTGGTGCCAAGGGGCCTGGGCCGTGTCTGCTCTCCCTACCTGTGTGAGGTAGCCCACCCGTTCCCACCCGAAGGTGCTGCTCACATCTTGAAACCTCTTCTCCAGAGTCAGGCGGATGTTGGTCTCGATGCTGGTCCGTTTCTTTCT
experimental_19565	11:120178414	-1.01595	-0.964436	x	GGGCAGCTTTGCACTCCAATACCTGGGCGCCTGGAGTGGGATAATGTGTTTTCTGATCGTGTCCCAGAGCAGGTGTGAGGTGCGGAGGGGCTGGTGCCAAGGGGCCTGGGCCGTGTCTGCTCTCCCTACCTGTGTGAGGTAGCCCACCCGTGCCCACCCGAAGGTGCTGC	GGGCAGCTTTGCACTCCAATACCTGGGCGCCTGGAGTGGGATAATGTGTTTTCTGATCGTGTCCCAGAGCAGGTGTGAGGTGCGAAGGGGCTGGTGCCAAGGGGCCTGGGCCGTGTCTGCTCTCCCTACCTGTGTGAGGTAGCCCACCCGTGCCCACCCGAAGGTGCTGC
experimental_19633	11:122635961	x	x	x	CTCTCCTTAGGCACAATCATGGAGCTCTACTCCAGACCCTTGGTGCCTTCCAGGCTGGAATGGGGCTTCTTGGCATTAGAGGAAGTTGAGGATATTGAAAATTTCACTGCCTCTCTGTCTTAGGGCCTGTGCCCCTGACATTTACCTTGGCTAAATCAGCAGAGGCTTTC	CTCTCCTTAGGCACAATCATGGAGCTCTACTCCAGACCCTTGGTGCCTTCCAGGCTGGAATGGGGCTTCTTGGCATTAGAGGAACTTGAGGATATTGAAAATTTCACTGCCTCTCTGTCTTAGGGCCTGTGCCCCTGACATTTACCTTGGCTAAATCAGCAGAGGCTTTC
experimental_19685	11:127210286	-0.817687	x	x	CATTCGCATAAACAGATACTGTGTCTGAGTTTCTGTGATTTCTAATATTATTGCAAAAACAACTAGCACAGTGTCTGTGTATGTAGTGGGTGCACAATGGATACTATAATAATATTAGTATTGTTAGTACTGACAGTTATTAGTGTTATGTGCATGGTAAAAGCAAGAGA	CATTCGCATAAACAGATACTGTGTCTGAGTTTCTGTGATTTCTAATATTATTGCAAAAACAACTAGCACAGTGTCTGTGTATGTACTGGGTGCACAATGGATACTATAATAATATTAGTATTGTTAGTACTGACAGTTATTAGTGTTATGTGCATGGTAAAAGCAAGAGA
experimental_19700	11:127211607	x	x	x	AAGAAACAGATACGTTATGCAAAGATCTCTTCTCATCCCTTCCTTGTGTCTCCCTGGGAAGGGCAGAGAATGAACTGCTTAGCCTGAGATCAACATCTGGGGTTCACACAAGTCACCTGTGGTAGAGTCTCCTTTGTTCACACATATTTAAATACAAGAAAAGCTGTAAA	AAGAAACAGATACGTTATGCAAAGATCTCTTCTCATCCCTTCCTTGTGTCTCCCTGGGAAGGGCAGAGAATGAACTGCTTAGCCTAAGATCAACATCTGGGGTTCACACAAGTCACCTGTGGTAGAGTCTCCTTTGTTCACACATATTTAAATACAAGAAAAGCTGTAAA
experimental_19737	11:12894400	x	x	x	AAAAGGTTATCTAGTGAGGACAAGGGCTCCTGAGTATTTCAGGTCCCGAGCAGAATCCAGCTTGGAAAGCCAGTCCATTACCTGGGCCCCGTAGACTGCAAGCTCACCCAGGGCCAAGGCTGCAAGCACCATACTAAGTACTTGAAGCAGTCCTGAACAAAAGTGTTTTT	AAAAGGTTATCTAGTGAGGACAAGGGCTCCTGAGTATTTCAGGTCCCGAGCAGAATCCAGCTTGGAAAGCCAGTCCATTACCTGGCCCCCGTAGACTGCAAGCTCACCCAGGGCCAAGGCTGCAAGCACCATACTAAGTACTTGAAGCAGTCCTGAACAAAAGTGTTTTT
experimental_19765	11:134455926	-0.39426	-0.379379	x	AATGAGGGTTCTCTGTCCCTGGGTGGGAGGCCCTGGCCAATCACCCAGATGAGATGTCCAGTGGGCCTGGAGCCCAGGGGCTTGAGCTGACGAGATGGAGATGGTGCAGCATCTCAGAGGCAGTGTTCTGCCTGGATCGGGGTGCTTTCTGGGGTGGGAGTGCGTGGGCA	AATGAGGGTTCTCTGTCCCTGGGTGGGAGGCCCTGGCCAATCACCCAGATGAGATGTCCAGTGGGCCTGGAGCCCAGGGGCTTGTGCTGACGAGATGGAGATGGTGCAGCATCTCAGAGGCAGTGTTCTGCCTGGATCGGGGTGCTTTCTGGGGTGGGAGTGCGTGGGCA
experimental_19796	11:18782131	x	x	x	ACCAACCTGAGATTTCAGTGTGTCATGATTAGCTGGCTTTATGCAAGGTCATGAGTATGCTGAAGGCCTGAGTAGGCCATTGCATTTTTGGTAGGAACAACTGGCCTCTTGGGCTGGTGATTCTGAGACCTACTCTTCACCTTAGATCCTGATGTCTTGCAACCTGTCCC	ACCAACCTGAGATTTCAGTGTGTCATGATTAGCTGGCTTTATGCAAGGTCATGAGTATGCTGAAGGCCTGAGTAGGCCATTGCACTTTTGGTAGGAACAACTGGCCTCTTGGGCTGGTGATTCTGAGACCTACTCTTCACCTTAGATCCTGATGTCTTGCAACCTGTCCC
experimental_19830	11:19699600	x	-0.820195	x	CTGGCCACAATCCCAGTATCCTTCTCCTTTGAGGAGAAGAGAATCCATCCCTATTGTCAGGTTGGGGACTGGCCAGAGACCCCTCTCCAGAGGGAGAGGCTGCGCCGCAGGAATAGGAGCGAGGGGATGCTGACCAAGAAGAAAGCCTCCTTCAGAGGGGAGTTGAGTCC	CTGGCCACAATCCCAGTATCCTTCTCCTTTGAGGAGAAGAGAATCCATCCCTATTGTCAGGTTGGGGACTGGCCAGAGACCCCTCCCCAGAGGGAGAGGCTGCGCCCCAGGAATAGGAGCGAGGGGATGCTGACCAAGAAGAAAGCCTCCTTCAGAGGGGAGTTGAGTCC
experimental_19843	11:20300179	1.0341	x	x	CACTGATTAGCATAAAATTGCTCCTTTGTCTCAGCTTCAAGGGAGGACAATGGTGCTGAGACTCCTGGCTGGGGGGAGTCTTCCTTCCTGCACTCTGAGCTCAGCAAGCCACCCCACACACAGACCCCATCCGCACGGGAAACCAGCATCAGCCACACTTTCAACTGTTA	CACTGATTAGCATAAAATTGCTCCTTTGTCTCAGCTTCAAGGGAGGACAATGGTGCTGAGACTCCTGGCTGGGGGGAGTCTTCCATCCTGCACTCTGAGCTCAGCAAGCCACCCCACACACAGACCCCATCCGCACGGGAAACCAGCATCAGCCACACTTTCAACTGTTA
experimental_19873	11:20342320	x	x	x	CAAATGAAAACAATATCTGTACTATGCTAGGTGCTCCTACAAATTTTAACAGGCAAACTATAGGACTGGATAAATAACATAAACAAGAAACTCACATAAGAGGAAATCTAAAAGTCCTAAAACACATGAAAAGAGACTTAACCTCAGTAGTGAGGGACATGCCAAATATA	CAAATGAAAACAATATCTGTACTATGCTAGGTGCTCCTACAAATTTTAACAGGCAAACTATAGGACTGGATAAATAACATAAACAGGAAACTCACATAAGAGGAAATCTAAAAGTCCTAAAACACATGAAAAGAGACTTAACCTCAGTAGTGAGGGACATGCCAAATATA
experimental_19887	11:20409055	8.18867	8.17394	x	TCCGGGCTGCAACATTAACCGTCATCAGCGCGCCTCTTCAGCGCGCACTGCGCCAACCCTGCGGCAGGAGGAGGCGGAGCCCCCGCTCTCGCCCCGCCCCCACCTCACGTGACCCGCACGGCGCCTCGAGGCCGGAAGCGATTGCGAGCCAGCGCGCGCGCTTCGGCGTT	TCCGGGCTGCAACATTAACCGTCATCAGCGCGCCTCTTCAGCGCGCACTGCGCCAACCCTGCGGCAGGAGGAGGCGGAGCCCCCGTTCTCGCCCCGCCCCCACCTCACGTGACCCGCACGGCGCCTCGAGGCCGGAAGCGATTGCGAGCCAGCGCGCGCGCTTCGGCGTT
experimental_19911	11:20446591	x	x	x	TTCTTTCTTTTTTTTTTTTTTTTAAAGACAGGGTCTCACTCTGTTGCCCAGGTTAGAATGCAGTGGTGCAATGACAGCTCACTGTAGCCTCAACCTCTCTCAAGCTCAAGTGATCCTCTCACCTCAGACTCCTGAGTAGCTGGGACTACAGGTGCGTGACACCATGCCTG	TTCTTTCTTTTTTTTTTTTTTTTAAAGACAGGGTCTCACTCTGTTGCCCAGGTTAGAATGCAGTGGTGCAATGACAGCTCACTGCAGCCTCAACCTCTCTCAAGCTCAAGTGATCCTCTCACCTCAGACTCCTGAGTAGCTGGGACTACAGGTGCGTGACACCATGCCTG
experimental_19926	11:20472117	x	-0.469252	x	CCCCAGCTCACTGATTCATTGATACAAAAATAACTGCCTATTAAACAGAGGCTTAGGAACAAAGCTTGTTTATCAATATGTTACGTTAGGAAAATTAAGGATTTGACAGAAACATGTTTTTCTGGATAGAGTACTTCAGTAATATGTAAAATTCTTACAAGTTAGTTCCC	CCCCAGCTCACTGATTCATTGATACAAAAATAACTGCCTATTAAACAGAGGCTTAGGAACAAAGCTTGTTTATCAATATGTTACATTAGGAAAATTAAGGATTTGACAGAAACATGTTTTTCTGGATAGAGTACTTCAGTAATATGTAAAATTCTTACAAGTTAGTTCCC
experimental_19944	11:20505393	x	x	x	AACAACTTCAGAGAAATATTCCCTCATCTGTACAATTAATTACTTCCCACTAATACAATACATATGGTATTAGAAAGGCTTTCATGAAGAAGCCATACTTAAAGTAAAAACCTTAAAGACGAGCAGGGATCAGGGAAAGGAAGAGTATACAAGGCTACGGGTGTCTTTTA	AACAACTTCAGAGAAATATTCCCTCATCTGTACAATTAATTACTTCCCACTAATACAATACATATGGTATTAGAAAGGCTTTCAAGAAGAAGCCATACTTAAAGTAAAAACCTTAAAGACGAGCAGGGATCAGGGAAAGGAAGAGTATACAAGGCTACGGGTGTCTTTTA
experimental_19965	11:20534263	x	x	x	GAAAACCTACTCAGATGAAGTAATAAATTTGTTTTTAGTTGCAGCCAAGAAAGAACAGCTACCTTTTGGAGCAGAGATGACTAATACCATATATAAAGTATTTCTTCATATAACTCATTAATGGTCATGGCAGAGAAGATATAAATGCACAACAGAACACATAGATTTTA	GAAAACCTACTCAGATGAAGTAATAAATTTGTTTTTAGTTGCAGCCAAGAAAGAACAGCTACCTTTTGGAGCAGAGATGACTAATGCCATATATAAAGTATTTCTTCATATAACTCATTAATGGTCATGGCAGAGAAGATATAAATGCACAACAGAACACATAGATTTTA
experimental_20020	11:20582777	x	-0.87869	x	CCAGAAAGAAAAGATCAAACAAACAAAAATCAACAAAAATAAGTCATATACAAAGGTTCAGACATCCATATGGCATCAGACTTAATGGCCACAATGGATGCTAGAAAATAATGGAGTAATGCCTTCAAAATAATGAGGGAAATGATCTCCATATTCAGCCAAACTATAAT	CCAGAAAGAAAAGATCAAACAAACAAAAATCAACAAAAATAAGTCATATACAAAGGTTCAGACATCCATATGGCATCAGACTTAAGGGCCACAATGGATGCTAGAAAATAATGGAGTAATGCCTTCAAAATAATGAGGGAAATGATCTCCATATTCAGCCAAACTATAAT
experimental_20040	11:20602904	x	x	x	TCACAAATGGGTCAGGCAGTGCTTTGTCTTCACTTTGGTGTTCTGGCACCAAACCACCAAGTAGAAAACTCCAGTGAGCCAGGGGGTCTCTTCCCCTAAGATATGGAGGTTTCCTTCGCCTGCTGTGTCTTTTCCCCAGTGCCCCAAAATATTAACCTTCAATCCCTTCA	TCACAAATGGGTCAGGCAGTGCTTTGTCTTCACTTTGGTGTTCTGGCACCAAACCACCAAGTAGAAAACTCCAGTGAGCCAGGGGATCTCTTCCCCTAAGATATGGAGGTTTCCTTCGCCTGCTGTGTCTTTTCCCCAGTGCCCCAAAATATTAACCTTCAATCCCTTCA
experimental_20052	11:20608228	x	x	x	ATAAGCTTAAGAGGGCCGGGCACGGTGGCTCATGCCTGTAATCCCAGCACTTTGGGAGGCCGAGGTGGACAGATCACCTGAGGTCGGGAGTTTAAGACCAGCTTGACCAACATGGAGAAACCTTATCTCTACTAAAAATACAAAATTAGCCAGGCATGGTGGTGCATGCC	ATAAGCTTAAGAGGGCCGGGCACGGTGGCTCATGCCTGTAATCCCAGCACTTTGGGAGGCCGAGGTGGACAGATCACCTGAGGTCAGGAGTTTAAGACCAGCTTGACCAACATGGAGAAACCTTATCTCTACTAAAAATACAAAATTAGCCAGGCATGGTGGTGCATGCC
experimental_20054	11:20615037	x	-0.66771	x	AATCTTATTCACCAACATTGCAGACACATTATCAATTCTCTTGTATTAGAAGTCTCCTATTTCCCATAATAAATATATTTGAGACCTTACAAGATCTGACCTCTTACAAGGCTAGTATCTCCCATTTTGGGGTTCGGGAACTTTCAGCAGATGGATAAACACAGAAGACT	AATCTTATTCACCAACATTGCAGACACATTATCAATTCTCTTGTATTAGAAGTCTCCTATTTCCCATAATAAATATATTTGAGACTTTACAAGATCTGACCTCTTACAAGGCTAGTATCTCCCATTTTGGGGTTCGGGAACTTTCAGCAGATGGATAAACACAGAAGACT
experimental_20084	11:20626958	-0.553075	x	x	GTTTTCAGGGCACCCCCGATGGCAAATGCTCTGAGGTCCTCATAAGTACTTGTCAAAGTGTCCTAATTTGGAACTGGAGAGGACGGGAGTAGTGGCCTATGTTTTGCGCTTTAACCGTCCGGTGGTGCAGCACCTGTCCGTTCTGCTGCAACAAATTCCGCCTGAAGCGG	GTTTTCAGGGCACCCCCGATGGCAAATGCTCTGAGGTCCTCATAAGTACTTGTCAAAGTGTCCTAATTTGGAACTGGAGAGGACCGGAGTAGTGGCCTATGTTTTGCGCTTTAACCGTCCGGTGGTGCAGCACCTGTCCGTTCTGCTGCAACAAATTCCGCCTGAAGCGG
experimental_20091	11:20627473	3.26679	2.92949	x	TTCTCCAGTCTACTCTTCATGCTCCCGCCCCTCCGCACTTCCTGTTTGATGGCAGGGCCTTTCCTGCCCGGGGCTCTCCAAGCCAGGAAGGCCCAGGGGCAGCCGCCGGCTGCTGGGCAGTAAAACCGGGGTCCTGCTTTATCCTCTCAAGACAGGGATTGTGCAGTCCT	TTCTCCAGTCTACTCTTCATGCTCCCGCCCCTCCGCACTTCCTGTTTGATGGCAGGGCCTTTCCTGCCCGGGGCTCTCCAAGCCTGGAAGGCCCAGGGGCAGCCGCCGGCTGCTGGGCAGTAAAACCGGGGTCCTGCTTTATCCTCTCAAGACAGGGATTGTGCAGTCCT
experimental_20098	11:20629164	x	x	x	AATGGATAGTTTAGAATACACACACCTAAAGCAGGTATTTCCAAACTTACCTAATAAAAGTTTGGTTTTATCTTTGCATTCTGGCGTATTCCAAGGGTTGTTGCAGGAGCCCCAGGGTAGTACAGACACAAAGGAGGCAAACAGGTAGAAAAGTGTATAGCAAATAATCA	AATGGATAGTTTAGAATACACACACCTAAAGCAGGTATTTCCAAACTTACCTAATAAAAGTTTGGTTTTATCTTTGCATTCTGGTGTATTCCAAGGGTTGTTGCAGGAGCCCCAGGGTAGTACAGACACAAAGGAGGCAAACAGGTAGAAAAGTGTATAGCAAATAATCA
experimental_20128	11:20632298	x	x	x	CACCCAGCTGCAACAACTAAAAACGTCTCTGAACGTTGCCAAATGTCCCCTGCAAAATCTCCCCTGGTTGAGAATCTCCACTTCAGGGCCTAAAAATATCTTCCTATTCAAAGTATCTTCTTTAATCAAATAACAGAGTTTCAGGAGGATTCCCACCTAATCATTATCAA	CACCCAGCTGCAACAACTAAAAACGTCTCTGAACGTTGCCAAATGTCCCCTGCAAAATCTCCCCTGGTTGAGAATCTCCACTTCGGGGCCTAAAAATATCTTCCTATTCAAAGTATCTTCTTTAATCAAATAACAGAGTTTCAGGAGGATTCCCACCTAATCATTATCAA
experimental_20137	11:20633766	x	x	x	GCCTGGCACACAGCTGGCACTCAATAAATTTTAGCCATAACTCAATCATCATTGTTATAGCTTTTTCTGGAGAGAGTATCTCTAGTCTTCAGCATCATCTCCCGTAAGGCCACTTGCCTGCCATAAATTGCCTACCACTTCCCATACACACCGCAGAGTTTCTTAGAATG	GCCTGGCACACAGCTGGCACTCAATAAATTTTAGCCATAACTCAATCATCATTGTTACAGCTTTTTCTGGAGAGAGTATCTCTAATCTTCAGCATCATCTCCCGTAAGGCCACTTGCCTGCCATAAATTGCCTACCACTTCCCATACACACCGCAGAGTTTCTTAGAATG
experimental_20174	11:20640323	x	x	x	GGGTTCAAGTGATTCTCCTGCCTCAGCCTCCCAAGTAGCAGGGACTACAGGTGCCCCCCACCATGCCCAGCTAATTTTTGTATTTTTCATAGAGACGGGGTTTCACCATGTTGGCCAGGGTGGTCTCGAACTCCAGGCTTCAAATGATCCACCCGCCTCAGCCTCCCAAA	GGGTTCAAGTGATTCTCCTGCCTCAGCCTCCCAAGTAGCAGGGACTACAGGTGCCCCCCACCATGCCCAGCTAATTTTTGTATTGTTCATAGAGACGGGGTTTCACCATGTTGGCCAGGGTGGTCTCGAACTCCAGGCTTCAAATGATCCACCCGCCTCAGCCTCCCAAA
experimental_20175	11:20641436	x	x	x	CAGGCCATGCTCGGTATTGTCATAAGGGTCAAGTTAACATTTCCCATCTCCCTGTAACCTTAGAAAAACAATCAATCCAGTCTCATGGTACTCACTCAGAGCCAGCAGGTTCCTCAGGGGTCACTGAATCCCAGTTCTCTTTTTACAGAAGGGGAAACTGAGGTCACAGA	CAGGCCATGCTCGGTATTGTCATAAGGGTCAAGTTAACATTTCCCATCTCCCTGTAACCTTAGAAAAACAATCAATCCAGTCTCGTGGTACTCACTCAGAGCCAGCAGGTTCCTCAGGGGTCACTGAATCCCAGTTCTCTTTTTACAGAAGGGGAAACTGAGGTCACAGA
experimental_20209	11:20668084	x	x	x	ACCACAGTCTTCACTGGTTTTGCCAGAGTTGTCACTAAGCACCTCAGAAAACAGCTGCACATGTGAGATGTCAGGTTGTAGCAATGCTGAGAGTCTGGGCCAGGCTGGAACTGAACTTTTTAGATGTCACTGCAGGCTGACATTTTTTAATCTCACCACAGAGCATATTT	ACCACAGTCTTCACTGGTTTTGCCAGAGTTGTCACTAAGCACCTCAGAAAACAGCTGCACATGTGAGATGTCAGGTTGTAGCAATACTGAGAGTCTGGGCCAGGCTGGAACTGAACTTTTTAGATGTCACTGCAGGCTGACATTTTTTAATCTCACCACAGAGCATATTT
experimental_20222	11:208235	0.931268	x	x	TCTCGGCCCCTCCACCTTTGCAAGTGCTGCTCCTTCTGCCTGGAGTGGCTCCTCCAGTCTTTTCCCGGCTCACTTCCCACCGTCCGGTGTCAGCAAAAACAGCACTTCCTCACAGCCCGTTGCAGCCCAGCAGTCGCCTTTTGCTTCTTTTGAAGCACAGCCCTGTGACC	TCTCGGCCCCTCCACCTTTGCAAGTGCTGCTCCTTCTGCCTGGAGTGGCTCCTCCAGTCTTTTCCCGGCTCACTTCCCACCGTCCAGTGTCAGCAAAAACAGCACTTCCTCACAGCCCGTTGCAGCCCAGCAGTCGCCTTTTGCTTCTTTTGAAGCACAGCCCTGTGACC
experimental_20242	11:21354446	-0.519488	-0.611315	x	CACATCATTTTCTACAAGTTGTTTAAAGAAATTTAGAATAAAAGACACACAAAACCATCTTATAACTTATACCAAAAATAATCTCAGTAGACTGAATATTAATTATAAAAAGTGAAGCCCCTCAAACACCCATGAAAGAAATTCTAGGAAAATGTTTGTTCTCTAGTTGG	CACATCATTTTCTACAAGTTGTTTAAAGAAATTTAGAATAAAAGACACACAAAACCATCTTATAACTTATACCAAAAATAATCTTAGTAGACTGAATATTAATTATAAAAAGTGAAGCCCCTCAAACACCCATGAAAGAAATTCTAGGAAAATGTTTGTTCTCTAGTTGG
experimental_20249	11:21378194	-0.728472	-0.64279	x	AGTAATTACCACTAAAGATCGTATCCATGTAACCAAAAACCCTGTTCCCCAAAAACTATTTTAATAAACAAATTAATTGTAAAATATTATCAAGCATCTACTATGCGCTACAGTATTATTATATGCTCTAGTAATATAGATCCTGTTCTCCAGGATCTTTGAGTCTAAAA	AGTAATTACCACTAAAGATCGTATCCATGTAACCAAAAACCCTGTTCCCCAAAAACTATTTTAATAAACAAATTAATTGTAAAACATTATCAAGCATCTACTATGCGCTACAGTATTATTATATGCTCTAGTAATATAGATCCTGTTCTCCAGGATCTTTGAGTCTAAAA
experimental_20283	11:21497188	x	x	x	TTTCACCAGTAACAACAAAACATTTGTTCTTGCACATATTATGTGAAGGCTTCAAGTAATCTCATTCTTTGCTCCAGATCCACTGTAAATCTGCTCTACATGACCCATTCATAACCTCACGATGAGAGAGCAGCCCCTTTGTACAATGCACTGCTTCTTGAAGCAGGGAG	TTTCACCAGTAACAACAAAACATTTGTTCTTGCACATATTATGTGAAGGCTTCAAGTAATCTCATTCTTTGCTCCAGATCCACTATAAATCTGCTCTACATGACCCATTCATAACCTCACGATGAGAGAGCAGCCCCTTTGTACAATGCACTGCTTCTTGAAGCAGGGAG
experimental_20286	11:21504391	x	x	x	TAAATCCATCACATCAATTTTCAGGTATATAAATGTTCTATGACAGTTATTTTGTTTTGTTTCAATTTTAATGCTAATCATTTACAAATACCATGTTCCTTGGGGGGAAAAACAAACAAACAAACAAACAAAAGGAAAGGCACTGTCACAGTTTTTCTTTTTTTCTTTTT	TAAATCCATCACATCAATTTTCAGGTATATAAATGTTCTATGACAGTTATTTTGTTTTGTTTCAATTTTAATGCTAATCATTTATAAATACCATGTTCCTTGGGGGGAAAAACAAACAAACAAACAAACAAAAGGAAAGGCACTGTCACAGTTTTTCTTTTTTTCTTTTT
experimental_20330	11:21524537	x	x	x	AACCCCGTCTCTACTAAAAATACAAAATTAGCCAGGCATGGTGGCACATGCCTGTATCCCAGCTACTCGGGAGGTTGAGGCAGGAGAATCACTTGAACCCGGGAGGCGGAAGTTGTGGTGAGCCTAGATCATGCCATTGCACTCCAGCCTGGGCAACAAGAACAAAATTC	AACCCCGTCTCTACTAAAAATACAAAATTAGCCAGGCATGGTGGCACATGCCTGTATCCCAGCTACTCGGGAGGTTGAGGCAGGGGAATCACTTGAACCCGGGAGGCGGAAGTTGTGGTGAGCCTAGATCATGCCATTGCACTCCAGCCTGGGCAACAAGAACAAAATTC
experimental_20352	11:21526228	x	x	x	CTCTGCTTCGAGCTAGTGAATGGATGAGTTTAAAATAAATACACTGAAATCAAATATAGAGTAGTATACATTCTCCCTGGAAGCCACAGGAAAAGCAGGAAAATTACCAAATGTATGTAATCAGGAGCAAGATAGGAATGAAGACCTTAAGAAATTTTAAAAACCAAGTT	CTCTGCTTCGAGCTGGTGAATGGATGAGTTTAAAATAAATACATTGAAATCAAATTTAGAGTAGTATACATTCTCCCTGGAAGTGACAGGAAAAGCAGGAAAATTACCAAATGTATGTAATCAGGAGCAAGATAGGAATGAAGACCTTAAGAAATTTTAAAAACCAAGTT
experimental_20362	11:21529447	x	x	x	ATATGGTGAAACCCTCATCTCTACTAAAGATACAAAAATTAGCCAGGCGTAGTGGTGCACACCTGTAGTCTCAGCTACTTGGGAGGCTGAGGCAGGAGAATCGCTGGAACCCGGCAGGTAGAGGTTGCACTGAGCTGAGATCACGCCGCCGCACTCCAGCCTGGTGACAG	ATATGGTGAAACCCTCATCTCTACTAAAGATACAAAAATTAGCCAGGCGTAGTGGTGCACACCTGTAGTCTCAGCTACTTGGGAAGCTGAGGCAGGAGAATCGCTGGAACCCGGCAGGTAGAGGTTGCACTGAGCTGAGATCACGCCGCCGCACTCCAGCCTGGTGACAG
experimental_20373	11:21544540	x	x	x	TCAGGAGATCAAGCCCATCCTGGCTAACATGGTGAAACCCCGTTTCTACTAAAAATATACAAAAAAATCAGCCGGGCGTGGTGGTGGGCGCCTGTAGTCCCAGCTACTCGGGAGCCTGAGGTAGGAGAATGGCGTGAACCCGGGAGGCAGAGCTTGCATGAAGTGAGCCA	TCAGGAGATCAAGACCATCCTGGCTAACATGGTGAAACCCCGTTTCTACTAAAAATATACAAAAAAATCAGCCGGGCGTGGTGGCGGGCGCCTGTAGTCCCAGCTACTCGGGAGCCTGAGGTAGGAGAATGGCGTGAACCCGGGAGGCAGAGCTTGCATGAAGTGAGCCA
experimental_20374	11:21544878	x	x	x	TCTACAATATATATTTAAAAAAATGCAAAATAGTAGACCCAAACCCAACCATATCAATATTTACAATAAATGTATATTTATTAAACACTTAAAGGCAAAGATTGTCAGACTAGTAAAAAGCAATACCCAATTTTTGCTGGATACAAACGATGTATTTGATACAGAAGCAC	TCTACAATATATATTTAAAAAAATGCAAAATAGTAGACCCAAACCCAACCATATCAATATTTACAATAAATGTATATTTATTAATCACTTAAAGGCAAAGATTGTCAGACTAGTAAAAAGCAATACCCAATTTTTGCTGGATACAAACGATGTATTTGATACAGAAGCAC
experimental_20387	11:21553620	-1.5187	-1.04344	x	ATTTTGCCTGACAACTGTACTTTTCACAGACGATTCCAGAAACTCACTGGAAATAATCAGGTTCACATCACATGCTGGTGCCTAGGCTGTACATTTCTGTTCTCTGTGCAAGGTCTATAATTAAAGCCAGAAAATTCATTTTTATGTACCATATTGTACTTGAGAGGGGC	ATTTTGCCTGACAACTGTACTTTTCACAGACGATTCCAGAAACTCACTGGAAATAATCAGGTTCACATCACATGCTGGTGCCTAAGCTGTACATTTCTGTTCTCTGTGCAAGGTCTATAATTAAAGCCAGAAAATTCATTTTTATGTACCATATTGTACTTGAGAGGGGC
experimental_20409	11:21564759	x	x	x	TCTTCAATAATACAGAATTTAGTACTTTGATAAAACTGTGTGTAAAGCTCTTTGGAAACAACAATTTTGAAGTAATGAGACCACACTAAATATTATCAAAGAAAGGTGGCATGCTATTTAACCAAAAAATATCTTATGTGTAGGGTGGGTCTTATTGTTTAGCATAGAGA	TCTTCAATAATACAGAATTTAGTACTTTGATAAAACTGTGTGTAAAGCTCTTTGGAAACAACAATTTTGAAGTAATGAGACCACGCTAAATATTATCAAAGAAAGGTGGCATGCTATTTAACCAAAAAATATCTTATGTGTAGGGTGGGTCTTATTGTTTAGCATAGAGA
experimental_20421	11:21575316	1.25759	x	x	TATTTTAATTTTATGCTGCCTATGTTGGCTTTATGTTTTCTTGTATGCTTAGCTGTAAGCATTCTATCTTTTCTATCTTCCTTACCCATTCACATTTGTAAGATTCTGGTCTTATCTTTATGTCTCTCATAGCAGCTTTTACAGTGTCTTTCACCTAATAAGAAATGCAT	TATTTTAATTTTATGCTGCCTATGTTGGCTTTATGTTTTCTTGTATGCTTAGCTGTAAGCATTCTATCTTTTCTATCTTCCTTAACCATTCACATTTGTAAGATTCTGGTCTTATCTTTATGTCTCTCATAGCAGCTTTTACAGTGTCTTTCACCTAATAAGAAATGCAT
experimental_20432	11:21584480	x	x	x	CTGCCAAGGAAGTACATAGAATCTAAACAAAAGCCCAAATCCATTTATGCTAGCCTAGCTTCATCATTGAACTCTATTCATCTGTGGACATGTTTCAAGGCCTTTTTATCAATTACCATGAAACACTAGCAGCTAAGCTGGTGTACTGACTCTCAAAGGGGAAAGTAGCC	CTGCCAAGGAAGTACATAGAATCTAAACAAAAGCCCAAATCCATTTATGCTAGCCTAGCTTCATCATTGAACTCTATTCATCTGCGGACATGTTTCAAGGCCTTTTTATCAATTACCATGAAACACTAGCAGCTAAGCTGGTGTACTGACTCTCAAAGGGGAAAGTAGCC
experimental_20487	11:21778305	-0.242316	-0.431315	x	ATGGCTGGGGAGGTCTCACAATCATGGCAGAAGGTGAAGGAGGAGCAAAGGCATGTCCTACATGGTGGCAGGAAAGAGAGTGTGTGCAGGGGAACTGCCTTTTATAAAACTATTTGATCTCATGAGACTTACTATCATGGGAACAGAACTGGAAAAGCCCATCCCCATGA	ATGGCTGGGGAGTTCTCACAATCATGGCAGAAGGTGAAGGAGGAGCAAAGGCATGTCCTACATGGTGGCAGGAAAGAGAGTGTGTACAGGGGAACTGCCTTTTATAAAACTATTTGATCTCATGAGACTTACTATCATGGGAACAGAACTGGAAAAGCCCATCCCCATGA
experimental_20492	11:21778764	x	x	x	CTACAGATGTGTGTTAGGTCCACTTGGCCATGTGTCAAGTTTAGGTCTCGAATATCTTTGTTAGTCTTCTTCCTCAATAATCTGTCTAATATCCTGGCTAATACAGTGAAGCCCCATCTCTACTAAAAATACAAAAAATTAGCTGGGTGTGGCGGTGGGCACCTGTAGTC	CTACAGATGTGTGTTAGGTCCACTTGGCCATGTGTCAAGTTTAGGTCTCGAATATCTTTGTTAGTCTTCTTCCTCAATAATCTGTTTAATATCCTGGCTAATACAGTGAAGCCCCATCTCTACTAAAAATACAAAAAATTAGCTGGGTGTGGCGGTGGTCACCTGTAGTC
experimental_20507	11:21783969	1.04938	1.62839	x	ACCTCTTCCTCTTCCCTTTTTCTATGGAAATTAGCTGTCACCAGGAGCCCTGTCTCTTCGTCTGCTCCTCTATGTTAAAAGTTGTCGAGTAGGGATGGGTGTGGCTGCATCATTTTTCCAGCACATCCTGTGACTAGGCATGTAGATATGTTTAATCATTAAGTCTAATA	ACCTCTTCCTCTTCCCTTTTTCTATGGAAATTAGCTGTCACCAGGAGCCCTGTCTCTTCGTCTGCTCCTCTATGTTAAAAGTTGTTGAGTAGGGATGGGTGTGGCTGCATCATTTTTCCAGCACATCCTGTGACTAGGCATGTAGATATGTTTAATCATTAAGTCTAATA
experimental_20514	11:21789865	x	x	x	GGCTTATTAACTGCATAAGAGATTCATTATGTTCTAATTCAAAATGTACAATGTGCACAAAAATGCTCAGTTGTGGCACATTTGAACCTATTCATGTCTTTAAACATGAAGTTCAAGATAGAACATCTGCAGTTCTTTGTCTTAGGCTTTGCATTAATTTTCTATTGCTG	GGCTTATTAACTGCATAAGAGATTCATTATGTTCTAATTCAAAATGTACAATGTGCACAAAAATGCTCAGTTGTGGCACATTTGACCCTATTCATGTCTTTAAACATGAAGTTCAAGATAGAACATCTGCAGTTCTTTGTCTTAGGCTTTGCATTAATTTTCTATTGCTG
experimental_20528	11:21799496	x	x	x	AAGGTAGAGAGTTTTCCCAAAGCTACATTAAAGTTCATGGAAGAGCGTTAAAATTTTTTCCAATGATCCTCTCTAGTTTGCCTCTTTATATATATTAAACATTTTTGAAAATAAATATACACATGGAGATGAGGGATCACAGAAAGTGGGGCAAGCTGCATGCCCACTGG	AAGGTAGAGAGTTTTCCCAAAGCTACATTAAAGTTCATGGAAGAGCGTTAAAATTTTTTCCAATGATCCTCTCTAGTTTGCCTCTGTATATATATTAAACATTTTTGAAAATAAATATACACATGGAGATGAGGGATCACAGAAAGTGGGGCAAGCTGCATGCCCACTGG
experimental_20562	11:21821127	0.293071	x	x	GATTATATTTTTTATAGTAGAATATATTTATCTTCAAGATATGCAAATATTGGATTTCGATGGTATTTTTTTTTTCTCCTTAAGTGACAAAACATTCACAGTCACGTTGCTTAGTTTAAAAATCAAGCAAGTCTTTAAGTAGTACTTTTCCTTCAAGGTATCTGATTTGA	GATTATATTTTTTATAGTAGAATATATTTATCTTCAAGATATGCAAATATTGGATTTCGATGGTATTTTTTTTTTCTCCTTAAGTCACAAAACATTCACAGTCACGTTGCTTAGTTTAAAAATCAAGCAAGTCTTTAAGTAGTACTTTTCCTTCAAGGTATCTGATTTGA
experimental_20582	11:21827681	x	x	x	ATAGGACTTTATTAACTTTAAAACATTCTCAAGCTGTCATGAAGCAAAAATAACAACAAAGAAAACTGTTTGTATCTGTTCCCTCCCCTGGCTCAGCCACACTAGCAACTCAGAAAGTCAGCCAATTGTCAAAGGTACTCAGGTAATATACAACCTGAGTTCTCTGTATT	ATAGGACTTTATTAACTTTAAAACATTCTCAAGCTGTCATGAAGCAAAAATAACAACAAAGAAAACTGTTTGTATCTGTTCCCTCTCCTGGCTCAGCCACACTAGCAACTCAGAAAGTCAGCCAATTGTCAAAGGTACTCAGGTAATATACAACCTGAGTTCTCTGTATT
experimental_20613	11:21845667	x	x	x	TCTGTGTACAATAGCATTAAAAATAATATAACACTTAAAAATATATTTAACAAAGCCAGTGAAAAAATTATATGCTGTGAACTATAAAACATTGTTGAAAGAAATTAAGGAAAAACTAGAGAAGTGGAACAAACCTTGTTTCTGGATCAGAAGACGTAGTTATTATTAAG	TCTGTGTACAATAGCATTAAAAATAATATAACACTTAAAAATATATTTAACAAAGCCAGTGAAAAAATTATATGCTGTGAACTATGAAACATTGTTGAAAGAAATTAAGGAAAAACTAGAGAAGTGGAACAAACCTTGTTTCTGGATCAGAAGACGTAGTTATTATTAAG
experimental_20624	11:21849724	x	x	x	AACTGATGTATCTATGAGCATTTTTCTCCCTTTATCCTCCTCTACCTTCTCTAAAGGTTATTTTGAACCTTTAACCCATTTATTCAACTATCTTCTTGCCCTGAACTTACTAACTCTTTTGCTCAACTATCCTTTTGCCCCGAGAATAACGAGAAAAAGACAGTTAGCTT	AACTGATGTATCTATGAGCATTTTTCTCCCTTTATCCTCCTCTACCTTCTCTAAAGGTTATTTTGAACCTTTAACCCATTTATTCGACTATCTTCTTGCCCTGAACTTACTAACTCTTTTGCTCAACTATCCTTTTGCCCCGAGAATAACGAGAAAAAGACAGTTAGCTT
experimental_20715	11:22050156	-1.31904	x	x	TACCATTCCTTCTGAAACTATTCTGATCAATAGAAAAAGAGGGAATCCTCCCTAACTTATTTAATGAGGCCAGCATCATCCGGATACCAAAGTCTGGCAGAAACACAACAAAAAAAGAGAATTTTAGGCCAATATCCCTGATGAACATCAGTGCAAAAATCCTCAATAAA	TACCATTCCTTCTGAAACTATTCTGATCAATAGAAAAAGAGGGAATCCTCCCTAACTTATTTAATGAGGCCAGCATCATCCGGATGCCAAAGTCTGGCAGAAACACAACAAAAAAAGAGAATTTTAGGCCAATATCCCTGATGAACATCAGTGCAAAAATCCTCAATAAA
experimental_20734	11:22121516	x	x	x	GATAAAAATTGCTAGCCTATGCATTTGAGAAGGTCCAGGAACTCCTAGTAGGATAAAATAAAGGAAATCTACCTCTATACCCCTTATAATTTAATTGTTGAAAGTCAAAGACTACGAGAAATTTTGAAAGCAGCAAGAGAGAAGAAACTCATTATGTTTAAGGAATCCTC	GATAAAAATTGCTAGCCTATGCATTTGAGAAGGTCCAGGAACTCCTAGTAGGATAAAATAAAGGAAATCTACCTCTATACCCCTTGTAATTTAATTGTTGAAAGTCAAAGACTACGAGAAATTTTGAAAGCAGCAAGAGAGAAGAAACTCATTATGTTTAAGGAATCCTC
experimental_20770	11:22251347	x	x	x	TAAAAAGGTAGGGACTTTGTCTACATTAACCTCCCAAATATCTTCCTCAATAAAGCAAGAACAATGTTGCTACACTATGAAGGAAGATAAAGTGTGCTTTAAAGTTGAATTCGACTAAGGTATTGACACTGTTCACAAAGAACAAGTAGAGGTAAATGAATACTGACATT	TAAAAAGGTAGGGACTTTGTCTACATTAACCTCCCAAATATCTTCCTCAATAAAGCAAGAACAATGTTGCTACACTATGAAGGAGGATAAAGTGTGCTTTAAAGTTGAATTCGACTAAGGTATTGACACTGTTCACAAAGAACAAGTAGAGGTAAATGAATACTGACATT
experimental_20772	11:22253502	x	x	x	AAGGAATAGTGAACGAGAGGAGACACTAGAGCTTCTGGATGGCTAAGAATATTTTCTCTCTAGGTGTTGGTGGTGGTCACATGGCTGTGTTCACCTTGTGATAATTACGACTTATGGACCTCTATCATTTTATGCGTCCATTAAGAAAAGAGACAACACGAAAGACTGAT	AAGGAATAGTGAACGAGAGGAGACACTAGAGCTTCTGGATGGCTAAGAATATTTTCTCTCTAGGTGTTGGTGGTGGTCACATGGTTGTGTTCACCTTGTGATAATTACGACTTATGGACCTCTATCATTTTATGCGTCCATTAAGAAAAGAGACAACACGAAAGACTGAT
experimental_20787	11:22282064	0.463144	0.674449	x	TTAAAAGCAATTTATCTGCTATGATTTTCTCACTGTTGATAGCAGAGAAAAGTAAAAATGGGAGAGAACTCCAAATTTGAAGATAGTATATAATGAAAGTCTCATCTCAGTGATCATTCCAGCGCTGACTGAATAATGTGGTCTTTTGCTTGACGTCAGCCATGATGTCT	TTAAAAGCAATTTATCTGCTATGATTTTCTCACTGTTGATAGCAGAGAAAAGTAAAAATGGGAGAGAACTCCAAATTTGAAGATGGTATATAATGAAAGTCTCATCTCAGTGATCATTCCAGCGCTGACTGAATAATGTGGTCTTTTGCTTGACGTCAGCCATGATGTCT
experimental_20788	11:22288771	x	x	x	AATACTGGATATGCAGATGTACTGATAAAAAGTTATATGGAAACACACACACATACACAAAGATATTCTCATATACTTACTTCTAAATTTTTTATACATTTTAACATTATTGTTTTTCACTTTCAAATTCTAAATATACGTGGATGGGATTTTTACGTTTGATATGAGAT	AATACTGGATATGCAGATGTACTGATAAAAAGTTATATGGAAACACACACACATACACAAAGATATTCTCATATACTTACTTCTACATTTTTTATACATTTTAACATTATTGTTTTTCACTTTCAAATTCTAAATATACGTGGATGGGATTTTTACGTTTGATATGAGAT
experimental_20795	11:22345547	x	x	x	GAATAGTATCCCCCCAAAATTCATGTTCACCCAAAACCTTAAAATGTGACCTTATTTGGAAATAGGACCTTTACAGATGTAATTAGGGCCTTGAGAAGAAATCATTCTGGATTTAGTGTATGCCCTAAATCTAATGACTCATTATGCCCTTATAAGAAGAGACGGCACAA	GAATAGTATCCCCCCAAAATTCATGTTCACCCAAAACCTTAAAATGTGACCTTATTTGGAAATAGGACCTTTACAGATGTAATTAAGGCCTTGAGAAGAAATCATTCTGGATTTAGTGTATGCCCTAAATCTAATGACTCATTATGCCCTTATAAGAAGAGACGGCACAA
experimental_20815	11:22412424	0.361256	0.349545	x	ACTCTGTTTTAAAAAAAAAAAGAAAAAAAAAGCCAACACTTAAATAAATGTGAAACGTCATACAAACATCTAGATTTTTAGCCTCTCTTGAAAATAAGTGATATCATTCCCACATGGCCGCAATCTGCTGGGACTGAGGTGTTGCTACCCCTGTTCTGCCGGGTGTGTTT	ACTCTGTTTTAAAAAAAAAAAGAAAAAAAAAGCCAACACTTAAATAAATGTGAAACGTCATACAAACATCTAGATTTTTAGCCTTTCTTGAAAATAAGTGATATCATTCCCACATGGCCGCAATCTGCTGGGACTGAGGTGTTGCTACCCCTGTTCTGCCGGGTGTGTTT
experimental_20847	11:22425051	0.422827	0.297583	x	TGAAGTTCATTGAGGTGAGTCCAATATTATTTTTTTTTCAGGTAAAATATGAGTCATAGTCCTTTTTAAAGTTAGGCCTATAACTCACATTATGAAAGAGGGACTATTATCGAGATAAAAGACAAATGGGTGTTCACGTTTGTCTTTAGGGATTTCATCTGGTAACTTTG	TGAAGTTCATTGAGGTGAGTCCAATATTATTTTTTTTTCAGGTAAAATATGAGTCATAGTCCTTTTTAAAGTTAGGCCTATAACACACATTATGAAAGAGGGACTATTATCGAGATAAAAGACAAATGGGTGTTCACGTTTGTCTTTAGGGATTTCATCTGGTAACTTTG
experimental_20859	11:22431956	x	x	x	AAGACTATCTAAACTTTTAAAATTGTGTTTATCCTTTTTAAAAAATTAACACTTAGTTTATTTGACATTTTCTATTGTTTTTCTGGTCTCTATTTCATTTATTTATGTTCTGATTCTTATTATCTCCTTCCTTCTACTACTCTTGGGCTTAGTTTGTTCTTGTTTTTCTA	AAGACTATCTAAACTTTTAAAATTGTGTTTATCCTTTTTAAAAAATTAACACTTAGTTTATTTGACATTTTCTATTGTTTTTCTCGTCTCTATTTCATTTATTTATGTTCTGATTCTTATTATCTCCTTCCTTCTACTACTCTTGGGCTTAGTTTGTTCTTGTTTTTCTA
experimental_20927	11:23307656	x	x	x	AAATGAAAGTCATAGATTCAGGAGTCCCTGTAGAATTGTATGTCTTCTTTTTAGGCAATGGATATTATTTGGTCCACACACCCACTAGCATTTCCTCATCTCTAAATTTCTTATATATTTAGCATATGTTATTTTCATTTAATATGTCATCCTTCTTTCAATTCCTAAGT	AAATGAAAGTCATAGATTCAGGAGTCCCTGTAGAATTGTATGTCTTCTTTTTAGGCAATGGATATTATTTGGTCCACACACCCAATAGCATTTCCTCATCTCTAAATTTCTTATATATTTAGCATATGTTATTTTCATTTAATATGTCATCCTTCTTTCAATTCCTAAGT
experimental_20960	11:23380313	-0.349084	x	x	AGACATTTATAATACGATGTGAAACATAAAGAATATGTGACCATTCCACCTGTAATTTCTCCTTATATATTAAATTACAGATGGAATGTTCACATATTCTTATGTTTCACAGGTGATTGTAATCATCAGGAGAAACGATAATAGACCTTAGTTCTTAGTTCAAACTTTAG	AGACATTTATAATACGATGTGAAACATAAAGAATATGTGACCATTCCACCTGTAATTTCTCCTTATATATTAAATTACAGATGGGATGTTCACATATTCTTATGTTTCACAGGTGATTGTAATCATCAGGAGAAACGATAATAGACCTTAGTTCTTAGTTCAAACTTTAG
experimental_20963	11:23399423	x	x	x	GATCACATTGTGATTTATATATGAAAGAGCCATAGAAAGTCCTTATTGCAATGGTATCATTTGCACTAAAAAGAAACAAATCTTTTGGTGAAAGTCACCTTTGATCACAAAAGCAAAATGTTTATACTTTAAAAATGTCTCTTTAATAAAAATAATATAATTTAATGAAG	GATCACATTGTGATTTATATATGAAAGAGCCATAGAAAGTCCTTATTGCAATGGTATCATTTGCACTAAAAAGAAACAAATCTTCTGGTGAAAGTCACCTTTGATCACAAAAGCAAAATGTTTATACTTTAAAAATGTCTCTTTAATAAAAATAATATAATTTAATGAAG
experimental_21003	11:23519520	x	x	x	TCAGGTGATCCGCCTGCTTTGGCCTCACAAAGTGCTGGGATTACAGGCATGAGCCACAGTGCCAGGCCCAGACATCTTTTCTTCTTGGGGAATTATTGGCCTTAATTCCCCAAAACATCCTCTCTTCTTTGTCACGGTGAAATTCAAATCCAGAAGTTGATTTCTTGGGT	TCAGGTGATCCACCTGCTTTGGCCTCACAAAGTGCTGGGATTACATGCATGAGCCACAGTGCCAGGCCCAGACATCTTTTCTTCTCGGGGAATTATTGGCCTTAATTCCCCAAAACATCCTCTCTTCTTTGTCACGGTGAAATTCAAATCCAGAAGTTGATTTCTTGGGT
experimental_21026	11:23549442	x	x	x	AGTTCTCCAAAATTTCTGAAAGTATTTTTCTCTTTAGAATGGCCTGTTCTCACTAAGTTCATTTCCAAAGACGTATATAATCATAGCTACTATAAAATTTGAAGTCAGAAATACAATAATAAAAAAAAAGTGAGCATGCTTTTAACCATATTTACTCAATACAGGTTATA	AGTTCTCCAAAATTTCTGAAAGTATTTTTCTCTTTAGAATGGCCTGTTCTCACTAAGTTCATTTCCAAAGACGTATATAATCATAACTACTATAAAATTTGAAGTCAGAAATACAATAATAAAAAAAAAGTGAGCATGCTTTTAACCATATTTACTCAATACAGGTTATA
experimental_21058	11:2696397	x	x	x	CAGTACTGCTTGGGAGCTGGTTTGGCCCTGGCTATTCTGGGGAAATGACACAATATTGACCTAGAGGGGCCCTAATCTTTCCCCGCTAGAGCACTACCTCTAATAGGGTGAAGGATGGGAGAAAGAGGCTAGTGAACCCACCTTCAGGTCTGTCCACTCAGGACATGCCC	CAGTACTGCTTGGGAGCTGGTTTGGCCCTGGCTATTCTGGGGAAATGACACAATATTGACCTAGAGGGGCCCTAATCTTTCCCCACTAGAGCACTACCTCTAATAGGGTGAAGGATGGGAGAAAGAGGCTAGTGAACCCACCTTCAGGTCTGTCCACTCAGGACATGCCC
experimental_21071	11:2707564	0.787345	0.974152	x	GGTATCCACAATATCCTAGTCAGGGGTTGGGGTACCCTGGCTCTGCTGATAAGCCCAAGTGAGCATACTCCTCCCCCAGCTTGGAACAGGTGGGACGGGCCAGGTGACACTAGTGTGGTCTGTGGTCTGGCCTCCCAAGCCAGTGGCAGTACTGGGGTGGCAGACATTTG	GGTATCCACAATATCCTAGTCAGGGGTTGGGGTACCCTGGCTCTGCTGATAAGCCCAAGTGAGCATACTCCTCCCCCAGCTTGGGACAGGTGGGACGGGCCAGGTGACACTAGTGTGGTCTGTGGTCTGGCCTCCCAAGCCAGTGGCAGTACTGGGGTGGCAGACATTTG
experimental_21090	11:2753063	0.226917	0.40742	x	ATGGCTTCATCCAAAGGGCCCTCAGAATTGTGGTCCTGATGGTGAAGGCTGTGAGCAGCCGCTGCAGTGGTGTGATCAGACGCTTTAGCTGAGTGAGTTACCCACCACTGTCTTCCACCCGGAAGAGCTGGGAGATGGGGCCATAGGAGCCTCCTGGGTGGCTGGCAGAG	ATGGCTTCATCCAAAGGGCCCTCAGAATTGTGGTCCTGATGGTGAAGGCTGTGAGCAGCCGCTGCAGTGGTGTGATCAGACGCTCTAGCTGAGTGAGTTACCCACCACTGTCTTCCACCCGGAAGAGCTGGGAGATGGGGCCATAGGAGCCTCCTGGGTGGCTGGCAGAG
experimental_21146	11:29796385	x	0.490388	x	TCTGATCAAAAAAGAAAAAAAAACTCAAACAGCAATACCCATGTTGTGCTAAATGCTGTGAGGAAAACAAGCAGAGTGACCTAAGGTAAAGAGCATGACAAGAGCTATTAAGGGAATGTTTCTGCTAGGAAGTGACATTCAAGATGAAATGAGAATGGCCTAAGGAGTTA	TCTGATCAAAAAAGAAAAAAAAACTCAAACAGCAATACCCATGTTGTGCTAAATGCTGTGAGGAAAACAAGCAGAGTGACCTAAGATAAAGAGCATGACAAGAGCTATTAAGGGAATGTTTCTGCTAGGCAGTGACATTCAAGATGAAATGAGAATGGCCTAAGGAGTTA
experimental_21149	11:29797949	-0.773982	-0.548985	x	TTGAAGCTGTTGATAATGGACCTTCAATCTTTAGTTCATCAACCACTTAGAGGTTGCAGGTTTAAGATGTGGGTGGAAAAGAATACTTGGAAGAGGTTTTCTCAATCACTAAACCATCACCATGAATGTTGAGAGAAGGGTGTCTCTTTTTCATCTAAAACTAAATGAGA	TTGAAGCTGTTGATAATGGACCTTCAATCTTTAGTTCATCAACCACTTAGAGGTTGCAGGTTTAAGATGTGGGTGGAAAAGAATATTTGGAAGAGGTTTTCTCAATCACTAAACCATCACCATGAATGTTGAGAGAAGGGTGTCTCTTTTTCATCTAAAACTAAATGAGA
experimental_21160	11:3141109	-0.807458	-0.569874	x	GCTGCAGAGAGGCGGGTAGGTGGGGGAGCTCTGTCCCCTTTCTTAGCTGGCAGCTCTGCCCTCAGCTTTCCAGCTCTGAGCCTCCCGACTTGGGCTGTCCAGAATCAGCAAAGGCACATCCAGGATGCCCAATGATGTTCGAATCCCAGAGAAACCATGAGTAGCTTTTT	GCTGCAGAGAGGCGGGTAGGTGGGGGAGCTCTGTCCCCTTTCTTAGCTGGCAGCTCTGCCCTCAGCTTTCCAGCTCTGAGCCTCCTGACTTGGGCTGTCCAGAATCAGCAAAGGCACATCCAGGATGCCCAATGATGTTCGAATCCCAGAGAAACCATGAGTAGCTTTTT
experimental_21169	11:3218340	-0.301349	-0.240901	x	AGCCAGTCCCTGGATGGCAGGGCAGGGCCCCCACAGGCCTGGAGATGGAGCTGAGAAGATGCTGGAGCTTGGGAGGCCCAAGGAGTGGTAGGGGAAGTGTCAGGACATGAGCTGGGGGGCTGTGGGATCCTGGAGTGAGCAGGGGTCTGGGGAGATGGGCACTCATGTGA	AGCCAGTCCCTGGATGGCAGGGCAGGGCCCCCACAGGCCTGGAGATGGAGCTGAGAAGATGCTGGAGCTTGGGAGGCCCAAGGAGCGGTAGGGGAAGTGTCAGGACATGAGCTGGGGGGCTGTGGGATCCTGGAGTGAGCAGGGGTCTGGGGAGATGGGCACTCATGTGA
experimental_21199	11:35594759	x	x	x	ATCCATTCTTTTTTCCTTGTTAAAATAGATGATTTTGTTTCAGAATTGTGTTAAATTTACAGTAAAATTCCAAAGATAGTACAGAGACTTCTCATAGGCTCTGCACCCAGTTTTCATTATTAACATCTTATATTAGTATGGCACATTGGTCACAGTTAGTGTTATCATAT	ATCCATTCTTTTTTCCTTGTTAAAATAGATGATTTTGTTTCAGAATTGTGTTAAATTTACAGTAAAATTCCAAAGATAGTACAGACACTTCTCATAGGCTCTGCACCCAGTTTTCATTATTAACATCTTATATTAGTATGGCACATTGGTCACAGTTAGTGTTATCATAT
experimental_21229	11:35627741	x	x	x	GCACATGCACACACATATGCACACGTACAGATTATACTTTGTGTGCCTTCTGTATGCTTCATATTCTCTGCCTCCCAAATGACAGCTGTAAAATGACAGCTAGTGATAGAAAAATCAAAAGATCCTCTATTACTTTTCTTTACCCTAATAAAGGTCTCAAATTCCCTTTC	GCACATGCACACACATATGCACACGTACAGATTATACTTTGTGTGCCTTCTGTATGCTTCATATTCTCTGCCTCCCAAATGACAGATGTAAAATGACAGCTAGTGATAGAAAAATCAAAAGATCCTCTATTACTTTTCTTTACCCTAATAAAGGTCTCAAATTCCCTTTC
experimental_21277	11:35711965	-1.26791	x	x	TCAAGATGATGCCTGGCTTGATCCTTGTGAATAATGGGACACAATAGGACACAATAATAAGAATTTCAAATTAGGTTTTGCTTATATTCATCACTACCTGTACATTTAAAATTTGTATTTTTTGACAAGAATCTGATTATCACAGAAGAGTGAAGGACTAGGCTGTGTTC	TCAAGATGATGCCTGGCTTGATCCTTGTGAATAATGGGACACAATAGGACACAATAATAAGAATTTCAAATTAGGTTTTGCTTACATTCATCACTACCTGTACATTTAAAATTTGTATTTTTTGACAAGAATCTGATTATCACAGAAGAGTGAAGGACTAGGCTGTGTTC
experimental_21295	11:35789156	-0.259048	x	x	TTGTATTATGTCTCTGTGCTGTGGTGGGATAATGAGGAAATATTATGAGAATAATGTTCTTTCTCTGTGGGAAAAAAAGTTGTATATATATATACATATATATGTTTACCACTTCAGATGTATTATTTGAAGAGAGGCAACTTGATGTAATGGAAGGACCATGGGCTTTG	TTGTATTATGTCTCTGTGCTGTGGTGGGATAATGAGGAAATATTATGAGAATAATGTTCTTTCTCTGTGGGAAAAAAAGTTGTATGTATATATACATATATATGTTTACCACTTCAGATGTATTATTTGAAGAGAGGCAACTTGATGTAATGGAAGGACCATGGGCTTTG
experimental_21313	11:36123416	x	-0.709991	x	TGCCACTGCACTCCAGCCTGGGCAACAAGAGTGAGACTCCGTCTCAAAAAAAAAAAAAAAAAAAAGATGACAGTGGGTCAAATCCTATGTGGCATAGGGCAATATTTTGTCTAGTCAAACTATCTCTGAGATTCTTCAGGAAAATACTGCATAGAGCTCAGTGTGGGTCA	TGCCACTGCACTCCAGCCTGGGCAACAAGAGTGAGACTCCGTCTCAAAAAAAAAAAAAAAAAAAAGATGACAGTGGGTCAAATCTTATGTGGCATAGGGCAATATTTTGTCTAGTCAAACTATCTCTGAGATTCTTCAGGAAAATACTGCATAGAGCTCAGTGTGGGTCA
experimental_21343	11:36145495	1.66076	1.62929	x	TTGCAGCTCTTCTTTTTTCATCCTCCCCCTTTTATTTAGTCTGCTTTCAGTTGTGAAGGTCCAGCTGCCGGCTTCACTCGGATGCGCTGACTTACGGTAATTTTGAGTTAAGCTTTATTTTACAGTCTATGTAAATAATGAGGCGGAGGCAGACTCAATAAAAGGCAGCC	TTGCAGCTCTTCTTTTTTCATCCTCCCCCTTTTATTTAGTCTGCTTTCAGTTGTGAAGGTCCAGCTGCCGGCTTCACTCGGATGTGCTGACTTACGGTAATTTTGAGTTAAGCTTTATTTTACAGTCTATGTAAATAATGAGGCGGAGGCAGACTCAATAAAAGGCAGCC
experimental_21355	11:36174992	0.608882	x	x	GACAAGCCTCAATGTCCTAAGAGAGGGAGGGGTGCCAACTGACCCAGCAAAAGGTCTGGGAAAGCAGAGATACCCCCAACTGTGTTCAATTAAAAGTTCTCTCCCACAGCAACCAGAGCCAGCCAGTGCTCAGACAGAAACTTATATGGAATTTACTCATCTTGCTTGAC	GACAAGCCTCAATGTCCTAAGAGAGGGAGGGGTGCCAACTGACCCAGCAAAAGGTCTGGGAAAGCAGAGATACCCCCAACTGTGCTCAATTAAAAGTTCTCTCCCACAGCAACCAGAGCCAGCCAGTGCTCAGACAGAAACTTATATGGAATTTACTCATCTTGCTTGAC
experimental_21378	11:36241270	x	x	x	ACCATAAACAAAAATTAATTTGCTGTGGATCATAGACATAAATGTAGAAGCTAAAGCTATAAGACTTCTTCTAAACAATGATTTAGGGGAAGATTCCTTGAATCGAATATAGAAAAACACAAACCATTAAGAAGGAATTGATGCAAATGACTATATAAAAATTTGTTTTG	ACCATAAACAAAAATTAATTTGCTGTGGATCATAGACATAAATGTAGAAGCTAAAGCTATAAGACTTCTTCTAAACAATGATTTAAGGGAAGATTCCTTGAATCGAATATAGAAAAACACAAACCATTAAGAAGGAATTGATGCAAATGACTATATAAAAATTTGTTTTG
experimental_21387	11:36254219	x	x	x	TTTTGGAGCCACATGTTGGCCAATGCAGCAGGGACATCTGCCTGGGAAGGAAGTTAGGATGCCCCATAGGTCACCAGCACCACCATCATGAACAGGGACAGTAACTCCAGCCCTGGCCGAAATGAAATCCACATGGAAATCCAAATGCAAGACCCACAGTACCAAGATTT	TTTTGGAGCCACATGTTGGCCAATGCAGCAGGGACATCTGCCTGGGAAGGAAGTTAGGATGCCCCATAGGTCACCAGCACCACCACCATGAACAGGGACAGTAACTCCAGCCCTGGCCAAAATGAAATCCACATGGAAATCCAAATGCAAGACCCACAGTACCAAGATTT
experimental_21396	11:36931138	x	x	x	ACGTCAACTGTGGTTTTTTTCCAACTAGTAAAACTAGAGCAGATTTAATAGTAAACAAATGGAGGTAATAAGCAAAGGCCTTGGGTATGACTATGACTTCCAATATCATGTGGGAAACGAATCGACAACACAGCCAATCAACAATTTGTATTCAAAGGTAATAAGGGGAC	ACGTCAACTGTGGTTTTTTTCCAACTAGTAAAACTAGAGCAGATTTAATAGTAAACAAATGGAGGTAATAAGCAAAGGCCTTGGTTATGACTATGACTTCCAATATCATGTGGGAAACGAATCGACAACACAGCCAATCAACAATTTGTATTCAAAGGTAATAAGGGGAC
experimental_21411	11:44802034	-0.497902	-0.425694	x	GGACTGTAAGAAGAAGGGAAGCTTTGTCAGGGCAAAGGCCATATTTTTGTCTGGATCGCTGCTGTCAGTAAGTGTTGGAATGAACGGATGGTAGGTGAATGAATGAATGAATGAGCAGAGGAAGGTATGAAACAGGACTCAGAAAATGTACCCAGCCTCGGAGGGCACTT	GGACTGTAAGAAGAAGGGAAGCTTTGTCAGGGCAAAGGCCATATTTTTGTCTGGATCGCTGCTGTCAGTAAGTGTTGGAATGAATGGATGGTAGGTGAATGAATGAATGAATGAGCAGAGGAAGGTATGAAACAGGACTCAGAAAATGTACCCAGCCTCGGAGGGCACTT
experimental_21427	11:44844974	x	x	x	TTACTTTAACCTTTTTTGCATACTCCTAAATCAATTGGCATGCACTCACCATTGTGAGTCCATAAAAAGCCCTGGACCCAGCCACACTAGGAGAGAAACCACCCGACTTCGGGGGAGAGAAAGCCCCCCGCTGCATCGCCTCTCCACTAGAGCTGTTCCATTGTTCAATA	TTACTTTAACCTTTTTTGCATACTCCTAAATCAATTGGCATGCACTCACCATTGTGAGTCCATAAAAAGCCCTGGACCCAGCCATACTAGGAGAGAAACCACCCGACTTTGGGGGAGAGAAAGCCCCCCGCTGCATCGCCTCTCCACTAGAGCTGTTCCATTGTTCAATA
experimental_21428	11:44845927	x	x	x	TTTCCCAGTGACCCTCCCCCACACAGCTTGGTTTCCTCAAAGACATCAAGGCCACCACATCCCCTATCCCTGCCCCCAGCCCCAGTTGGGGGTGGGTGATCAGAGGCCCCCCAAAGAGGCCAACTGATTAGCTAAGGTAGAGGGCAGGCAAAAAATTAACAAGACAAATG	TTTCCCAGTGACCCTCCCCCACACAGCTTGGTTTCCTCAAAGACATCAAGGCCACCACATCCCCTATCCCTGCCCCCAGCCCCATTTGGGGGTGGGTGATCAGAGGCCCCCCAAAGAGGCCAACTGATTAGCTAAGGTAGAGGGCAGGCAAAAAATTAACAAGACAAATG
experimental_21432	11:44849689	x	x	x	TTCACCTCAACCTCCAGCCTTTCACATAGGTAAAGACCATACGCATCTCCAAACCCTCATTCCCCCAGCCTCTACCTTGTGGCACTCTGCACAGCCACCTGTGCAAGACACCCAATGCTTACACACAGAAGACCCTCAACATAATAATGATAACAATAAGGTCCAAAGCC	TTCACCTCAACCTCCAGCCTTTCACATAGGTAAAGACCATACGCATCTCCAAACCCTCATTCCCCCAGCCTCTACCTTGTGGCATTCTGCACAGCCACCTGTGCAAGACACCCAATGCTTACACACAGAAGACCCTCAACATAATAATGATAACAATAAGGTCCAAAGCC
experimental_21440	11:44858115	0.471696	0.437069	x	AAAAGCCCACGGTGAGGCAGGAAGTGCTGATGGAGAAGCTGCAGCAAGTTATCTAGAAGATCTAGCTAAGATCATGGATGCAGGTGGCGGCGATACAAAACAACAGATTTTCAATGTAGATGAAACAGCCTTCTACTGGAAGAAGATACCATCTAGGACTTTCATAGCTA	AAAAGCCCACGGTGAGGCAGGAAGTGCTGATGGAGAAGCTGCAGCAAGTTATCTAGAAGATCTAGCTAAGATCATGGATGCAGGTAGCGGCGATACAAAACAACAGATTTTCAATGTAGATGAAACAGCCTTCTACTGGAAGAAGATACCATCTAGGACTTTCATAGCTA
experimental_21441	11:44866986	-0.302965	x	x	AAAGGTGATACTGCGTGCAAAGTGCTTAGCACAGTATCTGGCACATGAGTACCTCACTGAGTTTTGACATGGTGTGTATATACCAGGCTTGTTGATGAGGGCCCTGCAGGGAATACACCAGAAGCACTCCCTGCCCTCACGGAGCTTGTAGAGATGAAGAAAACACAATG	AAAGGTGATACTGCGTGCAAAGTGCTTAGCACAGTATCTGGCACATGAGTACCTCACTGAGTTTTGACATGGTGTGTATATACCAAGCTTGTTGATGAGGGCCCTGCAGGGAATACACCAGAAGCACTCCCTGCCCTCACGGAGCTTGTAGAGATGAAGAAAACACAATG
experimental_21442	11:44867499	-0.386251	-0.353962	x	AGCCATCGCCAATGCCAGACCTACGGCATTTCCCAAGGCAGCAGGGAAAAATGGACTTCCAGTGGAGAGCAAAGCATCAGCTTGGGGACCTTATGACTCTCCCAGACTCCTGCTTCCCCTCCTGGGCCACTGTTATTGCATCTGTAAGATGGGGAGAATAAAAATGACAA	AGCCATCGCCAATGCCAGACCTACGGCATTTCCCAAGGCAGCAGGGAAAAATGGACTTCCAGTGGAGAGCAAAGCATCAGCTTGGAGACCTTATGACTCTCCCAGACTCCTGCTTCCCCTCCTGGGCCACTGTTATTGCATCTGTAAGATGGGGAGAATAAAAATGACAA
experimental_21446	11:44873126	x	x	x	TTCCAAAGATCAAGGTTTGAACATCAGACAAGGGGGAAAAACAAAACCCAGGACCTAGAGTGGTCCCTGTTGCCCCTGCCATGAAGTTCCTCTGGGTCTCTGTTAGCCCAGGTACTCTTGTCACCTCCCCCCCCCAACGGCTGGGTCCCTGTCTACCTCCCTCCTCTCTC	TTCCAAAGATCAAGGTTTGAACATCAGACAAGGGGGAAAAACAAAACCCAGGACCTAGAGTGGTCCCTGTTGCCCCTGCCATGAATTTCCTCTGGGTCTCTGTTAGCCCAGGTACTCTTGTCACCTCCCCCCCCCAACGGCTGGGTCCCTGTCTACCTCCCTCCTCTCTC
experimental_21452	11:44874510	x	x	x	ACTCTTGGGAAATATGCAAGCTTATAAAAATGCTCCTGGCCATTCCAACTTGGAAGGCACAGACGCATCTAATATCTACCAAAACGTCCATTCATGTGATCAATTGCTCACTGCTTCATCAAAAGCTCAAGTGTTCGTGCTATACTAACGCCCTAAGAAATGAAGGAGGG	ACTCTTGGGAAATATGCAAGCTTATAAAAATGCTCCGGGCCATTCCAACTTGGAAGGCACAGACGCATCTAATATCTACCAAAACATCCATTCATGTGATCAATTGCTCACTGCTTCATCAAAAGCTCAAGTGTTCGTGCTATACTAACGCCCTAAGAAATGAAGGAGGG
experimental_21480	11:4665253	x	x	x	CTCAGCAAGTCTAACAGGAGACCCCTAGCTGCAAGTAACCCATGCACCTGGACATGCCCCTGGCCTCCTGCACTCACCTCAACCGTATGGAAGGAATGTGTGACCCCCTTTGTCCAGTCTTCCTCCAGAAGAGGTCTGGCAGGCTGCACTGAAATACAGCCTCTCTGTCT	CTCAGCAAGTCTAACAGGAGACCCCTAGCTGCAAGTAACCCATGCACCTGGACATGCCCCTGGCCTCCTGCACTCACCTCAACCTTATGGAAGGAATGTGTGACCCCCTTTGTCCAGTCTTCCTCCAGAAGAGGTCTGGCAGGCTGCACTGAAATACAGCCTCTCTGTCT
experimental_21482	11:4676067	x	x	x	CAGGGAACCTGAGGATTGAAAAAGAAAATGAAACTTACCACATATATGATCACATGTTTTAGTATTTGTAATTTGAGTTTCTTGGTTAACACTGTTGTCATATCCTGTTGAAGATGAAACCTATTAACCCTTGGTAATAGCCCCTCAGAAGCAAAAATGCCTGATTCCCA	CAGGGAACCTGAGGATTGAAAAAGAAAATGAAACTTACCACATATATGATCACATGTTTTAGTATTTGTAATTTGAGTTTCTTGCTTAACACTGTTGTCATATCCTGTTGAAGATGAAACCTATTAACCCTTGGTAATAGCCCCTCAGAAGCAAAAATGCCTGATTCCCA
experimental_21489	11:473300	x	x	x	TCGCATCCTCCTTCCCGTGAACCTGCATCTTTGGTTGCAGTTACAGCTCTCACGCTTCCATCTTATGAATCACAGGAGTCCCGTTGGTTTTGGATGAGTTGACACCAAAAAGACACAGGAGCTCTCTAGAGACACTTCCTGGGGGTCCTGCCGCGTTGGAGCAGGGAGGC	TCGCATCCTCCTTCCCGTGAACCTGCATCTTTGGTTGCAGTTACAGCTCTCACGCTTCCATCTTATGAATCACAGGAGTCCCGTTTGTTTTGGATGAGTTGACACCAAAAAGACACAGGAGCTCTCTAGAGACACTTCCTGGGGGTCCTGCCGCGTTGGAGCAGGGAGGC
experimental_21542	11:5351856	x	x	x	ATTCTGATCCTTAAGAAGGTCATGGGAATTGCCTCAGACAAGGAGCAGACTAAGGCCCTAAATACTTGTATTTCTCACATTAGCTGTGTTCTGGTTTTTAATGTCACTTGATTGGGCTACCACCCTTTCAGACACTGTGCTTCATCAAAAAAATGTTAAGAATAAAAATT	ATTCTGATCCTTAAGAAGGTCATGGGAATTGCCTCAGACAAGGAGCAGACTAAGGCCCTAAATACTTGTATTTCTCACATTAGCCGTGTTCTGGTTTTTAATGTCACTTGATTGGGCTACCACCCTTTCAGACACTGTGCTTCATCAAAAAAATGTTAAGAATAAAAATT
experimental_21566	11:60345907	x	x	x	AAATAAAAAATGAGAGAGCATAACTGCTGAGGAAATAGTGGGATATATACAATTTGTGTAGGGAAAGAAGCATAAAATCTTTGTGTTGTATTCAAGAAGTATTTGGTAAAATTGAACAGAGATTTTGAAATTGAATTTTATTGTGACTGATAGTATGATGAGTGATGTGC	AAATAAAAAATGAGAGAGCATAACTGCTGAGGAAATAGTGGGATATATACAATTTGTGTAGGGAAAGAAGCATAAAATCTTTGTGCTGTATTCAAGAAGTATTTGGTAAAATTGAACAGAGATTTTGAAATTGAATTTTATTGTGACTGATAGTATGATGAGTGATGTGC
experimental_21572	11:60350831	x	x	x	AATGCAAATCAAAACCACAATGTGATACCACCTTACTCCTGCAAGAATGGCCATAATAAAAAAATTAAAAAAAATAGATGTTGGCATGGATGCAGTGAAAAGGGAACACTTCTATGCTGGTGGGGGAATGTAAACTAATACAACCATTATGGAAAACAGTGTGGAGAGTT	AATGCAAATCAAAACCACAATGTGATACCACCTTACTCCTGCAAGAATGGCCATAATAAAAAAATTAAAAAAAATAGATGTTGGCTTGGATGCAGTGAAAAGGGAACACTTCTATGCTGGTGGGGGAATGTAAACTAATACAACCATTATGGAAAACAGTGTGGAGAGTT
experimental_21611	11:60423827	1.85553	1.90408	x	TTGCTTTCAGCAAGCACCTCAGCAGGCTGTGATTATTGACTTGGTGGGTTGACCCAAACCATCACTCCTGAAGAGTCTGGGCCATCAGTAGTCCTGTTCTAATTGGGTTGTTGTAGTTTTCCATTGACCTTAATCACAGGACATGGTAATACTGAGGATACCCTAGGGGG	TTGCTTTCAGCAAGCACCTCAGCAGGCTGTGATTATTGACTTGGTGGGTTGACCCAAACCATCACTCCTGAAGAGTCTGGGCCAACAGTAGTCCTGTTCTAATTGGGTTGTTGTAGTTTTCCATTGACCTTAATCACAGGACATGGTAATACTGAGGATACCCTAGGGGG
experimental_21658	11:69667056	0.480943	0.265772	x	GAGGCTGGAGGATGAATGGCTAAGATCAGTCATGTGGACTCTGCATGTCTGTGAGATGGACCCCCATGAAGCCCTGCACTCCGTGGCTCTGGAGAACTTCCTGGTTGGCAGTTCTCCATCTGTGTTGCCACACATTGTTGCCAGCAGGATTAAATACTGTTCATGCGACT	GAGGCTGGAGGATGAATGGCTAAGATCAGTCATGTGGACTCTGCATGTCTGTGAGATGGACCCCCATGAAGCCCTGCACTCCGTAGCTCTGGAGAACTTCCTGGTTGGCAGTTCTCCATCTGTGTTGCCACACATTGTTGCCAGCAGGATTAAATACTGTTCATGCGACT
experimental_21738	11:86441139	x	-0.63629	x	AGGAATTGCCACAGTGTTTTCTACAATGGTGGCACTAATTTACACTCCCACCAACAGTGTAAAGGTATTCCTATTTCTCCACATTCTCTCCAGTGTCTGTTGTTTCCTGACTTTTTAATGATCGCCGTTCTAACTGGCGTGAGATGGTATTTCACTGTGGCTTTGATTTG	AGGAATTGCCACAGTGTTTTCTACAATGGTGGCACTAATTTACACTCCCACCAACAGTGTAAAGGTATTCCTATTTCTCCACATTATCTCCAGTGTCTGTTGTTTCCTGACTTTTTAATGATCGCCGTTCTAACTGGCGTGAGATGGTATTTCACTGTGGCTTTGATTTG
experimental_21766	11:86478331	-0.400582	-0.304684	x	TTTATTTATATACTGTGATAAGTGCCACTGGGGGCATATGGTGTGCTGGGCAGACACTTTAGAGGGATGCCTAACTTGGACTTCGGTGAGGGGGTAGGCAAAGAAATATTTTTTTAAAAAAATAGCGTCTCAGTTTAATTCTGAAGCAGTAGTATTTGATCAAGAATGAG	TTTATTTATATACTGTGATAAGTGCCACTGGGGGCATATGGTGTGCTGGGCAGACACTTTAGAGGGATGCCTAACTTGGACTTCGCTGAGGGGGTAGGCAAAGAAATATTTTTTTAAAAAAATAGCGTCTCAGTTTAATTCTGAAGCAGTAGTATTTGATCAAGAATGAG
experimental_21792	11:86521896	x	x	x	AATAATGCCATGAGTCCTTTTTTCTTTTTCTGTCTACTTCTATGATAGTTTAATACCATGCTTTCTTTTATTATCACTAAAAAGATGGACATGTTGAATTATTTTATAATTTTCTTTTACAGTTCTGTGAGTTAAGCTGTATATAGCATATGGGTGTATCATTCTTTAGT	AATAATGCCATGAGTCCTTTTTTCTTTTTCTGTCTACTTCTATGATAGTTTAATACCATGCTTTCTTTTATTATCACTAAAAAGCTGGACATGTTGAATTATTTTATAATTTTCTTTTACAGTTCTGTGAGTTAAGCTGTATATAGCATATGGGTGTATCATTCTTTAGT
experimental_21818	11:91496855	x	x	x	CATCTAGAGACTTTATAAAAGGAAAGCCCTAGGTGCTCAGCACCCATTGTGGCTACTAAATTATGTATACTGCTTTATGTTTCCTAAATTTCCAATGTCCCAATTAGATCACAGACTAGCATATTATGCCTTCTTTATAAATGCCAGGATTTGATTTGAAGTTATAGAAC	CATCTAGAGACTTTATAAAAGGAAAGCCCTAGGTGCTCAGCACCCATTGTGGCTACTAAATTATGTATACTGCTTTATGTTTCCTTAATTTCCAATGTCCCAATTAGATCACAGACTAGCATATTATGCCTTCTTTATAAATGCCAGGATTTGATTTGAAGTTATAGAAC
experimental_21850	11:91498860	-0.405545	-0.436304	x	GGATTCTGATGCATACCCACCCTCGGACTCAACAATGGGCTGGCGAAGTGCTGCAAATGGTCCACCTCCTGCTGGTTTGAAGGGGTTGGAAAGGGCTTAGGATCCATTATGGAACCACATGGAAGGATTTGAGGAGTAGTTTTCCAAAGAAAGGTGCCGTTAACAGAAAA	GGATTCTGATGCATACCCACCCTCGGACTCAACAATGGGCTGGCGAAGTGCTGCAAATGGTCCACCTCCTGCTGGTTTGAAGGGGATGGAAAGGGCTTAGGATCCATTATGGAACCACATGGAAGGATTTGAGGAGTAGTTTTCCAAAGAAAGGTGCCGTTAACAGAAAA
experimental_21866	11:97900507	x	x	x	TTTCATATTTATGTTTTTCTATACACATACCTATCCAAAGAAAGAGCTAGATGAATAGATACATTTCACATGTACTATTGAGCAGGTGGATGCATGGCAATAGGATGACCTTTATCTTAATAAATACTTTGTTCACCAGGGAGAATTTCTGTCAAGATGCTCACAGAGCT	TTTCATATTTATGTTTTTCTATACACATACCTATCCAAAGAAAGAGCTAGATGAATAGATACATTTCACATGTACTATTGAGCAGTTGGATGCATGGCAATAGGATGACCTTTATCTTAATAAATACTTTGTTCACCAGGGAGAATTTCTGTCAAGATGCTCACAGAGCT
experimental_21897	11:98924441	x	x	x	GTGCTCCCAAATCACAACTTAAGCCTAATGGTTTTATCTTGTTAGGCTTCTGCCCTCATTATATCATCCTCTATTACCTGCTGCCCTTGCTCCTCTTTCTGACCTGTTTTACTTCTATTGTGACCATTCAGAAACTCCCAAAGTTCAATTACATCTTAAACACCCTTCAG	GTGCTCCCAAATCACAACTTAAGCCTAATGGTTTTATCTTGTTAGGCTTCTGCCCTCATTATATCATCCTCTATTACCTGCTGCTCTTGCTCCTCTTTCTGACCTGTTTTACTTCTATTGTGACCATTCAGAAACTCCCAAAGTTCAATTACATCTTAAACACCCTTCAG
experimental_21908	11:98938410	x	x	x	TAGAGCTAGACTTCATATTACAACATTATAAATTATCTAATATATTCTGCTTCTACAGAGGCAGAAATTGAACTTTTGAAATTAATTTAGTTTTACAAAGTGATCTAATGAAGTTTCCCTTGAATTCTAAAGCTTTTTAATTTTTACTTTACTTCTCCTCTTCTGAATAC	TAGAGCTAGACTTCATATTACAACATTATAAATTATCTAATATATTCTGCTTCTACAGAGGCAGAAATTGAACTTTTGAAATTAGTTTAGTTTTACAAAGTGATCTAATGAAGTTTCCCTTGAATTCTAAAGCTTTTTAATTTTTACTTTACTTCTCCTCTTCTGAATAC
experimental_21928	11:98954005	x	x	x	AGGAATCAGTAACTTCATCTTGAGACTACAGTTGTTTTGGAGCTTAGAAGAGAGGACACATGTGTGAATAATACCAGTGAGAAAGAATTTAAAAAAGGAAAGAAGAGGGAAACTGAGGGAAGAACACTGAAGAATATCCAAATTTAACTGATGGGAGAAGGAAGAATAAT	AGGAATCAGTAACTTCATCTTGAGACTACAGTTATTTTGGAGCTTAGAAGAGAGGACACATGTGTGAATAATACCAGTGAGAAATAATTTAAAAAAGGAAAGAAGAGGGAAACTGAGGGAAGAACACTGGAGAATATCCAAATTTAACTGATGGGAGAAGGAAGAATAAT
experimental_21929	11:98954005	x	x	x	AGGAATCAGTAACTTCATCTTGAGACTACAGTTGTTTTGGAGCTTAGAAGAGAGGACACATGTGTGAATAATACCAGTGAGAAAGAATTTAAAAAAGGAAAGAAGAGGGAAACTGAGGGAAGAACACTGAAGAATATCCAAATTTAACTGATGGGAGAAGGAAGAATAAT	AGGAATCAGTAACTTCATCTTGAGACTACAGTTGTTTTGGAGCTTAGAAGAGAGGACACATGTGTGAATAATACCAGTGAGAAATAATTTAAAAAAGGAAAGAAGAGGGAAACTGAGGGAAGAACACTGAAGAATATCCAAATTTAACTGATGGGAGAAGGAAGAATAAT
experimental_21952	11:98963490	0.678554	x	x	TAACACCACCCAGATATAGCTACAATTATCATTAGATTTTTGTATATATTTTCTGCACCTGAATACAAACACACATCTATAACAAAAATGGCTCCATGATGTTTTGTAATATGCTTACTTTATTCAGTAATATAACATACACAACTTTTACCATTTGTAGATGTACATAA	TAACACCACCCAGGTATAGCTACAATTATCATTAGATTTTTGTATATATTTTCTGCACCTGAATACAAACACACATCTATAACAGAAATGGCTCCATGATGTTTTGTAATATGCTTACTTTATTCAGTAATATAACATACACAACTTTTACCATTTGTAGATGTACATAA
experimental_21990	11:99012544	x	x	x	TTCTCAACAAATTCAAAGAAATCGAAATCATACCAACTACACATTTGGACCACAGCACAATAAAAATGGAAATCAATGCCAAGCGGGTTTCTCAAAACCATTCAATTACATGGAAGATAAACAAACTGCTCCTGGATGACTATTGGGTAAACAATCCAATTAAGGAAGAA	TTCTCAACAAATTCAAAGAAATCGAAATCATACCAACTACACATTTGGACCACAGCACAATAAAAATGGAAATCAATGCCAAGCTGGTTTCTCAAAACCATTCAATTACATGGAAGATAAACAAACTGCTCCTGGATGACTATTGGGTAAACAATCCAATTAAGGAAGAA
experimental_21998	11:99033759	x	x	x	CTGCGAGGTCAATAGGTGATTTGTCAAAAGCAGCAAATCCTATTTTCACTCTCCTATTTCCGTAATTTCTTCTGAAAAGGCAACTTCGGTTGTGAAAAGAGAAACTAAAAGCAGAGTGTCGCATATCAAATTAAGAACACTTAAAAGAAGTCTATCACCTGACCAAATTC	CTGCGAGGTCAATAGGTGATTTGTCAAAAGCAGCAAATCCTATTTTCACTCTCCTATTTCCGTAATTTCTTCTGAAAAGGCAACCTCGGTTGTGAAAAGAGAAACTAAAAGCAGAGTGTCGCATATCAAATTAAGAACACTTAAAAGAAGTCTATCACCTGACCAAATTC
experimental_22004	11:99036970	-1.13551	x	x	TTCAAGAGGTTCTTCTGCCTCAGCCTCCAGAGTAGCTGGGACTACAGGTGCGTGCCACCATGCCCGGCTAATTTTTTGTATATTTAGTAGACATGGAATTTCACTGTGTTAGCCAGGATAGTCTCGATCTCCTGATTTGTGATCCACCCGCTTTGGCCTCCCAAAGTGCT	TTCAAGAGGTTCTTCTGCCTCAGCCTCCAGAGTAGCTGGGACTACAGGTGCGTGCCACCATGCCCGGCTAATTTTTTGTATATTCAGTAGACATGGAATTTCACTGTGTTAGCCAGGATAGTCTCGATCTCCTGATTTGTGATCCACCCGCTTTGGCCTCCCAAAGTGCT
experimental_22039	11:99086973	x	x	x	TCCGGTCATTTGCAACAACACAGATAGAATTGGAGGCCTTTATGTTAAATACAATAAGCCAGACAAAGAAACACAAATATCACATGTTCTCACTTATATGTGGGAACTAAAAAATACTGGACTTATGAAGATAGAGAGTAGGATGATGGTTACTAAGGGCTGGGAAGGAT	TCCGGTCATTTGCAACAACACAGATAGAATTGGAGGCCTTTATGTTAAATACAATAAGCCAGACAAAGAAACACAAATATCACACGTTCTCACTTATATGTGGGAACTAAAAAATACTGGACTTATGAAGATAGAGAGTAGGATGATGGTTACTAAGGGCTGGGAAGGAT
experimental_22045	11:99090508	x	x	x	AGACTTTTTGATTTTATAATCATCTCTCATCTCGATTCCTGCCGTAATCTACAAACTGGTCTCCTTGCTTCTATCCTTTCCCCATACCCTCTACCCTCATAGTACATTCTCACATTATGGCTAGTGAAATTCTTTAAAATCTAAGACAGACCATGTCAGTTTTCTGCTCA	AGACTTTTTGATTTTATAATCATCTCTCATCTCGATTCCTGCCGTAATCTACAAACTGGTCTCCTTGCTTCTATCCTTTCCCCACACCCTCTACCCTCATAGTACATTCTCACATTATGGCTAGTGAAATTCTTTAAAATCTAAGACAGACCATGTCAGTTTTCTGCTCA
experimental_22063	11:99096782	x	x	x	AAAACCACTTAAGACATTCTACCCATGATTTTTCCAGTCAAATATCATGATCTCTTAAATTTGCTTAATAGTTTGTAAGTCATTCTAAAATATACTTATTTGTACGATGACTTCAAATGATTTTATGTACCTTAGTAAAATGATTATCAACTCTAGCACTAAGTGGTCTT	AAAACCACTTAAGACATTCTACCCATGATTTTTCCAGTCAAATATCATGATCTCTTAAATTTGCTTAATAGTTTGTAAGTCATTGTAAAATATACTTATTTGTACGATGACTTCAAATGATTTTATGTACCTTAGTAAAATGATTATCAACTCTAGCACTAAGTGGTCTT
experimental_22131	11:99145218	x	x	x	ATCACAGTTAATTATATTTCCATAACATTTGAATTAATACAAAAGATACTAATTATATATCAAACACTATATTGTACACATTTACAATGTACTGAATGATATCAGCCTGAGGTTTGTTGTACTTAAAAAACAGCTTCTCAAAAAATTTTAAAGCAAGCCAGATTTTTAGT	ATCACAGTTAATTATATTTCCATAACATTTGAATTAATACAAATGATACTAATTATATATCAAACACTATATTGTACACATTTAGAATGTACTGAATGATATCAGCCTGAGGTTTGTTGTACTTAAAAAACAGCTTCTCAAAAAATTTTAAAGCAAGCCAGATTTTTAGT
experimental_22138	11:99145259	x	x	x	TGAGGATTGCTACCTCACTGTTATGAAAGCATAAAAAGTAAATCACAGTTAATTATATTTCCATAACATTTGAATTAATACAAAAGATACTAATTATATATCAAACACTATATTGTACACATTTACAATGTACTGAATGATATCAGCCTGAGGTTTGTTGTACTTAAAAA	TGAGGATTGCTACCTCACTGTTATGAAAGCATAAAAAGTAAATCACAGTTAATTATATTTCCATAACATTTGAATTAATACAAATGATACTAATTATATATCAAACACTATATTGTACACATTTACAATGTACTGAATGATATCAGCCTGAGGTTTGTTGTACTTAAAAA
experimental_22149	11:99156280	x	x	x	AGCACAATACAAAGGAATCTTCATTTCTTTTTTTTTTTTTCTTTAACTTGAATGTTCTTCTCCTCCTTGTATCCTCTGCTTATTTAAATCTTGTTTAATGAGCAAGGACTTCTTTACTGAATCTTCCATTTTAAAAAACAGCACCCTACTTTAGTAGACATCAAAACAAG	AGCACAATACAAAGGAATCTTCATTTCTTTTTTTTTTTTTCTTTAACTTGAATGTTCTTCTCCTCCTTGTATCCTCTGCTTATTCAAATCTTGTTTAATGAGCAAGGACTTCTTTACTGAATCTTCCATTTTAAAAAACAGCACCCTACTTTAGTAGACATCAAAACAAG
experimental_22152	11:99158302	-1.10852	x	x	TGAGTGTCAACTACTAAATTCCTCATAGTAATTCATAGAAACTGAATCATATTATAATGTTTTGATCCTCTATATTCTCATATAATCCACTTGTAGTAGGAAAAGATTATTGGGACAGTATAATTTGGATAAGCAATAGCTTTAAGGATGGCAATTTCTTAACTTCCCTG	TGAGTGTCAACTACTAAATTCCTCATAGTAATTCATAGAAACTGAATCATATTATAATGTTTTGATCCTCTATATTCTCATATATTCCACTTGTAGTAGGAAAAGATTATTGGGACAGTATAATTTGGATAAGCAATAGCTTTAAGGATGGCAATTTCTTAACTTCCCTG
experimental_22162	11:99161376	-0.584258	-0.8775	x	ACATTATTCCTTTGTTAGAGCTGAAGATCAGGTAGGGAAGAAGTGCATTACTTTTCTAGCAACTGGCAATTTATTTTATGTAAGATATAATGAGACTACATTTCCAAAATGATTACCAAGTATATTCCCAATCAATGGAATTGAAAGGTACATCATCAGTAAGCTTTCAG	ACATTATTCCTTTGTTAGAGCTGAAGATCAGGTAGGGAAGAAGTGCATTACTTTTCTAGCAACTGGCAATTTATTTTATGTAAGACATAATGAGACTACATTTCCAAAATGATTACCAAGTATATTCCCAATCAATGGAATTGAAAGGTACATCATCAGTAAGCTTTCAG
experimental_22201	11:99184929	-0.538696	-0.408515	x	AACAAATATTAATTAATATAATAATGACAGTTTTGAGGGTATATATAGCTTCTGGGTGGCATAACATAATATATAAAAAATTATGCCATGTAAATTTGCTGAACAATAATTAATACATTGCTAGCCCAAGTAGGATGTGCATACTGGTGTGTTATAAAATATTTTAAGGA	AACAAATATTAATTAATATAATAATGACAGTTTTGAGGGTATATATAGCTTCTGGGTGGCATAACATAATATATAAAAAATTATGTCATGTAAATTTGCTGAACAATAATTAATACATTGCTAGCCCAAGTAGGATGTGCATACTGGTGTGTTATAAAATATTTTAAGGA
experimental_22214	11:99193504	x	-0.432084	x	ATAAGGGACAAATTTTTGTATCCCAGCCTAATAAAAGAGAGAAATGAGATAAACTCTAAAAAGAAGATACAGATACTGATGATGATTTGAAATAGAGGGAGTTATGATTGTAAAAAAGAAAATAAGAATATCAGGTGATTACATGGCTTTTACAATTTTAGGCTATTTTT	ATAAGGGACAAATTTTTGTATCCCAGCCTAATAAAAGAGAGAAATGAGATAAACTCTAAAAAGAAGATACAGATACTGATGATGACTTGAAATAGAGGGAGTTATGATTGTAAAAAAGAAAATAAGAATATCAGGTGATTACATGGCTTTTACAATTTTAGGCTATTTTT
experimental_22279	11:99352117	0.252176	x	x	CATTAATATCAAAATATTTGTCTTTTTAATATGTTCTTAAGCAACCAAATCTTACACAAAATATATTAGAGTGCTCTATTTTCTGAGCCTCTAATAATTTTGTTTTTGTTCTGTTTTTCTCCAATCATAGTCCTTTTCCCTTATTCACTGTTGTATCCCTAGCATCCTGC	CATTAATATCAAAATATTTGTCTTTTTAATATGTTCTTAAGCAACCAAATCTTACACAAAATATATTAGAGTGCTCTATTTTCTGGGCCTCTAATAATTTTGTTTTTGTTCTGTTTTTCTCCAATCATAGTCCTTTTCCCTTATTCACTGTTGTATCCCTAGCATCCTGC
experimental_22301	11:99598125	x	x	x	TTTAGTGATAAGGTTTGGGTTTGTGACATGCTCTATCTTGTCATATCAGAAACAAAAGAGATTTTAGGAGACAGATCGGGCTTATCATTGTTTATTTCATAACAATATTCTAATAACACACAATAGCAGCACAATGCCCTGGAATTTTTTTTTTTTTTTTTTTTTTGAGA	TTTAGTGATAAGGTTTGGGTTTGTGACATGCTCTATCTTGTCATATCAGAAACAAAAGAGATTTTAGGAGACAGATCGGGCTTACCATTGTTTATTTCATAACAATATTCTAATAACACACAATAGCAGCACAATGCCCTGGAATTTTTTTTTTTTTTTTTTTTTTGAGA
experimental_22387	11:99851317	-0.732185	-0.855633	x	GATGCTTCTGAAAGCATTTGATCGCGCACAAACAGAACTAGGACGATTTGCAAAGGAGGGTCCCTTCCACTATAAATATTCTGATTACTTCTTTTTTGAAGAAGAAAAAGTACGTATTTTGCAGTCCATTAAATAGCAGTTCCCAGTTGCTGCTGCCTTTTAATATGAAT	GATGCTTCTGAAAGCATTTGATCGCGCACAAACAGAACTAGGACGATTTGCAAAGGAGGGTCCCTTCCACTATAAATATTCTGATCACTTCTTTTTTGAAGAAGAAAAAGTACGTATTTTGCAGTCCATTAAATAGCAGTTCCCAGTTGCTGCTGCCTTTTAATATGAAT
experimental_22407	11:99856246	0.608091	0.554062	x	ACCTCTCTATCCTCTACTGACTGTGTCTGGGGTCTTTATAGGCACAGGATGATGGGTAGGGTGGGCTATAGGTAGTTTTGGAAAAGGCAACATTCAGTTGGTAAGAAGGCGTTTTTCAGAAAGAACCAATTGGGAAAGAGAGGGCAGACAGGAATAGAAGTTTTCACTTT	ACCTCTCTATCCTCTACTGACTGTGTCTGGGGTCTTTATAGGCACAGGATGATGGGTAGGGTGGGCTATAGGTAGTTTTGGAAAAAGCAACATTCAGTTGGTAAGAAGGCGTTTTTCAGAAAGAACCAATTGGGAAAGAGAGGGCAGACAGGAATAGAAGTTTTCACTTT
experimental_22415	11:99857875	x	x	x	TATTTTAAGTATCCCACAAAACAAAAAAGAACACAAACATTGAAATACAAAAAATGAAATATTCCCTAGCTCCTATGCCACCTGTCACCCACATATATAGTTGATAACAAGTAGATTCACTAATTGTCATCAAATATTCTTGACCATTAACTTTGTACCAGGGACTGTGT	TATTTTAAGTATCCCACAAAACAAAAAAGAACACAAACATTGAAATACAAAAAATGAAATATTCCCTAGCTCCTATGCCACCTGTTACCCACATATATAGTTGATAACAAGTAGATTCACTAATTGTCATCAAATATTCTTGACCATTAACTTTGTACCAGGGACTGTGT
experimental_22419	11:99859474	x	x	x	ACTAAGACAGGAAGGGACCGAGTCCAAATCGTTCTAAGAATGTTAGCAGCAGGAGTTCATGACTATTCTCTTTATGAATTCCCCACCAGTGTGGCTGAGCTATTACATGTAGCTTTTCCACTCTTCAATTGTCTTAGCCTTATCCTCCACTTTGAAAATATTCTCCCTAC	ACTAAGACAGGAAGGGACCGAGTCCAAATCGTTCTAAGAATGTTAGCAGCAGGAGTTCATGACTATTCTCTTTATGAATTCCCCAGCAGTGTGGCTGAGCTATTACATGTAGCTTTTCCACTCTTCAATTGTCTTAGCCTTATCCTCCACTTTGAAAATATTCTCCCTAC
experimental_22432	11:99867409	x	x	x	CAAACCCTCATTATTCTTATGATCTCCTCAAATATGCATGTATTAGTCTGTTTTCACACTGATAAAGAATACTTGAGACTGGGTAACTTATAAAGAAAACAGACTTAATTGACTCACAGTTTCACATGGCTGGGAAGGCCTCAGGAAACTTACAATCATGGCAGAAGGTG	CAAACCCTCATTATTCTTATGATCTCCTCAAATATGCATGTATTAGTCTGTTTTCACACTGATAAAGAATACTTGAGACTGGGTAGCTTATAAAGAAAACAGACTTAATTGACTCACAGTTTCACATGGCTGGGAAGGCCTCAGGAAACTTACAATCATGGCAGAAGGTG
experimental_22479	11:99964302	-0.934336	-1.05489	x	TCAAGCTCCTGGCCTCAAGTGGTTCTCCCACTTCAACCTCCCAAAGTTCTGGGATTTCAGGTGTGAGCCACTGTGCCTGGCCCAAGTTGCAAGTTTTCAGGTGCACACCCCTATTTAATTGATGTCTTTTTGAAAATATATATAATAAAGCAAGCCAGGGTTCTCTAATT	TCAAGCTCCTGGCCTCAAGTGGTTCTCCCACTTCAACCTCCCAAAGTTCTGGGATTTCAGGTGTGAGCCACTGTGCCTGGCCCAAATTGCAAGTTTTCAGGTGCACACCCCTATTTAATTGATGTCTTTTTGAAAATATATATAATAAAGCAAGCCAGGGTTCTCTAATT
experimental_22485	11:99975340	x	-1.15251	x	CACTCTGCATATATCATCAAATTTAATCCTGACCTAATTGAAAAACATATAATAAAATATTAACAAAAGTAATCCTTAGGTGAAGGTAACAGTTAACTTTACATGGGTTATATCGATTAATAGATAAAAAGACAGGTAAACATACTGTTTTCCTTTGAGGAAAATAGCAA	CACTCTGCATATATCATCAAATTTAATCCTGACCTAATTGAAAAACATATAATAAAATATTAACAAAAGTAATCCTTAGGTGAAGATAACAGTTAACTTTACATGGGTTATATCGATTAATAGATAAAAAGACAGGTAAACATACTGTTTTCCTTTGAGGAAAATAGCAA
experimental_22518	12:100919590	x	-0.493941	x	TGCTAACTTAGATGAAATTCCTGGAAAGACATACCCTACCAAAACTCAACAAGGAGAAATTGGTCATCAAAATAGGCCTATACTATTAAAGAAATTGAATCAATAATGAATAACCTAAAACAGAAAGCAACAGGCCCAGATGGTCTCACTGGTTTATTCTGTCAAGCATT	TGCTAACTTAGATGAAATTCCTGGAAAGACATACCCTACCAAAACTCAACAAGGAGAAATTGGTCATCAAAATAGGCCTATACTTTTAAAGAAATTGAATCAATAATGAATAACCTAAAACAGAAAGCAACAGGCCCAGATGGTCTCACTGGTTTATTCTGTCAAGCATT
experimental_22530	12:101500577	-0.568774	-0.655069	x	TATTTATAAAAAGATATTAAGCAGGTATGACAAAATGTTACCAAGAGTTAATACTAACTCTTCCATGGGTATATGGAAGTTTGTTATATCATTCTTTATGCTTTCCAATATTTAAAAGTTTTTTCCCAAAGAATTTTTAAAAATTAATCTACCTCTATGCTACAAGTCTC	TATTTATAAAAAGATATTAAGCAGGTATGACAAAATGTTACCAAGAGTTAATACTAACTCTTCCATGGGTATATGGAAGTTTGTTCTATCATTCTTTATGCTTTCCAATATTTAAAAGTTTTTTCCCAAAGAATTTTTAAAAATTAATCTACCTCTATGCTACAAGTCTC
experimental_22541	12:101703159	x	x	x	TAACAAATGTTGCTGTCACCAGATTAAGACAAAACTTCAACAGCAGTCAGAAATGCACACATGCCGAAGAACGCAAGGAAACATGCTGTGAATGACTGAGGCTTTGCAAGTTCAGTAAAAGGGTCTAAAGTTTCCCGGTCACCTTTTGGAATAAGGGTCATTATTACTAA	TAACAAATGTTGCTGTCACCAGATTAAGACAAAACTTCAACAGCAGTCAGAAATGCACACATGCCGAAGAACGCAAGGAAACATACTGTGAATGACTGAGGCTTTGCAAGTTCAGTAAAAGGGTCTAAAGTTTCCCGGTCACCTTTTGGAATAAGGGTCATTATTACTAA
experimental_22561	12:101756123	x	x	x	ATATGATCTTTCCGGAAAGTAAGTTGCCATTTTGTATCAAGAGCTTTTGAAATGAGAAAAGATTTTCAGTCACATCTAAGAATCTATTTTTAAGAAATAAGTTATGTTCACAGGAGCTTTATTTATAATACAGTCGGAAATTAATAATAACTTTTAAAATTGGGCCAGGC	ATATGATCTTTCCGGAAAGTAAGTTGCCATTTTGTATCAAGAGCTTTTGAAATGAGAAAAGATTTTCAGTCACATCTAAGAATCTGTTTTTAAGAAATAAGTTATGTTCACAGGAGCTTTATTTATAATACAGTCGGAAATTAATAATAACTTTTAAAATTGGGCCAGGC
experimental_22571	12:101816287	x	x	x	CTGCAACCTCTGCCTCCTGGGTTCAAGTAATTCTCTTGCCTCAGCCTCCCGAGTAGCTGAGACTACAGACACACACCACCACGCCGGCTAATTTTAGTATTTTTAGTAGAGACGGGGTTTCGCCATGTTGGCCAGGCTGAACTTGAAATCCTGGCCTCAGGTGATCCACC	CTGCAACCTCTGCCTCCTGGGTTCAAGTAATTCTCTTGCCTCAGCCTCCCGAGTAGCTGAGACTACAGACACACACCACCACGCAGGCTAATTTTAGTATTTTTAGTAGAGACGGGGTTTCGCCATGTTGGCCAGGCTGAACTTGAAATCCTGGCCTCAGGTGATCCACC
experimental_22649	12:102025268	x	x	x	ACCTCTAGAGCATTCATAAAAAAATCAGGACGAATTCATTTCACAATTCCGAGGGCACCAATCACACCATATTCTGTAGTGCAGTCCCATGTCAACTCCTTCCAGTTGAAAGCAAAACAAATGACGCTTGTTAAAGAGCAAGCTGAATCCCTTATGCTTCTTCTAGGTGA	ACCTCTAGAGCATTCATAAAAAAATCAGGACGAATTCATTTCACAATTCCGAGGGCACCAATCACACCATATTCTGTAGTGCAGTACCATGTCAACTCCTTCCAGTTGAAAGCAAAACAAATGACGCTTGTTAAAGAGCAAGCTGAATCCCTTATGCTTCTTCTAGGTGA
experimental_22652	12:102028594	x	x	x	CATATATTTAAACATTGGTGTTCTAGAAAAACCATGGGTTTAAGGCCCAGTCAAGCATATACTGACCATTTTTTAGAATGTTCTTGTTATAAAGAAGTTCCTGTTTTGGAGGTTTCACAGTTGCCTTAGAAAGACACTTTCAATTTATTCATATGTAGCTTCCTCCTTAA	CATATATTTAAACATTGGTGTTCTAGAAAAACCATGGGTTTAAGGCCCAGTCAAGCATATACTGACCATTTTTTAGAATGTTCTTATTATAAAGAAGTTCCTGTTTTGGAGGTTTCACAGTTGCCTTAGAAAGACACTTTCAATTTATTCATATGTAGCTTCCTCCTTAA
experimental_22659	12:102035264	x	x	x	TTTCCAAAAGAGTGTTTATTTCTGAATTTTATTTTTATTTTATGCTTTTAAAAGAAAGGAAGACAAGTGTAAATCTTAAATCTTACTTAAATCTTAAATCTTATTTTTAACACATATATGTTCTTTATGTGTTCTGTAGTCAATGATCAAAAGTTGGGGTCATAATTTTG	TTTCCAAAAGAGTGTTTATTTCTGAATTTTATTTTTATTTTATGCTTTTAAAAGAAAGGAAGACAAGTGTAAATCTTAAATCTTAATTAAATCTTAAATCTTATTTTTAACACATATATGTTCTTTATGTGTTCTGTAGTCAATGATCAAAAGTTGGGGTCATAATTTTG
experimental_22741	12:102183850	x	x	x	CCTTCAGTAGTTCAAGATCTGTGCCATTCACCCAGGTGTAAACAACGTCAATCGGCATGGGCAGACAAAGCCTAGGGCAAACCAACAAATCCTCCAGCTTAAATGCATTTTTCCAATATATTTGGTAATAAGAATATCACAGGGTTTAAACCCAGAGATTATGAAAAAAA	CCTTCAGTAGTTCAAGATCTGTGCCATTCACCCAGGTGTAAACAACGTCAATCGGCATGGGCAGACAAAGCCTAGGGCAAACCAAAAAATCCTCCAGCTTAAATGCATTTTTCCAATATATTTGGTAATAAGAATATCACAGGGTTTAAACCCAGAGATTATGAAAAAAA
experimental_22776	12:102280063	x	x	x	GTACGTGCAATTATTAACCAATAGAGAAGCAGAGAGAAGTCAAGTAACCTGTCCAAAGTTCTACAGCTGGAACACATAATGGAGCCATACCCTAATCCAGGCTGTCTGTTCCAAAGCTGTTGCTCTTAATCATGCTATGTTCCCTCTCAGTATTATTATTAAATGTTGTA	GTACGTGCAATTATTAACCAATAGAGAAGCAGAGAGAAGTCAAGTAACCTGTCCAAAGTTCTACAGCTGGAACACATAATGGAGTCATACCCTAATCCAGGCTGTCTGTTCCAAAGCTGTTGCTCTTAATCATGCTATGTTCCCTCTCAGTATTATTATTAAATATTGTA
experimental_22782	12:102293286	2.15675	1.11547	x	ATTCTTCCACTTTATCCTTCCAAGTAGCTGGAACTACAGGCACACATCACCACACCCAGCTAACTTCTTTTTTCTTTCTTTCTTTCTTTTTTAACTTTTTGTAGAGATGAGATCTCACTACATTGCCCAGGCTGGTCTTGAACTCCTGGGCTCAACAGATCCTCCTGCTT	ATTCTTCCACTTTATCCTTCCAAGTAGCTGGAACTACAGGCACACATCACCACACCCAGCTAACTTCTTTTTTCTTTCTTTCTTGCTTTTTTAACTTTTTGTAGAGATGAGATCTCACTACATTGCCCAGGCTGGTCTTGAACTCCTGGGCTCAACAGATCCTCCTGCTT
experimental_22809	12:102368409	1.45315	1.90808	x	TCAATATGTGTAGTCAGGTCTTGAAAGAATTCCAATCATTGTAGCCCTTGTTCATATTTTAGGTGGTTAATAATGCTATCGTGTCATTTTCCTTGGAGCTCATTTTATATATTCTGTTTGTAGGAATTATAGTGACAATTGATCACATAGCCTAAACAAGGAAATGGATG	TCAATATGTGTAGTCAGGTCTTGAAAGAATTCCAATCATTGTAGCCCTTGTTCATATTTTAGGTGGTTAATAATGCTATCGTGTCGTTTTCCTTGGAGCTCATTTTATATATTCTGTTTGTAGGAATTATAGTGACAATTGATCACATAGCCTAAACAAGGAAATGGATG
experimental_22810	12:102389008	x	x	x	CAATTACTTTTGTACCACCAACCTAATACAATCTAATTATTATTGTTTCCACACAATTTAAAAATAAATAATTCTCTGTAGGCTTCCAGATAAAACTTATGTTCGCCACCATGGCCCATAGTACCCTAACCTGCCACCTTCATCTCTTACCACATTCTGAATTACTCAGT	CAATTACTTTTGTACCACCAACCTAATACAATCTAATTATTATTGTTTCCACACAATTTAAAAATAAATAATTCTCTGTAGGCTTTCAGATAAAACTTATGTTCGCCACCATGGCCCATAGTACCCTAACCTGCCACCTTCATCTCTTACCACATTCTGAATTACTCAGT
experimental_22846	12:102522504	x	x	x	AGTGAAGAGAGATCAGGACTCCTATGGCCATTGCTGCATTGTTCACAATAGCCAAGATATGGAATCAACCTAAGTATCCATCAATGGATGAATGGATAGAAAATGTGGTATATATACACAATGGAATGCTATTCAGCCCCATAAAAGAGAGAAATCCTGTCATTTGTAAC	AGTGAAGAGAGATCAGGACTCCTATGGCCATTGCTGCATTGTTCACAATAGCCAAGATATGGAATCAACCTAAGTATCCATCAACGGATGAATGGATAGAAAATGTGGTATATATACACAATGGAATGCTATTCAGCCCCATAAAAGAGAGAAATCCTGTCATTTGTAAC
experimental_22868	12:102567189	x	x	x	AGAATAAGACAAGAGTTCCTGCTGTCATCAGTTCTTTTCAACATAGCATGAGATGTCCAATTCAGTGTAGTAAGACAAAAAGAAATAGGAGATATAACAGTTGAAAAAATAAAATTCTATTTGATGATAATATGACTAATTATATAGAAAACTCCAAGAATGTAAAGGCA	AGAATAAGACAAGAGTTCCTGCTGTCATCAGTTCTTTTCAACATAGCATGAGATGTCCAATTCAGTGTAGTAAGACAAAAAGAAAAAGGAGATATAACAGTTGAAAAAATAAAATTCTATTTGATGATAATATGACTAATTATATAGAAAACTCCAAGAATGTAAAGGCA
experimental_22888	12:102597641	-1.12982	x	x	TATAATTTTCCCTTCTTGTAATAGCATTATCAGGTCTTGGTACCAAATTTATGCTAGACTCATAAAAAGAGTTGGGAAGTGTCCGTCAGAAGTCAATCACAGAAGCAGAACAACACACATACATATTCACATATACAGAAATATATACACAATTTGTTACATAAATCTGT	TATAATTTTCCCTTCTTGTAATAGCATTATCAGGTCTTGGTACCAAATTTATGCTAGACTCATAAAAAGAGTTGGGAAGTGTCCATCAGAAGTCAATCACAGAAGCAGAACAACACACATACATATTCACATATACAGAAATATATACACAATTTGTTACATAAATCTGT
experimental_22894	12:102598369	x	x	x	TCATCTCTAAACAGCACTGTGTTTCTTCTCTCTTCTCTCTCCAATCTTTGTACTATACCTTCTGAATAACAAATACCCTTATAGCGTTCTCCACTTCACTGATCCCATTACCACCACACATACTTAAGAGTTGGGAAGGAGGATGAATGTCTATTTTATTCCATACTGTT	TCATCTCTAAACAGCACTGTGTTTCTTCTCTCTTCTCTCTCCAATCTTTGTACTATACCTTCTGAATAACAAATACCCTTATAGTGTTCTCCACTTCACTGATCCCATTACCACCACACATACTTAAGAGTTGGGAAGGAGGATGAATGTCTATTTTATTCCATACTGTT
experimental_22907	12:102620615	-0.453583	-0.401264	x	TGGCTACTCAGATACACCAATTTCGCCAAAGCTTAAGAAGTGCTGGTAGATTACCAGCAGGCAGCATGGTATGCTGTGTGGAAGCATTGTTCCTGGGTTGAGTTAAACAATTGTGTGGAATCCTGGCTCAAGCATTTACCAGTTCTGTGATATTGAACAGATTACTTAAC	TGGCTACTCAGATACACCAATTTCGCCAAAGCTTAAGAAGTGCTGGTAGATTACCAGCAGGCAGCATGGTATGCTGTGTGGAAGGATTGTTCCTGGGTTGAGTTAAACAATTGTGTGGAATCCTGGCTCAAGCATTTACCAGTTCTGTGATATTGAACAGATTACTTAAC
experimental_22914	12:102626654	x	x	x	CATTTTGGTGGAAAGAATAACAGACTACAAGTCAAGGCTAATTGTGTGACCTTGAGCGAGTTACTTAACATCTCTGGACCTCAGGTTCCTAGGGGAAAATACTGCTTTTCCTACTTAACTCCAAGGACTATTTGAAGGATAAAATGAGATCATGTATGTGAAAACACTTC	CATTTTGGTGGAAAGAATAACAGACTACAAGTCAAGGCTAATTGTGTGACCTTGAGCGAGTTACTTAACATCTCTGGACCTCAGCTTCCTAGGGGAAAATACTGCTTTTCCTACTTAACTCCAAGGACTATTTGAAGGATAAAATGAGATCATGTATGTGAAAACACTTC
experimental_22954	12:102667709	x	x	x	AGGTGATTTCTATTATAATCTTAAGTTTACAGGTGAGAAACTTGAGAATAAGAGAGGTTAGGTAACTTACCAAAGATCACACAAATAGTTTCAGAGTGGGGATTCAAACCCAAGTCATTTGCTTTTAAAGCCCATACTCTTAACCACTATGCAATATCCTGCTCTACTTA	AGGTGATTTCTATTATAATCTTAAGTTTACAGGTGAGAAACTTGAGAATAAGAGAGGTTAGGTAACTTACCAAAGATCACACAACTAGTTTCAGAGTGGGGATTCAAACCCAAGTCATTTGCTTTTAAAGCCCATACTCTTAACCACTATGCAATATCCTGCTCTACTTA
experimental_23014	12:102720962	0.853642	0.75763	x	ATTTAATCCATAGAGGAATGTGACCCAGGTCTGGGGAGAGGGAGCACTGCATTATGTTTCATTCTCATGCCATGTGAGAATGTTTACACCAGCTTGAGTTGTTGTGATGGGGTCGTCCATATCATTTGGTTCTTGTCCTTGTGACTCACTGCTTCTGCTGTAGAGTTAGC	ATTTAATCCATAGAGGAATGTGACCCAGGTCTGGGGAGAGGGAGCACTGCATTATGTTTCATTCTCATGCCATGTGAGAATGTTTTCACCAGCTTGAGTTGTTGTGATGGGGTCGTCCATATCATTTGGTTCTTGTCCTTGTGACTCACTGCTTCTGCTGTAGAGTTAGC
experimental_23035	12:102732465	x	x	x	CCTGATTTTCTCTTCTTCACCTCATACATCCAATACAACAGTAACCACTATAATTATTGATTCTATTTCCGAAATAAATATAAAACCCATTTACTTTTTTCCATTATTGCTGTCACTAGTGTGGTCCAAGCTGTCATCATCTGTTGTCTGGACTTCTTTGTCAACCAGAG	CCTGATTTTCTCTTCTTCACCTCATACATCCAATACAACAGTAACCACTATAATTATTGATTCTATTTCCGAAATAAATATAAAAACCATTTACTTTTTTCCATTATTGCTGTCACTAGTGTGGTCCAAGCTGTCATCATCTGTTGTCTGGACTTCTTTGTCAACCAGAG
experimental_23056	12:102813632	-0.59905	-0.680392	x	TGGGGAGAGTTACCACAAATAGCATGGTGAATGAGTTAGTGCTAATGAGTGTGGTACAGACTCCGGGAGACATACTGGCATTCAGAAAGATACGTGGGGTCAGGAATCATTGGGGAAGTTTCAAGAAGAGGTTGAGACATTGCAGAATATGTAGGTTGACTAGCTGTGGG	TGGGGAGAGTTACCACAAATAGCATGGTGAATGAGTTAGTGCTAATGAGTGTGGTACAGACTCCGGGAGACATACTGGCATTCAAAAAGATACGTGGGGTCAGGAATCATTGGGGAAGTTTCAAGAAGAGGTTGAGACATTGCAGAATATGTAGGTTGACTAGCTGTGGG
experimental_23079	12:102860060	-0.697185	-0.582017	x	GGCAAAATCACCCCCGAGTCGAGATTCCTAGACTAGACAAGTCTCCAGAAGAGAGGCAATTAGAGAGATTGGAAAACCATGAGTGAAAGTAACACATCAATTCTCAGTCACTGTTTAATCCAGAGCCTATGGTCCATTGCCTGGAGCAAGCCATGAGAAGAGTCATTGTG	GGCAAAATCACCCCCGAGTCGAGATTCCTAGACTAGACAAGTCTCCAGAAGAGAGGCAATTAGAGAGATTGGAAAACCATGAGTCAAAGTAACACATCAATTCTCAGTCACTGTTTAATCCAGAGCCTATGGTCCATTGCCTGGAGCAAGCCATGAGAAGAGTCATTGTG
experimental_23075	12:102860060	-0.694835	-0.438245	x	GGCAAAATCACCCCCGAGTCGAGATTCCTAGACTAGACAAGTCTCCAGAAGAGAGGCAATTAGAGAGATTGGAAAACCATGAGTGAAAGTAACACATCAATTCTCAGTCACTGTTTAATCCAGAGCCTATGGTCCATTGCCTGGAGCAAGCCATGAGAAGAGTCATTGTG	GGCAAAATCACCCCCGAGTCGAGATTCCTAGACTAGACAAGTCTCCAGAAGAGAGGGAATTAGAGAGATTGGAAAACCATGAGTCAAAGTAACACATCAATTCTCAGTCACTGTTTAATCCAGAGCCTATGGTCCATTGCCTGGAGCAAGCCATGAGAAGAGTCATTGTG
experimental_23091	12:102877086	x	x	x	ACCTTGGATTTGTAGTAATAGGTGCATTCATTTCTTTTACTCCTAAACAGGTACATCACTTAGCCATTAAAAAGTAATCTGGTGGCATGTTTATTGCTCTTTCATTTTCATATTGACTCCTGGAATTAGCCAAGAAAATGACCTTTTCTCTAGGAATTATTGCCCTGATC	ACCTTGGATTTGTAGTAATAGGTGCATTCATTTCTTTTACTCCTAAACAGGTACATCACTTAGCCATTAAAAAGTAATCTGGTGCCATGTTTATTGCTCTTTCATTTTCATATTGACTCCTGGAATTAGCCAAGAAAATGACCTTTTCTCTAGGAATTATTGCCCTGATC
experimental_23123	12:102894938	x	x	x	GCAGCCTCTACCTCCTGGGCTCAAGCCATCCTCCCGCCTCAGCCTCCGGAGTAACTGTGACCACAGGCATAATTTTTGTAGAGACGGGGTTTCAACTTGTTACCGAGGCTGGTCTTGAACTCAAGCAATTTGCCCGCCTGGGCCTCCCAAAGTGCTGGGGTTACAGCTGT	GCAGCCTCTACCTCCTGGGCTCAAGCCATCCTCCCGCCTCAGCCTCCGGAGTAACTGTGACCACAGGCATAATTTTTGTAGAGATGGGGTTTCAACTTGTTACCGAGGCTGGTCTTGAACTCAAGCAATTTGCCCGCCTGGGCCTCCCAAAGTGCTGGGGTTACAGCTGT
experimental_23171	12:103744536	-0.445127	x	x	ATCCAGGTATTCAGACAGATTAGATTTACCTAATCTGAACAATACAGAGAGAAAATGGACTGAGAGAAAAGAACATTATCAAGGATGTGTGGGACAATAACAAAGTGCTAACATTTGCATTGTTGAGGTTCCTGCAGAAGAGTAGAAGGTGGGACTGAAAAAGTATAAGA	ATCCAGGTATTCAGACAGATTAGATTTACCTAATCTGAACAATACAGAGAGAAAATGGACTGAGAGAAAAGAACATTATCAAGGTTGTGTGGGACAATAACAAAGTGCTAACATTTGCATTGTTGAGGTTCCTGCAGAAGAGTAGAAGGTGGGACTGAAAAAGTATAAGA
experimental_23201	12:103890553	x	x	x	AATTACTGAACACTCTTCTGCAGAATCACAGGACCAAAAGAAAGTGGACATTCACACCTGAGTCCCAGGATGGACACCCTCCCCACCACCCCACACACCCACATCTAAAATATTTCTAGCCGGGAAAAAAAAAAAAAAAGCAGCTTGTTTTTAAAGACTCTTGAGTCTTG	AATTACTGAACACTCTTCCGCAGAATCACAGGACCAAAAGAAAGTGGACATTCACACCTGAGTCCCAGGATGGACACCCTCCCCAACACCCCACACACCCACATCTAAAATATTTCTAGCCGGGAAAAAAAAAAAAAAAGCAGCTTGTTTTTAAAGACTCTTGAGTCTTG
experimental_23254	12:104185164	0.518928	x	x	TGGGAGTTTTGAAGCATGCAGAGGAAAACATGCACCTAGCTGGGTCAGAGTGGTCAAAGGCACTCCTGTCCTAGAGGAAGAAGTGGGGGAGGTTGGGGGCCCTACAGTAGCTGATATGATGCCCTCACCATTTTCTTAGTGGATTCTGGGGTGTGGTCAGGAGAAGGGCC	TGGGAGTTTTGAAGCATGCAGAGGAAAACATGCACCTAGCTGGGTCAGAGTGGTCAAAGGCACTCCTGTCCTAGAGGAAGAAGTTGGGGAGGTTGGGGGCCCTACAGTAGCTGATATGATGCCCTCACCATTTTCTTAGTGGATTCTGGGGTGTGGTCAGGAGAAGGGCC
experimental_23277	12:104190869	0.398144	0.648252	x	TTATTATTAGAACTTTCCTTTTTTGTGTTGATGATGGGATCTCGTTTAGTCACGGAAAAGGCTTCCTGCTGTTCCTGGTGCTTCGTGGCTCTGTCCCTTGCGTGGGCCCCTGTTTCTAAAGCATTCCTTCCACCCTGTCTGCAGAGCTCTCATGGAAACACGATGAAGCA	TTATTATTAGAACTTTCCTTTTTTGTGTTGATGATGGGATCTCGTTTAGTCACGGAAAAGGCTTCCTGCTGTTCCTGGTGCTTCATGGCTCTGTCCCTTGCGTGGGCCCCTGTTTCTAAAGCATTCCTTCCACCCTGTCTGCAGAGCTCTCATGGAAACACGATGAAGCA
experimental_23307	12:104202160	x	x	x	TCCCCACTGCCCCTCTGCCCTCGGAGCATAGACCTGCAGGACAGAACATCTATTCCTGAGTCTAGAGAGGCAACATCACTAGGACCTTCCAACTGTGATGCAAGTTGCTTAAGTTAAAACCCAGACAACTATTAAGTGCCCAGGAAACCTCCTTCCATGGCTGAGCGGCT	TCCCCACTGCCCCTCTGCCCTCGGAGCATAGACCTGCAGGACAGAACATCTATTCCTGAGTCTAGAGAGGCAACATCACTAGGACTTTCCAACTGTGATGCAAGTTGCTTAAGTTAAAACCCAGACAACTATTAAGTGCCCAGGAAACCTCCTTCCATGGCTGAGCGGCT
experimental_23314	12:104205100	0.883368	0.809043	x	TGTTCTAAAAGAAAATGCAATACAAGCATTCACAAATCTGCGGGTGGGCGGGGGCGGGGAAGCAAGCCGGGAGCAAGCCTCATCTGGGGGAAGAAAGAGTGCTCCAAGGCAGAAGTAGGAAAGGGTTTGGAGGTTCAAGGAGCAGGAGGGGAGGAGAGGAGACGGCTGGA	TGTTCTAAAAGAAAATGCAATACAAGCATTCACAAATCTGCGGGTGGGCGGGGGCGGGGAAGCAAGCCGGGAGCAAGCCTCATCTCGGGGAAGAAAGAGTGCTCCAAGGCAGAAGTAGGAAAGGGTTTGGAGGTTCAAGGAGCAGGAGGGGAGGAGAGGAGACGGCTGGA
experimental_23337	12:104211278	x	x	x	CTCACAGGCAGACAAATGCTGAAGGCAGGTGACTTTTTGGAGATAGGTACATGTACATAAAACCTGAACTGTCCATATTTTACTACTTTTCACATTACTAAGGACAACCACCTGACTCTATTATAACAGCTAATATTTATTAAGCACTTACCATGTACCACATGCTATCA	CTCACAGGCAGACAAATGCTGAAGGCAGGTGACTTTTTGGAGATAGGTACATGTACATAAAACCTGAACTGTCCATATTTTACTAATTTTCACATTACTAAGGACAACCACCTGACTCTATTATAACAGCTAATATTTATTAAGCACTTACCATGTACCACATGCTATCA
experimental_23365	12:104215022	-0.746327	-0.793673	x	ACGTGGAGCTGACTGCCCTGCAGAGTTGTGGGGGTCCCCCAGTAGACTCTGCAAGAGTGAGAAATAGGATTTGTTATAGCTGTCTGTAATAAGCCACTGGGATTTTGGTGTTGCTTGTCACTGCAGCATAACCTAGCCTAACCTGACTGATAAACCTTCAATACCATGAT	ACGTGGAGCTGACTGCCCTGCAGAGTTGTGGGGGTCCCCCAGTAGACTCTGCAAGAGTGAGAAATAGGATTTGTTATAGCTGTCTATAATAAGCCACTGGGATTTTGGTGTTGCTTGTCACTGCAGCATAACCTAGCCTAACCTGACTGATAAACCTTCAATACCATGAT
experimental_23426	12:104219073	x	x	x	TCATCTGACTAACTAATAATGCACATGACATTTATACTACTCCCACCAAAAGTTAAAATTATACCTCTTATTACCCTGTAAGTAATATCTGTATTTTGACTACTCCACAGAAATCCATCACACTTCTTGAAGTTACAAAAATAAAACTACATACAACTACATTTGAAATA	TCATCTGACTAACTAATAATGCACATGACATTTATACTACTCCCACCAAAAGTTAAAATTATACCTCTTATTACCCTGTAAGTAACATCTGTATTTTGACTACTCCACAGAAATCCATCACACTTCTTGAAGTTACAAAAATAAAACTACATACAACTACATTTGAAATA
experimental_23460	12:104226206	x	-0.636521	x	GTCTTACCTCCACATTTTAGGAATCAGAATCTCCAGGGTTAGGGCCTCAGAATTTCCATTTTTAAACAAGCTTCCCAGGTGATTCCGATGTGCCTATCAGTTTGAGGACCACTGAATTCTTTTTTTTAATTTGTCTTACCTTCAAAAGCTGGCAAAAAAATTATTTAATC	GTCTTACCTCCACATTTGAGGAATCAGAATCTCCAGGGTTAGGGCCTCAGAATTTCCATTTTTAAACAAGCTTCCCAGGTGATTCTGATGTGCCTATCAGTTTGAGGACCACTGAATTCTTTTTTTTAATTTGTCTTACCTTCAAAAGCTGGCAAAAAAATTATTTAATC
experimental_23502	12:104271055	-0.584338	-0.426352	x	TAGACTTCATTCATTTTTATTGTTGAATAATATTCCATTGTATGGATTTACCACAGTTTGTTTATTCATTCACTTGTTGAAGGACATTTTGGATAATTTCAGTTATTGGTGATTATGAATAAACCTGCTATAAACATTTACATCCAAGTTTTTGTGTGGCCACAAGTTTT	TAGACTTCATTCATTTTTATTGTTGAATAATATTCCATTGTATGGATTTACCACAGTTTGTTTATTCATTCACTTGTTGAAGGAAATTTTGGATAATTTCAGTTATTGGTGATTATGAATAAACCTGCTATAAACATTTACATCCAAGTTTTTGTGTGGCCACAAGTTTT
experimental_23539	12:104310867	-0.850428	-0.517247	x	TTTTTTAAATAGTGTGAGATTGTGGTTTAAATTACTCTTTTCTAAATTGCCACCTATTTATTACAGTACTGCTTATTGCATAGGTGTTTCCCACCCACCAATTTTATAGTGTCTGCATGACCTAGGGTCTTATCTTTATACTATGGTGGCATCATACTGTATGTGTTCTG	TTTTTTAAATAGTGTGAGATTGTGGTTTAAATTACTCTTTTCTAAATTGCCACCTATTTATTACAGTACTGCTTATTGCATAGGAGTTTCCCACCCACCAATTTTATAGTGTCTGCATGACCTAGGGTCTTATCTTTATACTATGGTGGCATCATACTGTATGTGTTCTG
experimental_23563	12:104321106	-0.685656	-0.525517	x	ACTGCATTCCAGCCTGGGTAACAGAGCAAGACCCTGGCTCAAAAAAATATATTTTTAAAATTTAAATTTAAAAATTAAAAAAAACACATTTGCACAAGTTCTATATAAACAGAAACCATATCTATATTACTCACCCCTGTATTTCTAGCACCTAGCATAATTCCTGGCAC	ACTGCATTCCAGCCTGGGTAACAGAGCAAGACCCTGGCTCAAAAAAATATATTTTTAAAATTTAAATTTAAAAATTAAAAAAAACGCATTTGCACAAGTTCTATATAAACAGAAACCATATCTATATTACTCACCCCTGTATTTCTAGCACCTAGCATAATTCCTGGCAC
experimental_23584	12:104329433	x	-0.555304	x	CCCAGTGCTTAAAAAGAGAGGGCACTGGGGCATAACTCTTAGTGATGCCTCCAAATGAAACCTGGAGACATCAATGTTAGTGACGAAGGCAGGGGAAGGTAAATTGGGAACACAAGTTAAAAAAGTACTAAAATGCAGTCATCTAATTAGTCTTCATTAAAAGAACATCT	CCCAGTGCTTAAAAAGAGAGGGCACTGGGGCATAACTCTTAGTGATGCCTCCAAATGAAACCTGGAGACATCAATGTTAGTGACAAAGGCAGGGGAAGGTAAATTGGGAACACAAGTTAAAAAAGTACTAAAATGCAGTCATCTAATTAGTCTTCATTAAAAGAACATCT
experimental_23591	12:104331157	-0.437007	-0.577374	x	TTAAGTAGAAAATTAAAATATTCCCAACCGTCTGAATAGATTGTTTTCATTTTTCAAGGTGAGAAAGCACTGAAATATTCTGGAGAGAAATGGAATCATGCACTCTCATAGCTCTTACTGTTATTCCAGAAACCTAATGATTATTGTAGATAACTATTCCTAATTAATGA	TTAAGTAGAAAATTAAAATATTCCCAACCGTCTGAATAGATTGTTTTCATTTTTCAAGGTGAGAAAGCACTGAAATATTCTGGAAAGAAATGGAATCATGCACTCTCATAGCTCTTACTGTTATTCCAGAAACCTAATGATTATTGTAGATAACTATTCCTAATTAATGA
experimental_23601	12:104337667	x	x	x	GGATGGTCTGGCAACATGGAGAGAATCATGAAAGCACAAGCGTACCAAACGGGCAAGGACATCTCTACAAAGTAAGCATCCTCGGGAAAGTCCCTGCCAGGGCGTTGCCCCTTACCCAATCTTTGTTTTGGAGATAATACCAGCTTCAATACAAAGAGTAAAATTGCCTT	GGATGGTCTGGCAACATGGAGAGAATCATGAAAGCACAAGCGTACCAAACGGGCAAGGACATCTCTACAAAGTAAGCATCCTCGGAAAAGTCCCTGCCAGGGCGTTGCCCCTTACCCAATCTTTGTTTTGGAGATAATACCAGCTTCAATACAAAGAGTAAAATTGCCTT
experimental_23648	12:104374276	x	x	x	AATCTGAGCCCATGTCCAGCCACAATTCTGATTCTCAACTTTCAACAAGAAGCTCGCTCCACATCACCTACACAATTGTTCACATGCTGATGTTTCTTACAGTTACTGAGAAAAATAAGAGCTTAAAATTAGTGCTGCCATGTATCAGGTCTCCACAGGCATCATTCAGT	AATCTGAGCCCATGTCCAGCCACAATTCTGATTCTCAACTTTCAACAAGAAGCTCGCTCCACATCACCTACACAATTGTTCACACGCTGATGTTTCTTACAGTTACTGAGAAAAATAAGAGCTTAAAATTAGTGCTGCCATGTATCAGGTCTCCACAGGCATCATTCAGT
experimental_23681	12:104391041	-0.36209	x	x	ACTGCTTATTTAAGTTGTGAGTACAGTATTGTTGTAAATGTGGAAGTATTTTGGAAACGGGTTGATACTTACTGAGACAATCCAGTTGACACTCTGATTGTCAAAACCAGCAATAAATAGCTTGGTAGCCTTTCCTTTCCCTGTATGCCTATAATGTACGGAAATAAAGT	ACTGCTTATTTAAGTTGTGAGTACAGTATTGTTGTAAATGTGGAAGTATTTTGGAAACGGGTTGATACTTACTGAGACAATCCAATTGACACTCTGATTGTCAAAACCAGCAATAAATAGCTTGGTAGCCTTTCCTTTCCCTGTATGCCTATAATGTACGGAAATAAAGT
experimental_23688	12:104391849	x	x	x	GAAAATTTACTTAATTCTGAGCCCTCTGTCTGTGATATGATCTTCCCCCAATTCCAGATGTTGTCAGAGTACAAGCCATGACTTCGGAGGAAGCAATGTTGTCAGTAATGAAACTTCGAAGTTCCTACCCACAGGTCATGCTGCTCCTTTTTCTGGTTCAAGGAGCTAAA	GAAAATTTACTTAATTCTGAGCCCTCTGTCTGTGATATGATCTTCCCCCAATTCCAGATGTTGTCAGAGTACAAGCCATGACTTTGGAGGAAGCAATGTTGTCAGTAATGAAACTTCGAAGTTCCTACCCACAGGTCATGCTGCTCCTTTTTCTGGTTCAAGGAGCTAAA
experimental_23715	12:104459445	x	x	x	CGCTGATCCTGGGCAACCGGCAGAGCAAGATTCAAATCAGGTCTAATTTGTTCCAAAGCCAGGGATTTTACACTAAGACCAAAGTGTCAGTAACTTTTTACCTTCATATGCTGGGGCGCTGGGAGGAGGAGAGGGTGAAAAAAATAAAACTTCTCAGACTCCACTATTTT	CGCTGATCCTGGGCAACCGGCAGAGCAAGATTCAAATCAGGTCTAATTTGTTCCAAAGCCAGGGATTTTACACTAAGACCAAAGCGTCAGTAACTTTTTACCTTCATATGCTGGGGCGCTGGGAGGAGGAGAGGGTGAAAAAAATAAAACTTCTCAGACTCCACTATTTT
experimental_23719	12:104469076	x	x	x	AGTCAATAAAACTAAAAAATGGCTCTTTGAAATAAATAAAATAACAAATCACTAGCAAGTCTGATTAGACAAAACTAATATTTAGGAATAAGAAATGAGATATAAAAATGGATATAGAGATTTTAAAGATAGAGAGAATTGTCTTTATAACTTTAAAACATTTTTAAATA	AGTCAATAAAACTAAAAAATGGCTCTTTGAAATAAATAAAATAACAAATCACTAGCAAGTCTGATTAGACAAAACTAATATTTAAGAATAAGAAATGAGATATAAAAATGGATATAGAGATTTTAAAGATAGAGAGAATTGTCTTTATAACTTTAAAACATTTTTAAATA
experimental_23727	12:104494336	x	x	x	GCTGAGGTGGGAGGATCACTTGAGCCAGGAGGTCAAGGCTGCAGTGAGCCATGTTCAGGCCACTGCACTCCAGCCTGGATGACAGAGTGAGATGCTGTCTCAAAAAAAAAAATTATTAAATGGACAATTTCTGAGAGAGAATTGCCAAGGAAATAGATGTTCATTTTGAA	GCTGAGGTGGGAGGATCACTTGAGCCAGGAGGTCAAGGCTGCAGTGAGCCATGTTCAGGCCACTGCACTCCAGCCTGGATGACAGCGTGAGATGCTGTCTCAAAAAAAAAAATTATTAAATGGACAATTTCTGAGAGAGAATTGCCAAGGAAATAGATGTTCATTTTGAA
experimental_23728	12:104504588	x	x	x	ATGGAGATTTGGATTGTTTTCAGCATTTTGCAATTACAAACAATGCTGCTATGAACATTCTGCCCAATTACAATGTAAGCTGTGTGTGGGCAGAAGTTTTGTCTGTTCTGTACTCTACCATATTCCCAATGTCAGAACAATGCCTGGCACCAGGTAGATGCTCAATAAAT	ATGGAGATTTGGATTGTTTTCAGCATTTTGCAATTACAAACAATGCTGCTATGAACATTCTGCCCAATTACAATGTAAGCTGTGTATGGGCAGAAGTTTTGTCTGTTCTGTACTCTACCATATTCCCAATGTCAGAACAATGCCTGGCACCAGGTAGATGCTCAATAAAT
experimental_23729	12:104510235	x	x	x	ATTAATTTATCAGCTGCCTAATTCAGGGAAACCAAAAAATACATTTAAAATAGACTAGTAAAATAGATTTCACCCAGTATCACTTTCTTTTGAAGCCCTCTAAGAAGCTGCCTAATTATTACTTATTTGAATGACTTAAAGTGTATTTTATCACATAAAGCAACAAACAT	ATTAATTTATCAGCTGCCTAATTCAGGGAAACCAAAAAATACATTTAAAATAGACTAGTAAAATAGATTTCACCCAGTATCACTTGCTTTTGAAGCCCTCTAAGAAGCTGCCTAATTATTACTTATTTGAATGACTTAAAGTGTATTTTATCACATAAAGCAACAAACAT
experimental_23731	12:104510455	x	-0.527344	x	TTTTTTAAAAATCTTGCATTGCAAGATTTCATTCTTAGCAAATGGGAGAAACTATTCTTTCCACTTTTCATGCCTAATTTCTACTGCTGTAGAAGTCCTTTTAATTGGGCCCTCATAACTATATTCAATTAGAATTATTAAAGTTAATTGGTACTCCTTTAACTCACTAA	TTTTTTAAAAATCTTGCATTGCAAGATTTCATTCTTAGCAAATGGGAGAAACTATTCTTTCCACTTTTCATGCCTAATTTCTACTACTGTAGAAGTCCTTTTAATTGGGCCCTCATAACTATATTCAATTAGAATTATTAAAGTTAATTGGTACTCCTTTAACTCACTAA
experimental_23733	12:104524591	x	x	x	ATGCTAACATACTAGGAGAGTATCCTTTAATAGACATGATGGATTTTTTTTTACAGCCATAAAAGAATGATCAATTATGATACCTGTGAGTTGACTAGCTTTTACAATAACCTAAGGAAGATCAAGGTGCAGGAGACAGGACCAAAGTGGTTGTTTCAGAGCCTACAATT	ATGCTAACATACTAGGAGAGTATCCTTTAATAGACATGATGGATTTTTTTTTACAGCCATAAAAGAATGATCAATTATGATACCTATGAGTTGACTAGCTTTTACAATAACCTAAGGAAGATCAAGGTGCAGGAGACAGGACCAAAGTGGTTGTTTCAGAGCCTACAATT
experimental_23735	12:104532641	-0.289832	-0.40651	x	CCAAAATGTCATCTGGTTGGGAAAAGCCGCTTGTCAATCTGCAGCTACTAGAGGGGTGGGGGTGGGTGGAAAATGCAGCATCTTAAGTTCAAGATTCAGGGTGAAGGCTGGCTAGACTTAGCAGGGGTCTGCATCTTTAGATGAAATGTGAAAAACACCCAAGCTCAGGG	CCAAAATGTCATCTGGTTGGGAAAAGCCGCTTGTCAATCTGCAGCTACTAGAGGGGTGGGGGTGGGTGGAAAATGCAGCATCTTCAGTTCAAGATTCAGGGTGAAGGCTGGCTAGACTTAGCAGGGGTCTGCATCTTTAGATGAAATGTGAAAAACACCCAAGCTCAGGG
experimental_23739	12:104539452	x	x	x	GCGTGAGAACAGACGAATATAAATGCCTTAAAAGCTGCCAAAGCACACACTGCTTTCTAGAAAGCTCTCCCATTATCAGCATATAAGAGCACCTATCTCAGGCTGGGTGAAGTGGCTCATGCCTGTAATCCCAGAACTTTGGGAAGCTGAGAAAGGAGGATTGCTTAAGT	GCGTGAGAACAGACGAATATAAATGCCTTAAAAGCTGCCAAAGCACACACTGCTTTCTAGAAAGCTCTCCCATTATCAGCATATCAGAGCACCTATCTCAGGCTGGGTGAAGTGGCTCATGCCTGTAATCCCAGAACTTTGGGAAGCTGAGAAAGGAGGATTGCTTAAGT
experimental_23741	12:104548411	-0.486964	-0.619534	x	AAGAGGGCCATGAATAGGGCATTTGGAATCAATTTAGTGTAAGATGTGGGAATACAGGTGCACACCACCATGCCCAGAGTTGTCGCAATGCAAAGTTTACAGTATTTACTATCTGCCCCTGAAAGAAGGTTTGCTGCCCTCTGGTCTAGAGCAACAATTGAAATATGAGG	AAGAGGGCCATGAATAGGGCATTTGGAATCAATTTAGTGTAAGATGTGGGAATACAGGTGCACACCACCATGCCCAGAGTTGTCACAATGCAAAGTTTACAGTATTTACTATCTGCCCCTGAAAGAAGGTTTGCTGCCCTCTGGTCTAGAGCAACAATTGAAATATGAGG
experimental_23744	12:104548648	x	-0.28345	x	TGGAGGTGGGGGAAAAGCAATTATCCCCAAAGAAGGAGAGCAATGTCACCGAAAGAAGAGTGAAAAGGCATGCTGGGCAGACAGGTGTGTGCTGTATTCACAAGAGAATTCTACTCTATTGACTATATTGACAATTATTTTTATAAGTGCCTGCTATGATTACAGTGCTA	TGGAGGTGGGGGAAAAGCAATTATCCCCAAAGAAGGAGAGCAATGTCACCGAAAGAAGAGTGAAAAGGCATGCTGGGCAGACAGTTGTGTGCTGTATTCACAAGAGAATTCTACTCTATTGACTATATTGACAATTATTTTTATAAGTGCCTGCTATGATTACAGTGCTA
experimental_23750	12:104553444	x	x	x	AAAATGGAATTTTTAACCATGTGAGCTGCTTTTGCACTTTGAGAAAATGAACAATTTTGTTGTAGATGTCATTGTCCTTCCTTGCATTCAGAATGTGAATGTTCATATACTTTGCAAAATAAGACCTACAGTTGCCCTTGAATCTGTATTTAATCAAAAAAAATTTTTGT	AAAATGGAATTTTTAACCATGTGAGCTGCTTTTGCACTTTGAGAAAATGAACAATTTTGTTGTAGATGTCATTGTCCTTCCTTGTATTCAGAATGTGAATGTTCATATACTTTGCAAAATAAGACCTACAGTTGCCCTTGAATCTGTATTTAATCAAAAAAAATTTTTGT
experimental_23754	12:104554416	-0.537027	-0.868194	x	TAAAAGGTATTTATATCAAAAAGGATGAAGTAAAATTGTGTTGATTCACAGATAACATGATCATTCTTGTAGAAAACCCAATGGCGTCTACAAAAAAAGCTACTAAAATAAGTGAAATTGCAGGATACAAGCTATTTCTACAAAAATTCCTATGTACTAGCAATGAACAA	TAAAAGGTATTTATATCAAAAAGGATGAAGTAAAATTGTGTTGATTCACAGATAACATGATCATTCTTGTAGAAAACCCAATGGTGTCTACAAAAAAAGCTACTAAAATAAGTGAAATTGCAGGATACAAGCTATTTCTACAAAAATTCCTATGTACTAGCAATGAACAA
experimental_23756	12:104557740	1.73899	1.79844	x	CACCCGCCTCAGCCTCCCAAAATGCTGGGATTACACGCATGAGCCACTGCGCCCAGCCAAAAAGAAAACTTTTTATCTGAGGAAGGTGATCAGGCCCAGAGAGGCATAGGAGTGAGGCAGCAGTCAAGTCCCATTTCCCCACCTCCAGCTGAGTAACTGAGTAATCATCT	CACCCGCCTCAGCCTCCCAAAATGCTGGGATTACACGCATGAGCCACTGCGCCCAGCCAAAAAGAAAACTTTTTATCTGAGGAAAGTGATCAGGCCCAGAGAGGCATAGGAGTGAGGCAGCAGTCAAGTCCCATTTCCCCACCTCCAGCTGAGTAACTGAGTAATCATCT
experimental_23757	12:104570489	x	-1.27507	x	AACAGTATTCAATTCCATCACTAAGATTTATAATCTGTAGTCGTGGGCCCATAACATAACATCTTCAAGTCTTTATTATTAAGAAGTTTAAAGTGATTCTCAGGCTGGAAAAAGGAAAACACAAAAAACATTAAAGAGATGTGGGTTTCTCTTGCGTCCTGGGAAAAAAT	AACAGTATTCAATTCCATCACTAAGATTTATAATCTGTAGTCGTGGGCCCATAACATAACATCTTCAAGTCTTTATTATTAAGAAATTTAAAGTGATTCTCAGGCTGGAAAAAGGAAAACACAAAAAACATTAAAGAGATGTGGGTTTCTCTTGCGTCCTGGGAAAAAAT
experimental_23759	12:104573407	x	x	x	TTATAAGAAAACAGGTTTAATTGGCTCAGAGTTCTTCAGGCTGTACAGGAAGCATAGTGGCATCTGCCTCTCGGGATGCGCTAAGGAGATTTTACTCAAGATGGAAGGCAAAGTGGGAGCAGGCATGTCCCACGGCGAAAGCAGGAGCAAGGGGTGGAGAGGTGCCACAC	TTATAAGAAAACAGGTTTAATTGGCTCAGAGTTCTTCAGGCTGTACAGGAAGCATAGTGGCATCTGCCTCTCGGGATGCGCTAAGAAGATTTTACTCAAGATGGAAGGCAAAGTGGGAGCAGGCATGTCCCACGGCGAAAGCAGGAGCAAGGGGTGGAGAGGTGCCACAC
experimental_23763	12:104574749	x	x	x	ATTCTTAAAGAAGACTCATAGGACCCAAAATGACAATCTTGCAGGGAAAGGATACAATCACACAACAGCATAAAGTAAGGCAATGTATAGGAAGTAGCCAAAGACTGCATCACAGCAAAGGATCTGGAGAGGCCAGATGCAGGCTCCAATCCTACTCTTTCTGCAAGGCT	ATTCTTAAAGAAGACTCATAGGACCCAAAATGACAATCTTGCAGGGAAAGGATACAATCACACAACAGCATAAAGTAAGGCAATGAATAGGAAGTAGCCAAAGACTGCATCACAGCAAAGGATCTGGAGAGGCCAGATGCAGGCTCCAATCCTACTCTTTCTGCAAGGCT
experimental_23764	12:104576197	x	x	x	ATTCCCAGGCACTGATGAAGTTGCCTAGTTTGGTTTAGGTTGTTGCTCAAGACACTGACCTGAGCCAAATTCTTTAAACCCTCATATAAACTCCACATTCTGACCCCGTCATGGTGGACACACCTAGGTAGAACATTGCTTTCTCTCTTGACCACTGGGGGATACATGGC	ATTCCCAGGCACTGATGAAGTTGCCTAGTTTGGTTTAGGTTGTTGCTCAAGACACTGACCTGAGCCAAATTCTTTAAACCCTCATGTAAACTCCACATTCTGACCCCGTCATGGTGGACACACCTAGGTAGAACATTGCTTTCTCTCTTGACCACTGGGGGATACATGGC
experimental_23766	12:104583237	x	x	x	GAGATGGAGTTTCACTCTTGTCACCCAGGCTGGAGTGCAATGGTACAATCTCGGGTCACTGCAACCTCCGCCTCCTGAGTTCAAGCGATTCTCCTGCCTCAGCCTCCCGAGTAGCTGGGATTACAGGAACCCACCACCATCCCTGGCTAATTTTTTGTATTTCTTTCTTT	GAGATGGAGTTTCACTCTTGTCACCCAGGCTGGAGTGCAATGGTACAATCTCGGGTCACTGCAACCTCCGCCTCCTGAGTTCAAGTGATTCTCCTGCCTCAGCCTCCCGAGTAGCTGGGATTACAGGAACCCACCACCATCCCTGGCTAATTTTTTGTATTTCTTTCTTT
experimental_23768	12:104597917	x	x	x	GGCAGAGAAAATTGTTCTTGTATTGGAAGACAAAGCCAGGCCCTAAGAAAATTATAAACTAGATGAAGTTTCTTTACAGGGACTAGTGTGTAGGATTTCTCAACACTGTGGGACTCAGAAAAAATTGAAAGCAATTTATAGTTTTGCTTTTTTTTTTTTTTTTTTTTGAG	GGCAGAGAAAATTGTTCTTGTATTGGAAGACAAAGCCAGGCCCTAAGAAAATTATAAACTAGATGAAGTTTCTTTACAGGGACTAATGTGTAGGATTTCTCAACACTGTGGGACTCAGAAAAAATTGAAAGCAATTTATAGTTTTGCTTTTTTTTTTTTTTTTTTTTGAG
experimental_23771	12:104603591	-0.519389	-0.36571	x	TAATCCCAGATACATAATAATTTCAGTTGCGACTATTTCAGGATGTATCTCTAAAAGAAAAGTACTTTTTAAAAACCTTACTACAAAAATAGAATCACAAATAAAACATTAACAATCTTAAGTATCCAGTCCATATTCAAAATGTTTTCATATATAAATAATTTTTTTTT	TAATCCCAGATACATAATAATTTCAGTTGCGACTATTTCAGGATGTATCTCTAAAAGAAAAGTACTTTTTAAAAACCTTACTACACAAATAGAATCACAAATAAAACATTAACAATCTTAAGTATCCAGTCCATATTCAAAATGTTTTCATATATAAATAATTTTTTTTT
experimental_23773	12:104618454	x	x	x	ATATTTGAACATTTACCGAGCATCTACTATGTGCCATGAACTATCCCAAACAGGAAATTCAACTCTAAACAAGACAGCTATAGGCGCGGTGGCTCATGCCTATAATCCCAGCACTTTGGGAGTCCAAGGCAGGCAGATCACAAGGTCAGGAGTTTGAGACCAACCTGGCC	ATATTTGAACATTTACCGAGCATCTACTATGTGCCATGAACTATCCCAAACAGGAAATTCAACTCTAAACAAGACAGCTATAGGTGCGGTGGCTCATGCCTATAATCCCAGCACTTTGGGAGTCCAAGGCAGGCAGATCACAAGGTCAGGAGTTTGAGACCAACCTGGCC
experimental_23775	12:104620638	-0.442349	-0.618504	x	CCATATAAAATAAAGTGAATGAGTTAAAACCTTAGTAGTCATTCAGGCATGCATTCCAGGAGCCAAGACCGGAAAAAAAGACACGTCTTAGATAATACATGGGAAATTACCTTGCTATTGTGGAATCCAAAAATGCTAGGTATTTTTATTTGGAATTATTACATTTTCTA	CCATATAAAATAAAGTGAATGAGTTAAAACCTTAGTAGTCATTCAGGCATGCATTCCAGGAGCCAAGACCGGAAAAAAAGACACATCTTAGATAATACATGGGAAATTACCTTGCTATTGTGGAATCCAAAAATGCTAGGTATTTTTATTTGGAATTATTACATTTTCTA
experimental_23777	12:104622101	-0.755028	-0.713277	x	CACCTGCCTCAGCCTCCAAAGTGCTGGGATTACAGGAGTAAGCCACCACAACCGGCCTATATTTATGGTATGTTAATCAAATACCGATTTTTTTTTTTTTTTTTTTGAGATGGAGTTTTGCTCTTGTTGCCAGGCTGAAGTGCAGTGGCACAATCTCGGCTCACTGCAAC	CACCTGCCTCAGCCTCCAAAGTGCTGGGATTACAGGAGTAAGCCACCACAACCGGCCTATATTTATGGTATGTTAATCAAATACAGATTTTTTTTTTTTTTTTTTTGAGATGGAGTTTTGCTCTTGTTGCCAGGCTGAAGTGCAGTGGCACAATCTCGGCTCACTGCAAC
[truncated: 4,324 more rows]

## Sheet: S3
Table S3 All Variants within Active Cis-Regulatory Sequences
a - Coordinates are hg19
[truncated: 2,546 more rows]

## Sheet: S4
Table S4 All emVars
a - Coordinates are hg19
[truncated: 294 more rows]

## Sheet: S5 
Table S5 emVars that are eQTLs for a Gene that the intereact with in Hi-C Data - Immune Types Only
[truncated: 13 more rows]

[truncated: 6 more sheets: S6, S7, S8 , S9, S10, S11]
